# Supplementary material for: Synechococcus elongatus Argonaute reduces natural transformation efficiency and provides immunity against exogenous plasmids
Source: mBio. 2023 Oct 4;14(5):e01843-23. doi: 10.1128/mbio.01843-23 (PMC10653904; doi:10.1128/mbio.01843-23)
Supplement: Data Set S1 — NS conjugation data. [file mbio.01843-23-s0001.xlsx]

## Sheet: Dataset S1 description
Dataset S1. Results obtained from the analysis of the RB-TnSeq library for conjugal transfer of NS plasmids in S. elongatus and used to produce Figure 2C.

## Sheet: Rb-TnSeq strain KO fitnesses 
locusId	fitness	t-value	std.error	p.value	p.value.model	p.holm.model	p.fdr.model
Synpcc7942_0425	-1.41088	-2.61446	0.539646	0.0151989	0.0104715	1	0.107731
Synpcc7942_0557	-1.27148	-2.24097	0.567379	0.0345459	0.0262347	1	0.1867
Synpcc7942_1652	-1.1301	-8.686	0.130105	3.98261e-17	2.42098e-17	4.58049e-14	2.29146e-14
Synpcc7942_0464	-1.09561	-4.79388	0.228543	4.03344e-06	3.4244e-06	0.00635226	0.000166215
Synpcc7942_1317	-1.05024	-4.60735	0.227949	1.03142e-05	8.60019e-06	0.015919	0.000378609
Synpcc7942_1134	-1.02608	-1.41607	0.724599	0.178619	0.145679	1	0.469459
Synpcc7942_0668	-1.02046	-2.19191	0.465557	0.0353315	0.029061	1	0.19439
Synpcc7942_0155	-0.984237	-1.94392	0.506316	0.0583175	0.0516176	1	0.284047
Synpcc7942_1339	-0.972247	-2.71275	0.358399	0.00841783	0.00721287	1	0.088218
Synpcc7942_2523	-0.968722	-2.78187	0.348227	0.0087538	0.00642049	1	0.0832465
Synpcc7942_2553	-0.914056	-2.98482	0.306235	0.00377531	0.0031944	1	0.0499752
Synpcc7942_0311	-0.907581	-4.77938	0.189895	3.8014e-06	3.30292e-06	0.00613022	0.000164537
Synpcc7942_0192	-0.903911	-2.6204	0.344952	0.0106521	0.00931177	1	0.100727
Synpcc7942_1837	-0.899677	-2.42923	0.370355	0.017949	0.0157301	1	0.142474
Synpcc7942_B2616	-0.890665	-4.30518	0.206882	2.51705e-05	2.15736e-05	0.0398248	0.000850808
Synpcc7942_0477	-0.87278	-2.40678	0.362634	0.021673	0.0178794	1	0.148946
Synpcc7942_2396	-0.838009	-2.6886	0.31169	0.00952235	0.00819324	1	0.0934326
Synpcc7942_1316	-0.835034	-7.64145	0.109277	1.09119e-13	9.69061e-14	1.83153e-10	4.58608e-11
Synpcc7942_0867	-0.827713	-2.20632	0.375155	0.0309574	0.027767	1	0.189758
Synpcc7942_B2618	-0.827419	-5.30709	0.155908	1.8197e-07	1.69158e-07	0.000317002	1.58924e-05
Synpcc7942_1395	-0.81243	-2.97479	0.273105	0.00347866	0.00314566	1	0.0496228
Synpcc7942_0467	-0.801454	-4.01722	0.199505	0.00016901	0.000129129	0.236564	0.00394259
Synpcc7942_B2655	-0.794284	-2.37943	0.333814	0.0197519	0.0178106	1	0.148946
Synpcc7942_B2659	-0.791838	-4.23779	0.186852	3.01049e-05	2.69621e-05	0.0496912	0.00100077
Synpcc7942_1492	-0.787463	-4.7866	0.164514	3.04301e-06	2.73642e-06	0.00508974	0.000152354
Synpcc7942_0233	-0.770168	-1.48364	0.519106	0.145941	0.135058	1	0.451802
Synpcc7942_2306	-0.762253	-2.20798	0.345226	0.0319563	0.0277662	1	0.189758
Synpcc7942_1327	-0.759417	-2.33892	0.324686	0.0239452	0.0207202	1	0.162752
Synpcc7942_1530	-0.758875	-1.70129	0.446058	0.0952264	0.0873855	1	0.372908
Synpcc7942_1991	-0.7577	-1.45207	0.521808	0.159432	0.139988	1	0.457682
Synpcc7942_0647	-0.752534	-1.97739	0.380569	0.0526757	0.0484956	1	0.274268
Synpcc7942_2125	-0.751118	-2.72039	0.276107	0.00745766	0.0068229	1	0.0872685
Synpcc7942_1318	-0.748038	-4.57379	0.163549	8.20144e-06	7.37233e-06	0.0136609	0.000340386
Synpcc7942_0347	-0.746368	-1.60291	0.465632	0.118205	0.106939	1	0.400071
Synpcc7942_0052	-0.742972	-1.2223	0.607849	0.236542	0.209211	1	0.550816
Synpcc7942_1304	-0.734136	-2.99853	0.244832	0.00321506	0.00295213	1	0.0490209
Synpcc7942_0720	-0.73215	-1.68071	0.435619	0.0999052	0.0910029	1	0.383391
Synpcc7942_0291	-0.726948	-1.18019	0.615961	0.249492	0.228611	1	0.576764
Synpcc7942_B2632	-0.726655	-5.97962	0.121522	3.46111e-09	3.28735e-09	6.18021e-06	4.44496e-07
Synpcc7942_2469	-0.723678	-2.98932	0.242088	0.00342558	0.00313406	1	0.0496228
Synpcc7942_0355	-0.722915	-2.67887	0.269858	0.00898477	0.00809426	1	0.0932778
Synpcc7942_0252	-0.722044	-2.04341	0.353353	0.045486	0.0414387	1	0.248239
Synpcc7942_B2625	-0.719648	-6.18688	0.116318	9.65959e-10	9.18911e-10	1.72847e-06	1.33808e-07
Synpcc7942_2243	-0.700252	-4.41421	0.158636	1.45059e-05	1.34454e-05	0.024847	0.000553306
Synpcc7942_B2643	-0.698866	-4.03881	0.173037	6.62858e-05	6.08812e-05	0.11196	0.00209542
Synpcc7942_B2630	-0.698356	-6.25833	0.111588	6.16779e-10	5.86865e-10	1.10448e-06	9.2578e-08
Synpcc7942_0510	-0.698059	-3.00672	0.232166	0.00302058	0.00284997	1	0.0477433
Synpcc7942_0599	-0.694526	-3.23267	0.214846	0.00145344	0.00136273	1	0.027443
Synpcc7942_0435	-0.682165	-3.47285	0.196428	0.000623053	0.000584804	1	0.0133378
Synpcc7942_2498	-0.681997	-4.71279	0.144712	3.46779e-06	3.07615e-06	0.00571242	0.000157383
Synpcc7942_2194	-0.679416	-2.3631	0.28751	0.0205815	0.0189192	1	0.153052
Synpcc7942_1579	-0.671268	-1.75365	0.382784	0.0839317	0.0791896	1	0.354717
Synpcc7942_0180	-0.670927	-1.52221	0.440758	0.135111	0.124948	1	0.433992
Synpcc7942_0640	-0.666575	-3.07101	0.217054	0.00247615	0.00232715	1	0.0407897
Synpcc7942_B2623	-0.659902	-7.74654	0.0851868	1.69585e-14	1.48065e-14	2.7999e-11	9.34287e-12
Synpcc7942_1458	-0.651572	-2.79196	0.233374	0.00586156	0.00545508	1	0.0743622
Synpcc7942_1140	-0.645616	-5.77651	0.111766	1.18749e-08	1.12297e-08	2.10781e-05	1.25046e-06
Synpcc7942_C2656	-0.645495	-4.70328	0.137244	3.00382e-06	2.84263e-06	0.00528445	0.000152599
Synpcc7942_2114	-0.645168	-3.92178	0.164509	0.000106699	9.83836e-05	0.180632	0.00321104
Synpcc7942_1467	-0.644621	-1.8638	0.345864	0.0654712	0.0620375	1	0.305867
Synpcc7942_0764	-0.644147	-1.0499	0.613532	0.306935	0.278715	1	0.628024
Synpcc7942_1184	-0.643995	-3.39908	0.189462	0.000860963	0.000763753	1	0.0172117
Synpcc7942_2337	-0.64295	-2.94817	0.218085	0.00358913	0.00334985	1	0.0511393
Synpcc7942_0095	-0.638926	-3.68012	0.173615	0.00030608	0.000282168	0.5127	0.00693694
Synpcc7942_R0031	-0.63821	-1.38413	0.461093	0.173301	0.162187	1	0.488301
Synpcc7942_B2650	-0.637522	-3.83281	0.166333	0.000149554	0.000139253	0.254973	0.00418423
Synpcc7942_B2656	-0.636662	-2.10781	0.302048	0.0373396	0.0351916	1	0.220589
Synpcc7942_B2635	-0.635454	-6.34533	0.100145	3.27793e-10	2.95646e-10	5.56702e-07	5.0878e-08
Synpcc7942_1889	-0.633866	-4.91927	0.128854	1.17124e-06	1.11253e-06	0.00207264	6.79359e-05
Synpcc7942_0156	-0.630784	-3.8352	0.164473	0.000184706	0.000165956	0.303368	0.00475993
Synpcc7942_1880	-0.626283	-0.980022	0.63905	0.336852	0.314474	1	0.655216
Synpcc7942_B2651	-0.624371	-6.53357	0.0955635	9.59549e-11	8.64711e-11	1.62998e-07	1.81877e-08
Synpcc7942_0880	-0.622765	-2.68351	0.232071	0.00817025	0.00756223	1	0.0900333
Synpcc7942_2528	-0.621845	-2.28821	0.271761	0.0237521	0.0223835	1	0.171845
Synpcc7942_1561	-0.618638	-1.49797	0.412984	0.138702	0.132608	1	0.450129
Synpcc7942_2264	-0.617257	-1.36963	0.450674	0.176471	0.167936	1	0.497502
Synpcc7942_1127	-0.616576	-5.01451	0.122958	7.52666e-07	7.10495e-07	0.00132649	4.98136e-05
Synpcc7942_2395	-0.613456	-1.3857	0.442704	0.171054	0.162756	1	0.488512
Synpcc7942_1038	-0.613392	-2.04912	0.299344	0.0429678	0.0405202	1	0.244283
Synpcc7942_B2660	-0.613176	-3.88976	0.157638	0.000116074	0.000109137	0.200158	0.00344328
Synpcc7942_0314	-0.612843	-2.93544	0.208773	0.00366258	0.00345993	1	0.0523972
Synpcc7942_1976	-0.611857	-3.70386	0.165194	0.000246251	0.000230443	0.420097	0.00614406
Synpcc7942_B2629	-0.610544	-6.66237	0.0916407	4.01112e-11	3.86156e-11	7.28677e-08	9.96368e-09
Synpcc7942_B2624	-0.609144	-9.33283	0.065269	2.08367e-20	1.79586e-20	3.39956e-17	3.39956e-17
Synpcc7942_2399	-0.607715	-1.54839	0.392481	0.127962	0.119009	1	0.427908
Synpcc7942_B2658	-0.607388	-2.5638	0.23691	0.0111105	0.0106698	1	0.108999
Synpcc7942_B2640	-0.605003	-4.546	0.133085	6.53167e-06	6.30326e-06	0.0116862	0.000298302
Synpcc7942_B2646	-0.604336	-7.2187	0.0837181	7.80958e-13	7.56038e-13	1.4274e-09	2.3853e-10
Synpcc7942_0782	-0.598526	-2.96289	0.202008	0.00338431	0.00323045	1	0.050125
Synpcc7942_B2654	-0.596972	-2.69884	0.221196	0.00752728	0.00722335	1	0.088218
Synpcc7942_1289	-0.594864	-4.286	0.138792	2.37378e-05	2.23642e-05	0.041262	0.000863988
Synpcc7942_2413	-0.590361	-1.12495	0.524786	0.267484	0.253719	1	0.602501
Synpcc7942_1464	-0.590089	-4.14812	0.142255	4.25674e-05	3.87568e-05	0.0713513	0.00138428
Synpcc7942_2180	-0.589754	-2.57914	0.228663	0.0109436	0.0103406	1	0.106966
Synpcc7942_2108	-0.588196	-2.50948	0.23439	0.0130919	0.0123453	1	0.119233
Synpcc7942_2369	-0.588073	-4.35652	0.134987	1.70911e-05	1.61626e-05	0.0298523	0.000650974
Synpcc7942_B2647	-0.588043	-5.29304	0.111097	1.48191e-07	1.38967e-07	0.000260563	1.38455e-05
Synpcc7942_2360	-0.587787	-3.49508	0.168176	0.000537861	0.000506134	0.918127	0.0119764
Synpcc7942_1042	-0.586078	-1.71111	0.342513	0.0915527	0.0860364	1	0.371262
Synpcc7942_2338	-0.585598	-3.77238	0.155233	0.000190782	0.000177446	0.324194	0.00501352
Synpcc7942_0259	-0.584606	-1.14406	0.510994	0.258159	0.247743	1	0.594975
Synpcc7942_1008	-0.583014	-2.08899	0.279088	0.0401472	0.0373293	1	0.22943
Synpcc7942_1804	-0.576254	-2.30396	0.250115	0.0226073	0.0214559	1	0.167144
Synpcc7942_0087	-0.571899	-4.94024	0.115763	1.00336e-06	9.23916e-07	0.00172403	6.24633e-05
Synpcc7942_0729	-0.568737	-2.60969	0.217933	0.00967348	0.00924149	1	0.100541
Synpcc7942_2486	-0.568225	-3.63199	0.15645	0.000315259	0.00029917	0.543293	0.00726064
Synpcc7942_1348	-0.567154	-1.68388	0.336815	0.0964198	0.091139	1	0.383391
Synpcc7942_B2615	-0.565955	-2.51337	0.225178	0.0125907	0.0122117	1	0.119216
Synpcc7942_0553	-0.562764	-3.65953	0.153781	0.000285757	0.000270214	0.491519	0.00681344
Synpcc7942_0686	-0.562478	-3.37479	0.16667	0.000823048	0.000792467	1	0.0174435
Synpcc7942_B2661	-0.561765	-6.64182	0.08458	4.3503e-11	4.21075e-11	7.94147e-08	9.96368e-09
Synpcc7942_2111	-0.560492	-3.13916	0.178548	0.00206964	0.00191022	1	0.0358024
Synpcc7942_0687	-0.560082	-4.38832	0.12763	1.36169e-05	1.27593e-05	0.023592	0.000536743
Synpcc7942_1410	-0.560047	-1.16015	0.482739	0.260361	0.233915	1	0.584051
Synpcc7942_2260	-0.55839	-1.61062	0.346692	0.111013	0.106041	1	0.398641
Synpcc7942_1006	-0.55829	-2.87046	0.194495	0.00449139	0.00430238	1	0.0617001
Synpcc7942_0854	-0.556994	-5.22447	0.106613	2.25114e-07	2.16527e-07	0.000405338	1.86312e-05
Synpcc7942_2474	-0.556511	-2.16427	0.257135	0.0326257	0.0309417	1	0.201975
Synpcc7942_B2653	-0.553891	-2.3687	0.233838	0.0187007	0.0180196	1	0.148956
Synpcc7942_0341	-0.550714	-1.50857	0.365056	0.13516	0.129767	1	0.444211
Synpcc7942_B2617	-0.548781	-4.74513	0.115651	2.45829e-06	2.38449e-06	0.00443754	0.000136783
Synpcc7942_1819	-0.548325	-2.41314	0.227224	0.0168244	0.016034	1	0.142999
Synpcc7942_B2621	-0.547914	-5.74427	0.0953844	1.15444e-08	1.08264e-08	2.03319e-05	1.25046e-06
Synpcc7942_1329	-0.545225	-1.44669	0.376878	0.152207	0.145822	1	0.469459
Synpcc7942_0367	-0.544718	-2.92292	0.186361	0.00374171	0.00357404	1	0.053273
Synpcc7942_0900	-0.543727	-1.39459	0.389883	0.167961	0.160347	1	0.488001
Synpcc7942_B2664	-0.541001	-5.05145	0.107098	5.24328e-07	4.94999e-07	0.000925649	3.90431e-05
Synpcc7942_1429	-0.539721	-1.56811	0.344186	0.120404	0.115955	1	0.427046
Synpcc7942_0270	-0.538312	-3.3439	0.160983	0.000926111	0.000873936	1	0.0189955
Synpcc7942_2489	-0.537917	-1.75671	0.306207	0.0822239	0.0783579	1	0.353973
Synpcc7942_B2619	-0.535105	-4.00347	0.13366	6.96308e-05	6.65795e-05	0.122373	0.00225062
Synpcc7942_0399	-0.534889	-2.76264	0.193615	0.00631574	0.0060157	1	0.078536
Synpcc7942_2301	-0.533783	-1.77303	0.301056	0.0790166	0.07574	1	0.348
Synpcc7942_0344	-0.533107	-2.43133	0.219265	0.0161546	0.0154467	1	0.14058
Synpcc7942_1119	-0.53199	-1.83293	0.290239	0.0694218	0.0664894	1	0.32273
Synpcc7942_0569	-0.530502	-2.03109	0.261191	0.0447971	0.0422881	1	0.251646
Synpcc7942_2325	-0.529599	-2.30723	0.229539	0.0221864	0.0213936	1	0.167144
Synpcc7942_2363	-0.529473	-1.65701	0.319536	0.101484	0.0968859	1	0.391055
Synpcc7942_1596	-0.527961	-1.8759	0.281444	0.0631186	0.0604469	1	0.305136
Synpcc7942_0437	-0.526591	-0.750152	0.701979	0.462352	0.436235	1	0.745794
Synpcc7942_1405	-0.524379	-2.47902	0.211527	0.0143706	0.0136305	1	0.128371
Synpcc7942_0388	-0.524241	-2.37183	0.221028	0.0198555	0.0184109	1	0.14985
Synpcc7942_B2638	-0.523658	-3.14207	0.16666	0.00181317	0.00173742	1	0.0332216
Synpcc7942_2484	-0.523346	-2.79776	0.187059	0.00557436	0.00529688	1	0.073728
Synpcc7942_2608	-0.522707	-1.27203	0.410924	0.209367	0.199443	1	0.544015
Synpcc7942_B2634	-0.520507	-6.41083	0.0811918	1.86894e-10	1.77921e-10	3.35203e-07	3.36804e-08
Synpcc7942_2069	-0.52002	-1.89044	0.275079	0.0605183	0.058555	1	0.29905
Synpcc7942_1029	-0.519979	-2.24328	0.231794	0.027511	0.0255839	1	0.18359
Synpcc7942_1531	-0.519818	-1.90452	0.272938	0.0627211	0.0571519	1	0.295349
Synpcc7942_1080	-0.518309	-1.67528	0.309386	0.0991712	0.0924955	1	0.386521
Synpcc7942_1694	-0.518048	-1.25236	0.413656	0.218983	0.204595	1	0.546179
Synpcc7942_0444	-0.517662	-2.26181	0.228871	0.0250641	0.0240935	1	0.176779
Synpcc7942_1919	-0.514137	-2.64052	0.194711	0.00880113	0.00843702	1	0.0956365
Synpcc7942_0340	-0.514097	-2.54963	0.201636	0.0117294	0.0111718	1	0.111895
Synpcc7942_1190	-0.513906	-3.88788	0.132182	0.000119127	0.000113987	0.208937	0.00353732
Synpcc7942_B2662	-0.511723	-4.40895	0.116065	1.17714e-05	1.12404e-05	0.0207948	0.000483594
Synpcc7942_2141	-0.511706	-2.07171	0.246997	0.040141	0.0383712	1	0.233559
Synpcc7942_2515	-0.511584	-4.90302	0.104341	1.11962e-06	1.05801e-06	0.00197213	6.67603e-05
Synpcc7942_B2620	-0.511093	-3.37319	0.151516	0.0008074	0.000784231	1	0.0174435
Synpcc7942_0693	-0.509453	-2.77511	0.18358	0.0060312	0.00576954	1	0.0769137
Synpcc7942_B2622	-0.508603	-2.70844	0.187785	0.00717041	0.00695375	1	0.0878232
Synpcc7942_2512	-0.50688	-3.74196	0.135459	0.00020001	0.000194811	0.355529	0.00534459
Synpcc7942_0384	-0.506619	-2.17008	0.233456	0.0312161	0.0301227	1	0.199379
Synpcc7942_2428	-0.506418	-2.66583	0.189966	0.00822692	0.00792919	1	0.0921438
Synpcc7942_B2642	-0.50342	-5.91485	0.0851112	4.09934e-09	3.99678e-09	7.50996e-06	5.04394e-07
Synpcc7942_2595	-0.500255	-5.17791	0.0966133	3.00363e-07	2.87012e-07	0.000537	2.36224e-05
Synpcc7942_2479	-0.499046	-1.47153	0.339134	0.14512	0.139236	1	0.456879
Synpcc7942_0354	-0.497206	-2.51183	0.197946	0.012671	0.0122745	1	0.119216
Synpcc7942_2507	-0.496961	-1.46991	0.338089	0.146485	0.139219	1	0.456879
Synpcc7942_0754	-0.496434	-1.45503	0.341185	0.150195	0.143387	1	0.465578
Synpcc7942_2385	-0.494449	-3.48392	0.141923	0.00054205	0.000525673	0.953046	0.0122201
Synpcc7942_1515	-0.493689	-2.34413	0.210606	0.0200098	0.0193773	1	0.15609
Synpcc7942_1947	-0.493466	-3.69704	0.133476	0.000250315	0.000240328	0.437877	0.00631862
Synpcc7942_0979	-0.492522	-1.46066	0.337192	0.14784	0.142682	1	0.464083
Synpcc7942_2335	-0.492462	-3.2821	0.150045	0.0011136	0.00108217	1	0.0227616
Synpcc7942_1891	-0.490244	-2.44855	0.200218	0.0167124	0.0151936	1	0.138944
Synpcc7942_1504	-0.488986	-1.92974	0.253395	0.0556762	0.053536	1	0.284712
Synpcc7942_0555	-0.487461	-1.89924	0.25666	0.0591407	0.057416	1	0.295349
Synpcc7942_1765	-0.486915	-1.63476	0.297852	0.105445	0.101094	1	0.393583
Synpcc7942_1055	-0.486612	-1.36259	0.357124	0.18083	0.168987	1	0.49892
Synpcc7942_0250	-0.486242	-2.13759	0.227472	0.0336838	0.0326432	1	0.211622
Synpcc7942_2202	-0.484271	-1.75713	0.275604	0.0819876	0.0783186	1	0.353973
Synpcc7942_1281	-0.483283	-1.97714	0.244435	0.0498108	0.0482271	1	0.274268
Synpcc7942_1242	-0.482425	-3.11036	0.155103	0.0021058	0.00197047	1	0.0362935
Synpcc7942_2126	-0.482395	-2.68679	0.179543	0.00774312	0.00745903	1	0.0893667
Synpcc7942_0080	-0.480146	-3.47767	0.138066	0.000552406	0.000529345	0.959173	0.0122201
Synpcc7942_0769	-0.479799	-2.39459	0.200368	0.0174269	0.0168045	1	0.145255
Synpcc7942_1246	-0.47727	-2.69741	0.176936	0.00741349	0.00712565	1	0.0881624
Synpcc7942_B2631	-0.475255	-2.50298	0.189876	0.0129319	0.0125277	1	0.120381
Synpcc7942_0739	-0.472606	-2.02976	0.232838	0.0438613	0.0424063	1	0.251646
Synpcc7942_0829	-0.471378	-1.17833	0.40004	0.243029	0.234703	1	0.584051
Synpcc7942_0602	-0.471332	-1.71423	0.274952	0.0893282	0.0858468	1	0.371262
Synpcc7942_1942	-0.468643	-1.73247	0.270505	0.0856757	0.0829774	1	0.366145
Synpcc7942_0878	-0.467871	-2.19705	0.212954	0.0294636	0.0283778	1	0.192542
Synpcc7942_1303	-0.467828	-2.11648	0.221041	0.0364793	0.0347413	1	0.220037
Synpcc7942_0286	-0.467687	-0.956253	0.489083	0.345695	0.32989	1	0.67354
Synpcc7942_0426	-0.467548	-1.93224	0.241973	0.0551082	0.053244	1	0.284712
Synpcc7942_2505	-0.467432	-2.09023	0.223626	0.0378672	0.0366664	1	0.227493
Synpcc7942_0487	-0.46699	-1.0409	0.448643	0.315567	0.279011	1	0.628024
Synpcc7942_1384	-0.466496	-2.54844	0.183051	0.0113121	0.0109546	1	0.110303
Synpcc7942_B2639	-0.465531	-1.54186	0.301928	0.126005	0.121949	1	0.429887
Synpcc7942_1732	-0.46513	-1.76363	0.263734	0.0799144	0.0774099	1	0.353101
Synpcc7942_1014	-0.464999	-4.49751	0.10339	7.9583e-06	7.7237e-06	0.0143043	0.000348118
Synpcc7942_0476	-0.464796	-1.57722	0.294692	0.118104	0.113532	1	0.420581
Synpcc7942_2448	-0.464694	-3.33188	0.139469	0.000925956	0.000893081	1	0.0189955
Synpcc7942_0461	-0.464382	-1.67152	0.277821	0.0968696	0.0940239	1	0.388369
Synpcc7942_2096	-0.463487	-1.99868	0.231897	0.0469708	0.0458145	1	0.266852
Synpcc7942_1890	-0.463443	-2.33671	0.198331	0.0202811	0.0196066	1	0.157268
Synpcc7942_1817	-0.459624	-1.42196	0.323233	0.158347	0.153237	1	0.480262
Synpcc7942_B2663	-0.459199	-4.08427	0.112431	4.82054e-05	4.65631e-05	0.085676	0.00163229
Synpcc7942_0496	-0.459109	-1.86933	0.2456	0.0632567	0.061417	1	0.305867
Synpcc7942_1779	-0.458863	-3.73636	0.12281	0.00020701	0.000200907	0.366454	0.0054331
Synpcc7942_2324	-0.458842	-2.66374	0.172255	0.00826476	0.00789661	1	0.0921438
Synpcc7942_2120	-0.457502	-1.44644	0.316296	0.151062	0.146848	1	0.471239
Synpcc7942_2158	-0.457405	-1.61606	0.283038	0.108525	0.105591	1	0.398175
Synpcc7942_2196	-0.456321	-1.9272	0.236779	0.0554542	0.0540712	1	0.284712
Synpcc7942_1015	-0.455867	-3.90129	0.11685	0.000105427	0.000102727	0.188505	0.00329598
Synpcc7942_1903	-0.455864	-1.08451	0.420341	0.288914	0.267516	1	0.616818
Synpcc7942_1460	-0.455771	-0.85787	0.531282	0.396206	0.382747	1	0.711184
Synpcc7942_0830	-0.455574	-3.24456	0.140412	0.00126036	0.00122806	1	0.0252686
Synpcc7942_B2628	-0.455541	-4.69317	0.0970646	3.02105e-06	2.90204e-06	0.00539198	0.000152599
Synpcc7942_0236	-0.453922	-1.93368	0.234745	0.0546871	0.0531315	1	0.284712
Synpcc7942_2299	-0.452916	-0.657864	0.688465	0.518518	0.494119	1	0.780847
Synpcc7942_0952	-0.452696	-1.6478	0.274728	0.101828	0.0989864	1	0.393583
Synpcc7942_2333	-0.45155	-2.68389	0.168244	0.0076342	0.00739138	1	0.0891203
Synpcc7942_0660	-0.451382	-0.588921	0.766455	0.565296	0.534403	1	0.801964
Synpcc7942_1681	-0.450883	-1.93482	0.233036	0.0546346	0.0531475	1	0.284712
Synpcc7942_2344	-0.449463	-2.79797	0.160639	0.00541227	0.00527798	1	0.073728
Synpcc7942_2242	-0.449142	-2.48059	0.181062	0.013616	0.0132398	1	0.125315
Synpcc7942_2367	-0.446997	-1.96626	0.227334	0.0506953	0.0494203	1	0.276783
Synpcc7942_B2657	-0.445313	-2.11617	0.210434	0.0352006	0.0343922	1	0.219207
Synpcc7942_0815	-0.444804	-1.66586	0.267012	0.0977106	0.0952093	1	0.389268
Synpcc7942_1040	-0.444786	-1.7503	0.25412	0.0823557	0.0796262	1	0.355501
Synpcc7942_0066	-0.44468	-3.81424	0.116584	0.000152109	0.000145186	0.265691	0.00429434
Synpcc7942_0866	-0.442918	-2.26747	0.195335	0.0242944	0.023631	1	0.176458
Synpcc7942_1623	-0.441373	-2.25339	0.19587	0.0251416	0.0243655	1	0.177457
Synpcc7942_2279	-0.440746	-2.96211	0.148795	0.00320888	0.00311701	1	0.0496228
Synpcc7942_1349	-0.439625	-2.19564	0.200227	0.0291443	0.0282354	1	0.192265
Synpcc7942_0431	-0.439081	-3.08077	0.142523	0.00217528	0.0021216	1	0.0386172
Synpcc7942_0058	-0.438061	-1.92467	0.227603	0.0558135	0.0541879	1	0.284712
Synpcc7942_2088	-0.437506	-1.35135	0.323754	0.179663	0.174614	1	0.50697
Synpcc7942_2424	-0.436823	-2.25996	0.193288	0.0245813	0.0239361	1	0.176458
Synpcc7942_1685	-0.4368	-2.89095	0.151092	0.00415416	0.00400571	1	0.0578841
Synpcc7942_1185	-0.435748	-1.10076	0.395859	0.27547	0.266314	1	0.615545
Synpcc7942_B2636	-0.4353	-2.60686	0.166983	0.00948022	0.00923879	1	0.100541
Synpcc7942_1152	-0.435054	-2.62597	0.165674	0.00910063	0.00884463	1	0.0984875
Synpcc7942_1820	-0.435029	-3.02897	0.143623	0.00259229	0.00253236	1	0.0439795
Synpcc7942_0936	-0.434717	-1.9199	0.226427	0.0564172	0.0547819	1	0.28647
Synpcc7942_1141	-0.434254	-2.70029	0.160817	0.00725144	0.00703331	1	0.0878232
Synpcc7942_2176	-0.43418	-2.89008	0.150231	0.00406443	0.00393274	1	0.0572668
Synpcc7942_1118	-0.43398	-2.08898	0.207747	0.0378919	0.0367738	1	0.227493
Synpcc7942_0766	-0.432857	-2.60151	0.166387	0.00969451	0.0094022	1	0.101127
Synpcc7942_0756	-0.432589	-1.89345	0.228466	0.0597489	0.0581869	1	0.298503
Synpcc7942_0138	-0.43245	-2.12671	0.203342	0.0344277	0.0335195	1	0.215825
Synpcc7942_1326	-0.431499	-5.02038	0.0859496	5.87391e-07	5.63111e-07	0.00105245	4.26388e-05
Synpcc7942_0901	-0.431321	-2.77867	0.155226	0.00573361	0.00555467	1	0.0745743
Synpcc7942_0045	-0.430727	-2.68579	0.160373	0.00754575	0.00738044	1	0.0891203
Synpcc7942_2045	-0.430535	-4.78948	0.0898919	1.93485e-06	1.88439e-06	0.00350874	0.000111474
Synpcc7942_1267	-0.429702	-2.53053	0.169807	0.012006	0.0116402	1	0.114765
Synpcc7942_0493	-0.42861	-2.65975	0.161147	0.00818587	0.0079342	1	0.0921438
Synpcc7942_0937	-0.428426	-1.79736	0.238365	0.0738754	0.0720361	1	0.339215
Synpcc7942_0935	-0.427496	-2.43208	0.175774	0.015571	0.0151392	1	0.138944
Synpcc7942_C2657	-0.427059	-2.25919	0.189032	0.0243502	0.0239427	1	0.176458
Synpcc7942_0810	-0.426497	-1.72267	0.247578	0.0873442	0.0844274	1	0.368251
Synpcc7942_0017	-0.426139	-2.39799	0.177706	0.0194122	0.0174657	1	0.148263
Synpcc7942_0150	-0.42577	-3.08456	0.138033	0.0022431	0.0021563	1	0.0388749
Synpcc7942_B2627	-0.42393	-4.90401	0.0864456	1.03943e-06	1.00496e-06	0.00187426	6.55998e-05
Synpcc7942_0151	-0.420742	-3.66704	0.114736	0.000262491	0.000254572	0.463575	0.00660143
Synpcc7942_1962	-0.420024	-0.661954	0.634522	0.514307	0.494905	1	0.780847
Synpcc7942_0116	-0.41921	-1.87455	0.223632	0.0625299	0.0607017	1	0.305607
Synpcc7942_2198	-0.418488	-2.18047	0.191926	0.0303668	0.0294994	1	0.196628
Synpcc7942_2544	-0.418343	-1.88637	0.221771	0.0606655	0.0591287	1	0.300082
Synpcc7942_1921	-0.418277	-1.72197	0.242907	0.0870203	0.0846522	1	0.368383
Synpcc7942_C2655	-0.417985	-2.96794	0.140833	0.00310431	0.00304103	1	0.0496228
Synpcc7942_0638	-0.417591	-1.63624	0.255214	0.103832	0.101178	1	0.393583
Synpcc7942_1360	-0.417459	-2.41251	0.173039	0.0165815	0.0160039	1	0.142999
Synpcc7942_2046	-0.416912	-1.53821	0.271037	0.126769	0.122879	1	0.43076
Synpcc7942_1682	-0.416559	-3.001	0.138807	0.00291768	0.00281708	1	0.0476138
Synpcc7942_1721	-0.416464	-1.55648	0.267569	0.121869	0.118723	1	0.427908
Synpcc7942_2456	-0.415808	-1.64553	0.252689	0.101836	0.099525	1	0.393583
Synpcc7942_2591	-0.414801	-1.90135	0.218162	0.0587016	0.0571546	1	0.295349
Synpcc7942_1951	-0.412781	-1.46533	0.281699	0.14571	0.141747	1	0.461836
Synpcc7942_2319	-0.412431	-1.14901	0.358944	0.254251	0.247347	1	0.594975
Synpcc7942_0122	-0.410539	-1.42456	0.288186	0.156901	0.152868	1	0.479901
Synpcc7942_2511	-0.409685	-1.56357	0.262019	0.120467	0.116961	1	0.427908
Synpcc7942_1159	-0.409479	-2.54001	0.161211	0.0118296	0.0113897	1	0.113002
Synpcc7942_0470	-0.408877	-1.99862	0.204579	0.0469145	0.0456457	1	0.266689
Synpcc7942_0627	-0.408189	-2.73018	0.14951	0.00698124	0.00663855	1	0.0854882
Synpcc7942_1075	-0.407744	-3.06942	0.132841	0.0022603	0.00221146	1	0.0391243
Synpcc7942_0905	-0.407684	-1.15253	0.353731	0.254697	0.244306	1	0.593525
Synpcc7942_0719	-0.407574	-1.44621	0.281822	0.150544	0.146873	1	0.471239
Synpcc7942_1093	-0.405505	-2.2437	0.180731	0.0256091	0.024958	1	0.180327
Synpcc7942_2065	-0.403711	-0.513925	0.785543	0.61532	0.587219	1	0.837224
Synpcc7942_2138	-0.402706	-0.651463	0.618157	0.52255	0.49829	1	0.780847
Synpcc7942_1620	-0.402087	-2.26634	0.177416	0.024133	0.0236339	1	0.176458
Synpcc7942_1703	-0.401945	-5.2534	0.0765115	1.81614e-07	1.76303e-07	0.000330215	1.58924e-05
Synpcc7942_0081	-0.4004	-0.904081	0.442881	0.371504	0.357854	1	0.694033
Synpcc7942_B2641	-0.400037	-0.928138	0.431011	0.356354	0.349332	1	0.687406
Synpcc7942_1644	-0.398416	-2.28335	0.174487	0.0231233	0.022524	1	0.171845
Synpcc7942_1363	-0.397366	-1.00276	0.396274	0.319755	0.311286	1	0.654738
Synpcc7942_0620	-0.396662	-1.9336	0.205142	0.0545467	0.0532772	1	0.284712
Synpcc7942_0304	-0.396232	-1.64009	0.241591	0.102455	0.100551	1	0.393583
Synpcc7942_0817	-0.396175	-2.2128	0.179037	0.0279204	0.0271736	1	0.189166
Synpcc7942_0910	-0.396103	-1.68002	0.235772	0.0949168	0.0924489	1	0.386521
Synpcc7942_0317	-0.39424	-1.74612	0.22578	0.0824587	0.0804625	1	0.357548
Synpcc7942_1078	-0.393171	-2.38612	0.164774	0.0176292	0.0172366	1	0.147642
Synpcc7942_2587	-0.392433	-2.0765	0.188988	0.0389169	0.0378981	1	0.232172
Synpcc7942_0434	-0.391505	-1.99584	0.19616	0.047219	0.0461124	1	0.267688
Synpcc7942_1751	-0.391196	-0.731505	0.534783	0.467955	0.45811	1	0.756336
Synpcc7942_1099	-0.390854	-2.24841	0.173836	0.0252908	0.0246558	1	0.178825
Synpcc7942_0730	-0.390754	-1.95616	0.199756	0.051611	0.0504098	1	0.279654
Synpcc7942_2482	-0.389855	-0.900644	0.432862	0.371155	0.362824	1	0.696713
Synpcc7942_0971	-0.389614	-2.39966	0.162362	0.0169495	0.0165256	1	0.144161
Synpcc7942_0472	-0.388071	-0.62308	0.622826	0.537389	0.524173	1	0.798278
Synpcc7942_1394	-0.387523	-3.02183	0.128241	0.0026265	0.00256005	1	0.0440562
Synpcc7942_2155	-0.387054	-1.66892	0.231919	0.0970415	0.0946234	1	0.388551
Synpcc7942_2386	-0.385252	-1.75755	0.219198	0.0803616	0.078538	1	0.353973
Synpcc7942_2499	-0.385037	-2.61317	0.147345	0.00937028	0.00914661	1	0.100541
Synpcc7942_0372	-0.384974	-1.55609	0.247398	0.121675	0.118923	1	0.427908
Synpcc7942_1374	-0.38473	-2.76223	0.139282	0.00596631	0.00585189	1	0.077466
Synpcc7942_2309	-0.384336	-1.27492	0.301459	0.205852	0.200055	1	0.544525
Synpcc7942_1945	-0.383429	-2.40479	0.159444	0.0169276	0.0163419	1	0.144161
Synpcc7942_1272	-0.381525	-1.7362	0.219747	0.0839679	0.0822339	1	0.363712
Synpcc7942_1228	-0.380848	-1.82878	0.208253	0.0690093	0.0674337	1	0.326476
Synpcc7942_2529	-0.379849	-0.643058	0.590692	0.525239	0.509445	1	0.788165
Synpcc7942_0976	-0.379391	-0.808111	0.469479	0.425606	0.407904	1	0.724874
Synpcc7942_2519	-0.379278	-2.19137	0.173078	0.0291838	0.0286146	1	0.193455
Synpcc7942_0182	-0.378921	-1.18259	0.320417	0.239669	0.234539	1	0.584051
Synpcc7942_1568	-0.378835	-1.78206	0.212582	0.0764342	0.0744592	1	0.345469
Synpcc7942_2097	-0.378496	-2.06948	0.182894	0.0394217	0.0385407	1	0.233839
Synpcc7942_2246	-0.37747	-3.99476	0.0944913	7.47268e-05	7.20391e-05	0.132336	0.00239246
Synpcc7942_1296	-0.377313	-2.10042	0.179637	0.0366408	0.035878	1	0.224112
Synpcc7942_2280	-0.37708	-2.21502	0.170238	0.027395	0.026839	1	0.189166
Synpcc7942_2004	-0.37684	-1.55966	0.241617	0.120711	0.118129	1	0.427908
Synpcc7942_0280	-0.376809	-2.17042	0.173611	0.0307121	0.0300498	1	0.199379
Synpcc7942_2364	-0.375991	-1.39339	0.269838	0.165648	0.162251	1	0.488301
Synpcc7942_2071	-0.375199	-2.96588	0.126505	0.00311611	0.00305778	1	0.0496228
Synpcc7942_1019	-0.374927	-3.65004	0.102719	0.000278622	0.000273545	0.497306	0.00681344
Synpcc7942_1023	-0.374412	-1.04213	0.359277	0.300991	0.293125	1	0.638534
Synpcc7942_1675	-0.373758	-1.69524	0.220475	0.0916767	0.0898325	1	0.379783
Synpcc7942_1062	-0.373433	-0.817481	0.456809	0.41862	0.405378	1	0.724874
Synpcc7942_0669	-0.372824	-1.78685	0.208649	0.0754846	0.0737174	1	0.343412
Synpcc7942_1555	-0.37094	-3.34574	0.110869	0.000927239	0.000887798	1	0.0189955
Synpcc7942_2328	-0.370705	-2.92464	0.126752	0.00358841	0.00352421	1	0.0529471
Synpcc7942_2516	-0.370561	-0.659888	0.561551	0.513771	0.500086	1	0.781074
Synpcc7942_2554	-0.369698	-1.12446	0.328778	0.263537	0.258337	1	0.605238
Synpcc7942_1090	-0.368886	-2.28028	0.161772	0.0233596	0.0227129	1	0.171982
Synpcc7942_B2645	-0.368386	-2.60723	0.141294	0.0093611	0.00919696	1	0.100541
Synpcc7942_1314	-0.368322	-2.6679	0.138057	0.00788877	0.00775095	1	0.0917034
Synpcc7942_1333	-0.36702	-2.3846	0.153912	0.018825	0.0176821	1	0.148946
Synpcc7942_2536	-0.366741	-1.34105	0.273473	0.182571	0.178161	1	0.511169
Synpcc7942_1640	-0.365501	-1.40732	0.259715	0.161565	0.158321	1	0.48417
Synpcc7942_0462	-0.364703	-1.72995	0.210817	0.0850162	0.083349	1	0.366532
Synpcc7942_0349	-0.364667	-2.13765	0.170593	0.0341771	0.032897	1	0.21254
Synpcc7942_2267	-0.364525	-0.917052	0.397496	0.362849	0.353778	1	0.690477
Synpcc7942_0787	-0.363763	-2.35853	0.154233	0.0188414	0.0184443	1	0.14985
Synpcc7942_0136	-0.363524	-2.78453	0.130551	0.00556012	0.0054603	1	0.0743622
Synpcc7942_0249	-0.363397	-1.95373	0.186002	0.0518304	0.0508403	1	0.280585
Synpcc7942_1869	-0.362827	-3.77588	0.0960906	0.000168945	0.000164705	0.301246	0.00475993
Synpcc7942_2288	-0.362441	-1.77629	0.204043	0.0772519	0.0756145	1	0.348
Synpcc7942_0064	-0.361959	-0.906698	0.399205	0.367722	0.36022	1	0.694033
Synpcc7942_1480	-0.361669	-1.49815	0.24141	0.136635	0.13295	1	0.450129
Synpcc7942_1638	-0.361391	-1.1841	0.305204	0.239926	0.233183	1	0.58358
Synpcc7942_1904	-0.361298	-0.895176	0.403605	0.373412	0.366872	1	0.697978
Synpcc7942_0528	-0.361185	-1.80291	0.200334	0.0728779	0.0713705	1	0.337761
Synpcc7942_2190	-0.360643	-1.36622	0.263971	0.173927	0.170595	1	0.500377
Synpcc7942_2254	-0.35996	-2.91025	0.123687	0.00375391	0.0036668	1	0.0542285
Synpcc7942_0497	-0.359927	-1.09808	0.327778	0.275986	0.268495	1	0.617571
Synpcc7942_0185	-0.359738	-2.5696	0.139998	0.0104928	0.0103141	1	0.106966
Synpcc7942_1328	-0.359575	-1.31512	0.273416	0.190802	0.1871	1	0.528628
Synpcc7942_0424	-0.35903	-1.00862	0.35596	0.316051	0.309589	1	0.654109
Synpcc7942_2239	-0.359006	-1.39133	0.258031	0.166835	0.162837	1	0.488512
Synpcc7942_0981	-0.358729	-3.65752	0.0980798	0.0002738	0.000265946	0.484021	0.00680318
Synpcc7942_1876	-0.358686	-1.21948	0.294129	0.224885	0.22079	1	0.563282
Synpcc7942_0834	-0.357821	-1.48907	0.240299	0.13839	0.135803	1	0.451802
Synpcc7942_1895	-0.357392	-1.94314	0.183925	0.0531493	0.0521029	1	0.284712
Synpcc7942_B2649	-0.357037	-2.5863	0.138049	0.00993411	0.00976856	1	0.103919
Synpcc7942_1835	-0.356892	-1.59708	0.223465	0.111964	0.109665	1	0.408652
Synpcc7942_0231	-0.356704	-1.55855	0.228869	0.120616	0.118526	1	0.427908
Synpcc7942_1033	-0.356342	-1.1051	0.322452	0.272093	0.266015	1	0.615545
Synpcc7942_0839	-0.355969	-2.2251	0.159979	0.0266404	0.0262269	1	0.1867
Synpcc7942_2352	-0.355846	-0.67696	0.525654	0.503012	0.489124	1	0.778579
Synpcc7942_0566	-0.355579	-1.67223	0.212638	0.0959079	0.0941026	1	0.388369
Synpcc7942_1958	-0.355	-1.03089	0.344363	0.30574	0.298865	1	0.643667
Synpcc7942_0753	-0.353777	-2.99284	0.118208	0.00287594	0.00280992	1	0.0476138
Synpcc7942_1356	-0.353644	-1.05902	0.333936	0.292306	0.286766	1	0.633266
Synpcc7942_1931	-0.353134	-1.93804	0.182212	0.0536643	0.0525721	1	0.284712
Synpcc7942_0765	-0.353019	-1.17145	0.301353	0.243974	0.239268	1	0.587464
Synpcc7942_1924	-0.352888	-1.65632	0.213055	0.0988916	0.0973115	1	0.391938
Synpcc7942_2520	-0.351287	-1.63638	0.214673	0.103802	0.101394	1	0.393583
Synpcc7942_0934	-0.351066	-2.28559	0.1536	0.0230714	0.0225155	1	0.171845
Synpcc7942_2425	-0.350834	-2.59197	0.135354	0.0101849	0.00981853	1	0.103919
Synpcc7942_2584	-0.350491	-1.50907	0.232256	0.133148	0.130464	1	0.445793
Synpcc7942_1376	-0.350064	-2.29801	0.152334	0.0221126	0.0216538	1	0.167994
Synpcc7942_1599	-0.34986	-1.70249	0.205499	0.0900205	0.0883439	1	0.375809
Synpcc7942_0068	-0.349779	-2.26028	0.15475	0.0243353	0.0239565	1	0.176458
Synpcc7942_1547	-0.348436	-0.557419	0.625088	0.583749	0.561803	1	0.819332
Synpcc7942_1934	-0.34765	-2.50634	0.138708	0.0125157	0.0122806	1	0.119216
Synpcc7942_1324	-0.34702	-3.60714	0.0962037	0.000325401	0.000317977	0.577129	0.00761938
Synpcc7942_2002	-0.346897	-1.79885	0.192843	0.0731841	0.0718699	1	0.339215
Synpcc7942_0992	-0.34676	-3.22472	0.107532	0.00130778	0.00128268	1	0.0261087
Synpcc7942_1679	-0.346748	-1.09579	0.316435	0.276301	0.270139	1	0.61826
Synpcc7942_1307	-0.346664	-1.80448	0.192113	0.0722541	0.0709958	1	0.33683
Synpcc7942_0177	-0.346507	-1.67154	0.207298	0.0958965	0.094275	1	0.388369
Synpcc7942_1796	-0.346061	-0.944292	0.366476	0.348315	0.340771	1	0.680464
Synpcc7942_2037	-0.346016	-1.2581	0.275031	0.210544	0.206653	1	0.54728
Synpcc7942_1698	-0.34542	-0.923873	0.373883	0.358199	0.35181	1	0.687993
Synpcc7942_2249	-0.345302	-1.41783	0.243543	0.158563	0.155222	1	0.482132
Synpcc7942_1462	-0.344818	-1.9241	0.17921	0.055218	0.0542954	1	0.284712
Synpcc7942_1452	-0.344277	-2.63269	0.13077	0.00871656	0.00854606	1	0.095726
Synpcc7942_1953	-0.34417	-1.41411	0.243384	0.159286	0.156247	1	0.482132
Synpcc7942_1446	-0.343899	-1.00205	0.343196	0.319379	0.312512	1	0.655133
Synpcc7942_1688	-0.343173	-1.87044	0.183472	0.0623838	0.0613332	1	0.305867
Synpcc7942_1012	-0.343031	-1.69412	0.202483	0.0917321	0.0898799	1	0.379783
Synpcc7942_0455	-0.342737	-3.13376	0.10937	0.00186787	0.00180494	1	0.0341676
Synpcc7942_1385	-0.342731	-1.15696	0.296235	0.249708	0.24523	1	0.593525
Synpcc7942_1676	-0.34208	-1.66839	0.205036	0.0966045	0.0948717	1	0.388728
Synpcc7942_1628	-0.341882	-1.12432	0.304079	0.263466	0.258275	1	0.605238
Synpcc7942_2073	-0.341401	-1.77488	0.192352	0.0771157	0.0757132	1	0.348
Synpcc7942_0480	-0.341052	-2.80356	0.12165	0.00521008	0.00511027	1	0.0721921
Synpcc7942_1992	-0.340783	-1.61206	0.211396	0.108575	0.106616	1	0.399652
Synpcc7942_0022	-0.340065	-2.18577	0.155582	0.0294523	0.0289012	1	0.194331
Synpcc7942_1130	-0.340012	-3.13766	0.108365	0.00176078	0.00172875	1	0.0332216
Synpcc7942_1572	-0.339773	-2.89663	0.117299	0.00388259	0.00381467	1	0.055978
Synpcc7942_2429	-0.339725	-1.40588	0.241646	0.161843	0.158813	1	0.484891
Synpcc7942_0490	-0.339358	-1.56123	0.217366	0.119983	0.117897	1	0.427908
Synpcc7942_1082	-0.338234	-3.73714	0.0905063	0.00019516	0.000191093	0.348935	0.00531969
Synpcc7942_1332	-0.337905	-1.7908	0.188689	0.075115	0.0732675	1	0.343271
Synpcc7942_1393	-0.337564	-2.38054	0.141802	0.0176618	0.0173646	1	0.148069
Synpcc7942_1234	-0.337414	-1.15519	0.292086	0.250661	0.245499	1	0.593525
Synpcc7942_1762	-0.337076	-2.58623	0.130335	0.00998825	0.00982646	1	0.103919
Synpcc7942_1784	-0.336901	-1.41369	0.238313	0.15919	0.156489	1	0.482132
Synpcc7942_1985	-0.336203	-1.62883	0.206407	0.104694	0.103097	1	0.395268
Synpcc7942_0109	-0.335694	-1.31274	0.25572	0.191514	0.187939	1	0.529418
Synpcc7942_1294	-0.335589	-2.63475	0.12737	0.00864521	0.00848877	1	0.0956502
Synpcc7942_2102	-0.335363	-0.908457	0.369157	0.3664	0.359633	1	0.694033
Synpcc7942_0664	-0.335239	-1.57577	0.212746	0.116522	0.114726	1	0.423344
Synpcc7942_0544	-0.333315	-1.11763	0.298234	0.266076	0.261552	1	0.611256
Synpcc7942_2174	-0.332894	-2.07468	0.160456	0.0391851	0.0382259	1	0.233425
Synpcc7942_0855	-0.332386	-0.82231	0.40421	0.414517	0.405166	1	0.724874
Synpcc7942_1495	-0.332216	-1.42909	0.232468	0.154675	0.152072	1	0.479901
Synpcc7942_2593	-0.331403	-1.42339	0.232827	0.156151	0.153964	1	0.481677
Synpcc7942_0452	-0.330658	-0.804428	0.411047	0.426739	0.412025	1	0.724874
Synpcc7942_0695	-0.330502	-1.34639	0.245472	0.179788	0.177132	1	0.510578
Synpcc7942_C2660	-0.330222	-3.18409	0.10371	0.00149216	0.00147643	1	0.0294199
Synpcc7942_0204	-0.329054	-1.07097	0.307249	0.286663	0.281662	1	0.629141
Synpcc7942_0725	-0.328824	-3.25522	0.101014	0.00117817	0.00116109	1	0.0241533
Synpcc7942_1034	-0.328605	-2.21383	0.148433	0.0278267	0.026963	1	0.189166
Synpcc7942_0230	-0.327945	-2.11171	0.155298	0.0353483	0.0347549	1	0.220037
Synpcc7942_1482	-0.327395	-3.18496	0.102794	0.00168073	0.00158579	1	0.0312698
Synpcc7942_0088	-0.327342	-1.86858	0.175182	0.06257	0.0617114	1	0.305867
Synpcc7942_2140	-0.327033	-1.09806	0.297827	0.274305	0.269933	1	0.61826
Synpcc7942_2233	-0.326887	-1.04659	0.312334	0.298479	0.291605	1	0.635954
Synpcc7942_1508	-0.326721	-1.83742	0.177815	0.0670631	0.0660382	1	0.322192
Synpcc7942_0617	-0.326612	-1.29513	0.252184	0.197094	0.19396	1	0.536793
Synpcc7942_0268	-0.325956	-1.8239	0.178713	0.0691324	0.0681638	1	0.327497
Synpcc7942_0717	-0.325784	-1.81844	0.179156	0.06992	0.0688726	1	0.328903
Synpcc7942_0563	-0.325715	-1.25639	0.259246	0.211244	0.2072	1	0.54728
Synpcc7942_1581	-0.32496	-1.88061	0.172795	0.0609221	0.0599484	1	0.303429
Synpcc7942_1331	-0.323351	-0.897518	0.360272	0.375754	0.360138	1	0.694033
Synpcc7942_2105	-0.323211	-1.496	0.21605	0.136279	0.134104	1	0.450129
Synpcc7942_0102	-0.323029	-0.728662	0.443317	0.470561	0.457966	1	0.756336
Synpcc7942_0973	-0.322518	-2.08409	0.154753	0.0378044	0.0371865	1	0.229296
Synpcc7942_0860	-0.321896	-1.39868	0.230142	0.163639	0.161103	1	0.488301
Synpcc7942_1253	-0.32173	-1.13154	0.284329	0.26125	0.254751	1	0.602501
Synpcc7942_0046	-0.32167	-1.38493	0.232264	0.167664	0.165302	1	0.492783
Synpcc7942_1548	-0.321516	-2.43269	0.132165	0.0153027	0.0151042	1	0.138944
Synpcc7942_2500	-0.321496	-1.47443	0.218048	0.142173	0.139501	1	0.456879
Synpcc7942_1445	-0.320451	-1.52799	0.209721	0.128027	0.126062	1	0.437062
Synpcc7942_0200	-0.319644	-1.39456	0.229208	0.164927	0.162117	1	0.488301
Synpcc7942_0176	-0.318959	-1.15791	0.275462	0.249555	0.244396	1	0.593525
Synpcc7942_1390	-0.318935	-0.702465	0.454023	0.48799	0.471385	1	0.767166
Synpcc7942_1693	-0.318874	-1.26327	0.252419	0.208464	0.204971	1	0.546179
Synpcc7942_0621	-0.31882	-2.36275	0.134936	0.018508	0.0182131	1	0.14985
Synpcc7942_2347	-0.317636	-1.9764	0.160714	0.0489313	0.0482033	1	0.274268
Synpcc7942_0527	-0.317453	-1.42183	0.223271	0.157097	0.154198	1	0.481677
Synpcc7942_0803	-0.31723	-1.47248	0.215439	0.142234	0.140392	1	0.458211
Synpcc7942_2077	-0.317113	-0.803778	0.394529	0.424501	0.416469	1	0.727954
Synpcc7942_1940	-0.316566	-2.01748	0.156912	0.0443067	0.0436529	1	0.25743
Synpcc7942_1545	-0.314771	-1.17295	0.268357	0.24282	0.23897	1	0.587464
Synpcc7942_2116	-0.314416	-1.90057	0.165433	0.0582463	0.0572961	1	0.295349
Synpcc7942_2282	-0.314395	-2.35809	0.133326	0.0187127	0.0184367	1	0.14985
Synpcc7942_0392	-0.314317	-2.32983	0.13491	0.0202132	0.0198881	1	0.158415
Synpcc7942_2372	-0.31379	-1.67589	0.187238	0.0948408	0.0934774	1	0.388369
Synpcc7942_1544	-0.313152	-0.88409	0.354209	0.379957	0.371666	1	0.701329
Synpcc7942_1755	-0.31315	-2.57797	0.121471	0.010156	0.0100319	1	0.10492
Synpcc7942_1414	-0.313106	-1.26833	0.246865	0.206535	0.203267	1	0.545021
Synpcc7942_1115	-0.31252	-1.54612	0.202132	0.123893	0.121358	1	0.428602
Synpcc7942_0035	-0.312455	-1.40904	0.22175	0.160608	0.157821	1	0.48417
Synpcc7942_0586	-0.312233	-1.53667	0.203188	0.125924	0.123926	1	0.432825
Synpcc7942_0078	-0.311835	-1.32377	0.235566	0.187179	0.184661	1	0.523299
Synpcc7942_0577	-0.311716	-0.870357	0.358147	0.387358	0.379339	1	0.708873
Synpcc7942_1979	-0.311187	-1.62461	0.191546	0.105753	0.103776	1	0.395268
Synpcc7942_1926	-0.310598	-1.1126	0.279164	0.267614	0.264099	1	0.614922
Synpcc7942_1543	-0.310582	-0.550879	0.563793	0.585318	0.573151	1	0.831398
Synpcc7942_1233	-0.309836	-0.761795	0.406719	0.449497	0.440197	1	0.748018
Synpcc7942_2076	-0.30976	-2.95966	0.104661	0.00349676	0.00330459	1	0.0508584
Synpcc7942_1686	-0.309515	-1.25779	0.246079	0.210257	0.207076	1	0.54728
Synpcc7942_1906	-0.309409	-1.17619	0.263059	0.241603	0.237814	1	0.586938
Synpcc7942_0076	-0.309235	-1.33057	0.232407	0.185235	0.182256	1	0.518814
Synpcc7942_2546	-0.308961	-1.65891	0.186244	0.0983217	0.0968051	1	0.391055
Synpcc7942_0582	-0.308824	-2.09741	0.14724	0.0365096	0.0359905	1	0.224112
Synpcc7942_2582	-0.308806	-1.86792	0.165321	0.0626363	0.0618024	1	0.305867
Synpcc7942_2189	-0.308339	-1.18862	0.25941	0.237061	0.232628	1	0.583475
Synpcc7942_1974	-0.308077	-1.76417	0.17463	0.0790082	0.0776315	1	0.353261
Synpcc7942_0397	-0.308068	-2.16297	0.142428	0.0310373	0.0305918	1	0.201109
Synpcc7942_0665	-0.30762	-1.6867	0.18238	0.0927588	0.0915203	1	0.384142
Synpcc7942_1821	-0.30726	-0.823089	0.373301	0.412658	0.406825	1	0.724874
Synpcc7942_0859	-0.306053	-1.75405	0.174484	0.0802637	0.0792632	1	0.354717
Synpcc7942_1868	-0.306012	-1.476	0.207326	0.14145	0.139398	1	0.456879
Synpcc7942_2461	-0.305626	-1.21559	0.251423	0.226002	0.222751	1	0.56439
Synpcc7942_0906	-0.305189	-0.338342	0.902014	0.740126	0.720174	1	0.883531
Synpcc7942_2535	-0.304436	-3.09779	0.0982752	0.00200706	0.00197477	1	0.0362935
Synpcc7942_0099	-0.304396	-1.26095	0.241403	0.208734	0.206239	1	0.54728
Synpcc7942_1702	-0.302891	-0.61035	0.496258	0.545171	0.533797	1	0.801964
Synpcc7942_0989	-0.302725	-1.43436	0.211052	0.152929	0.150698	1	0.479901
Synpcc7942_1243	-0.302585	-1.86539	0.16221	0.0629534	0.0620459	1	0.305867
Synpcc7942_0433	-0.302215	-1.78918	0.168912	0.0744913	0.0734415	1	0.343271
Synpcc7942_2534	-0.302201	-1.19804	0.252247	0.233283	0.228817	1	0.576764
Synpcc7942_1437	-0.302078	-0.750745	0.402371	0.455359	0.448125	1	0.751544
Synpcc7942_0767	-0.30156	-1.39509	0.216157	0.164669	0.162012	1	0.488301
Synpcc7942_1622	-0.300844	-2.55213	0.11788	0.0109262	0.0107674	1	0.108999
Synpcc7942_1585	-0.300714	-1.55431	0.193471	0.121356	0.11963	1	0.427908
Synpcc7942_0360	-0.300494	-1.92915	0.155765	0.0543875	0.0536789	1	0.284712
Synpcc7942_1584	-0.300314	-2.20214	0.136373	0.0281464	0.0277139	1	0.189758
Synpcc7942_1713	-0.299105	-1.49612	0.199921	0.135753	0.134111	1	0.450129
Synpcc7942_0162	-0.298717	-1.28571	0.232337	0.200358	0.197399	1	0.542253
Synpcc7942_1364	-0.298474	-0.961204	0.31052	0.338916	0.333166	1	0.67535
Synpcc7942_0215	-0.297653	-1.18367	0.251465	0.238719	0.234793	1	0.584051
Synpcc7942_0873	-0.297535	-0.827429	0.35959	0.410654	0.403629	1	0.724874
Synpcc7942_0174	-0.297515	-1.7778	0.16735	0.0763071	0.0752898	1	0.348
Synpcc7942_2574	-0.297312	-0.87483	0.339852	0.385541	0.376032	1	0.705478
Synpcc7942_1418	-0.297046	-0.958506	0.309906	0.342514	0.331517	1	0.674072
Synpcc7942_2160	-0.296984	-0.707992	0.419474	0.481738	0.473526	1	0.767953
Synpcc7942_0067	-0.296918	-1.92818	0.153989	0.0546328	0.0537928	1	0.284712
Synpcc7942_1161	-0.296339	-1.70779	0.173523	0.0885915	0.0874649	1	0.372908
Synpcc7942_0206	-0.294881	-1.5255	0.193301	0.128192	0.126815	1	0.437092
Synpcc7942_0221	-0.294725	-1.56322	0.188537	0.119059	0.117728	1	0.427908
Synpcc7942_0303	-0.294243	-1.54379	0.190597	0.123696	0.122217	1	0.430032
Synpcc7942_1355	-0.294093	-1.61424	0.182187	0.10753	0.106136	1	0.398641
Synpcc7942_2602	-0.293976	-1.36027	0.216115	0.175208	0.172823	1	0.503314
Synpcc7942_0705	-0.293391	-0.933898	0.314158	0.352629	0.347371	1	0.687406
Synpcc7942_1518	-0.293378	-2.40123	0.122178	0.016616	0.0163996	1	0.144161
Synpcc7942_1125	-0.29336	-1.73048	0.169525	0.0846115	0.0834524	1	0.366532
Synpcc7942_1935	-0.293292	-1.41364	0.207473	0.158509	0.15689	1	0.482132
Synpcc7942_0366	-0.293159	-2.26686	0.129324	0.0237939	0.023459	1	0.176458
Synpcc7942_0733	-0.292591	-2.53199	0.115558	0.0115645	0.0114017	1	0.113002
Synpcc7942_1634	-0.292417	-0.411048	0.711393	0.685636	0.668284	1	0.86596
Synpcc7942_1206	-0.292322	-0.638537	0.4578	0.527402	0.513983	1	0.791033
Synpcc7942_1506	-0.291544	-0.957597	0.304454	0.340722	0.335172	1	0.67778
Synpcc7942_2334	-0.291328	-2.45434	0.118699	0.0143779	0.0141772	1	0.132621
Synpcc7942_2597	-0.290793	-1.09404	0.265797	0.2759	0.271853	1	0.61861
Synpcc7942_1436	-0.290451	-0.9875	0.294128	0.32532	0.320945	1	0.661097
Synpcc7942_2452	-0.290209	-1.56105	0.185906	0.119406	0.118174	1	0.427908
Synpcc7942_1933	-0.290132	-1.31042	0.221404	0.191687	0.188912	1	0.531367
Synpcc7942_0235	-0.289809	-1.13526	0.25528	0.258089	0.25464	1	0.602501
Synpcc7942_2016	-0.289686	-0.518382	0.558827	0.608938	0.592622	1	0.837814
Synpcc7942_2470	-0.289594	-1.92726	0.150262	0.0547587	0.0540115	1	0.284712
Synpcc7942_0844	-0.289499	-1.2349	0.23443	0.218323	0.215825	1	0.558901
Synpcc7942_2453	-0.288821	-1.98349	0.145612	0.0478342	0.0473066	1	0.272193
Synpcc7942_0216	-0.288513	-1.99112	0.1449	0.0470943	0.0465465	1	0.268636
Synpcc7942_2159	-0.28824	-1.94428	0.14825	0.0525005	0.0519209	1	0.284712
Synpcc7942_1840	-0.288062	-1.19745	0.240563	0.23281	0.229825	1	0.577768
Synpcc7942_1567	-0.28783	-0.604145	0.476425	0.54885	0.538834	1	0.803681
Synpcc7942_1135	-0.287814	-1.71506	0.167816	0.087388	0.0860983	1	0.371262
Synpcc7942_2297	-0.287642	-1.34309	0.214165	0.1807	0.17845	1	0.511169
Synpcc7942_0339	-0.286736	-2.37375	0.120794	0.0185848	0.0179396	1	0.148946
Synpcc7942_0743	-0.286382	-2.81383	0.101776	0.00499349	0.00493112	1	0.0701851
Synpcc7942_1905	-0.285535	-1.99316	0.143257	0.0468048	0.0462409	1	0.267688
Synpcc7942_2153	-0.285184	-0.57444	0.496455	0.569451	0.556923	1	0.816379
Synpcc7942_1392	-0.284501	-2.21941	0.128188	0.0268669	0.0265116	1	0.187964
Synpcc7942_2357	-0.283832	-2.29041	0.123922	0.0223151	0.0220501	1	0.170371
Synpcc7942_0740	-0.28379	-1.963	0.14457	0.050237	0.0496312	1	0.277144
Synpcc7942_1659	-0.283511	-1.52404	0.186025	0.128694	0.126994	1	0.437092
Synpcc7942_1750	-0.283448	-1.08826	0.260459	0.278363	0.274629	1	0.622602
Synpcc7942_2099	-0.283301	-1.54862	0.182938	0.124246	0.120709	1	0.427908
Synpcc7942_0369	-0.283276	-2.16282	0.130975	0.0309782	0.0305966	1	0.201109
Synpcc7942_1745	-0.282944	-1.09635	0.258078	0.274694	0.271215	1	0.618566
Synpcc7942_2166	-0.28239	-1.4851	0.190149	0.138666	0.137112	1	0.454558
Synpcc7942_2100	-0.28233	-1.39064	0.203021	0.165714	0.163525	1	0.489378
Synpcc7942_2292	-0.282178	-2.25207	0.125297	0.0246984	0.0243734	1	0.177457
Synpcc7942_2444	-0.281888	-1.23194	0.228817	0.226425	0.211908	1	0.555154
Synpcc7942_0679	-0.281853	-0.899252	0.31343	0.37189	0.363815	1	0.696713
Synpcc7942_0811	-0.280941	-2.32976	0.120588	0.0201221	0.0199169	1	0.158415
Synpcc7942_0363	-0.280711	-0.864298	0.324785	0.389886	0.383781	1	0.712022
Synpcc7942_0266	-0.280434	-1.72758	0.162327	0.0851898	0.0838235	1	0.367175
Synpcc7942_0415	-0.280056	-1.65479	0.16924	0.098866	0.0978235	1	0.393163
Synpcc7942_2571	-0.27919	-2.39624	0.116512	0.0168071	0.0166506	1	0.144585
Synpcc7942_0371	-0.27897	-0.883481	0.315763	0.379357	0.373564	1	0.70294
Synpcc7942_0980	-0.278634	-1.29153	0.215739	0.197716	0.195647	1	0.539883
Synpcc7942_0168	-0.278588	-1.13096	0.246328	0.259542	0.256607	1	0.604176
Synpcc7942_2379	-0.27853	-1.34267	0.207445	0.180737	0.178491	1	0.511169
Synpcc7942_1754	-0.278432	-0.807391	0.344855	0.424339	0.411159	1	0.724874
Synpcc7942_2493	-0.278151	-1.36927	0.203138	0.172458	0.170133	1	0.500377
Synpcc7942_1051	-0.278085	-0.478789	0.58081	0.635154	0.624196	1	0.85162
Synpcc7942_0309	-0.278043	-2.2813	0.121879	0.022988	0.022604	1	0.171845
Synpcc7942_0244	-0.276778	-2.58045	0.10726	0.0100275	0.00993648	1	0.104499
Synpcc7942_1098	-0.276033	-1.97375	0.139852	0.0489609	0.0484723	1	0.274268
Synpcc7942_2374	-0.275904	-2.21131	0.124769	0.0273881	0.0271124	1	0.189166
Synpcc7942_1241	-0.275665	-1.74922	0.157594	0.0820169	0.0799128	1	0.355941
Synpcc7942_1264	-0.275616	-2.00754	0.137291	0.045196	0.0446948	1	0.262756
Synpcc7942_2368	-0.275043	-1.40123	0.196286	0.163157	0.160215	1	0.488001
Synpcc7942_0188	-0.274387	-2.31904	0.118319	0.020705	0.0204487	1	0.161964
Synpcc7942_0920	-0.274335	-0.502835	0.545577	0.618878	0.605537	1	0.842234
Synpcc7942_0857	-0.274099	-0.918868	0.2983	0.360291	0.355134	1	0.690846
Synpcc7942_2427	-0.273018	-1.55255	0.175851	0.121571	0.120127	1	0.427908
Synpcc7942_1110	-0.272769	-1.43192	0.190492	0.153267	0.151582	1	0.479901
Synpcc7942_0530	-0.272656	-1.7085	0.159588	0.0883631	0.087356	1	0.372908
Synpcc7942_1865	-0.272506	-1.63341	0.166833	0.103311	0.102102	1	0.394421
Synpcc7942_0913	-0.272345	-0.95277	0.285845	0.34315	0.337602	1	0.67778
Synpcc7942_1970	-0.271885	-0.562244	0.48357	0.576803	0.567263	1	0.825388
Synpcc7942_2356	-0.271828	-1.32443	0.205241	0.186879	0.184329	1	0.523141
Synpcc7942_1036	-0.271729	-1.1633	0.233585	0.246451	0.243244	1	0.593525
Synpcc7942_0568	-0.271728	-1.65215	0.16447	0.0993323	0.098269	1	0.393558
Synpcc7942_0843	-0.271689	-1.10581	0.245693	0.270791	0.26693	1	0.616218
Synpcc7942_2540	-0.271582	-1.14794	0.236582	0.252717	0.249332	1	0.59594
Synpcc7942_2006	-0.271137	-1.88848	0.143574	0.0609725	0.0590566	1	0.300082
Synpcc7942_0556	-0.271093	-1.1354	0.238765	0.257971	0.254469	1	0.602501
Synpcc7942_0663	-0.27089	-2.11946	0.127811	0.0344727	0.0340824	1	0.218705
Synpcc7942_2605	-0.270878	-0.989073	0.27387	0.324479	0.320272	1	0.66043
Synpcc7942_1094	-0.270076	-1.67684	0.161063	0.0944699	0.0933418	1	0.388369
Synpcc7942_0005	-0.269723	-1.93516	0.13938	0.0535295	0.052945	1	0.284712
Synpcc7942_0898	-0.269717	-0.765675	0.352261	0.446016	0.440017	1	0.748018
Synpcc7942_1777	-0.269286	-0.865814	0.311021	0.389391	0.382259	1	0.711184
Synpcc7942_0010	-0.269265	-1.10917	0.242763	0.268981	0.265678	1	0.615545
Synpcc7942_2145	-0.269165	-2.78696	0.09658	0.00573044	0.00552363	1	0.0745743
Synpcc7942_0457	-0.268918	-1.21881	0.22064	0.224359	0.221701	1	0.563329
Synpcc7942_0752	-0.267796	-0.92913	0.288223	0.354703	0.350184	1	0.687993
Synpcc7942_1380	-0.267786	-1.61969	0.165331	0.106189	0.105016	1	0.397124
Synpcc7942_1503	-0.267449	-1.42834	0.187244	0.154332	0.152582	1	0.479901
Synpcc7942_0594	-0.267173	-2.11605	0.12626	0.0347461	0.03437	1	0.219207
Synpcc7942_2079	-0.26714	-1.64259	0.162633	0.101394	0.100195	1	0.393583
Synpcc7942_1338	-0.2668	-1.06146	0.251352	0.291202	0.285664	1	0.633266
Synpcc7942_2351	-0.266048	-1.624	0.163823	0.107556	0.103385	1	0.395268
Synpcc7942_0672	-0.265936	-1.24328	0.213899	0.215348	0.212656	1	0.555253
Synpcc7942_1641	-0.265286	-1.28257	0.20684	0.201032	0.198616	1	0.542539
Synpcc7942_0773	-0.265263	-0.82131	0.322975	0.413443	0.408202	1	0.724874
Synpcc7942_0149	-0.264828	-1.18292	0.223877	0.238329	0.235502	1	0.584855
Synpcc7942_0197	-0.263285	-1.65989	0.158616	0.0978353	0.096689	1	0.391055
Synpcc7942_2494	-0.262615	-1.62007	0.162101	0.106048	0.104954	1	0.397124
Synpcc7942_2601	-0.262593	-1.5994	0.164182	0.1106	0.10944	1	0.408619
Synpcc7942_2485	-0.262496	-0.930844	0.281998	0.353819	0.349298	1	0.687406
Synpcc7942_0613	-0.261193	-1.16249	0.224685	0.246897	0.243473	1	0.593525
Synpcc7942_1017	-0.261012	-1.17135	0.222831	0.24286	0.240168	1	0.588147
Synpcc7942_0550	-0.260632	-0.81901	0.318229	0.415099	0.409087	1	0.724874
Synpcc7942_1760	-0.26021	-1.71053	0.152122	0.0878583	0.0870955	1	0.372908
Synpcc7942_1573	-0.259883	-0.910429	0.285451	0.364118	0.360398	1	0.694033
Synpcc7942_1031	-0.259343	-0.623022	0.416266	0.536897	0.525373	1	0.798415
Synpcc7942_0565	-0.259027	-1.11741	0.231809	0.265315	0.262291	1	0.612229
Synpcc7942_0517	-0.258556	-2.75058	0.0940006	0.00604323	0.00598151	1	0.078536
Synpcc7942_0922	-0.258187	-1.76034	0.146669	0.079031	0.0782253	1	0.353973
Synpcc7942_0214	-0.257999	-1.90976	0.135094	0.0567484	0.0561263	1	0.291888
Synpcc7942_B2637	-0.257692	-2.21317	0.116435	0.028022	0.0271807	1	0.189166
Synpcc7942_1838	-0.257653	-1.72712	0.149181	0.0848913	0.0839866	1	0.367175
Synpcc7942_1798	-0.257316	-0.583988	0.440619	0.561907	0.553114	1	0.814187
Synpcc7942_0241	-0.257198	-1.84443	0.139446	0.0657195	0.065053	1	0.319858
Synpcc7942_0772	-0.257088	-1.22999	0.209017	0.220118	0.217534	1	0.56066
Synpcc7942_2305	-0.256494	-1.28888	0.199004	0.205032	0.192689	1	0.534055
Synpcc7942_2095	-0.255965	-0.901007	0.284088	0.370161	0.364001	1	0.696713
Synpcc7942_0306	-0.255658	-0.615651	0.415265	0.54015	0.533682	1	0.801964
Synpcc7942_1753	-0.255588	-1.13521	0.225146	0.257653	0.254941	1	0.602501
Synpcc7942_1192	-0.255008	-1.31482	0.193948	0.190405	0.187491	1	0.528942
Synpcc7942_0948	-0.254952	-1.62701	0.1567	0.104588	0.103471	1	0.395268
Synpcc7942_0509	-0.254837	-1.01866	0.25017	0.310202	0.3063	1	0.65339
Synpcc7942_1288	-0.254582	-0.889672	0.286152	0.375799	0.370583	1	0.701329
Synpcc7942_0001	-0.254431	-1.04217	0.244136	0.2987	0.295742	1	0.641504
Synpcc7942_1066	-0.25426	-0.673097	0.377747	0.503514	0.495666	1	0.780847
Synpcc7942_2445	-0.254223	-1.01941	0.249383	0.309425	0.306299	1	0.65339
Synpcc7942_0448	-0.25405	-1.53463	0.165544	0.125987	0.124419	1	0.433749
Synpcc7942_0278	-0.253833	-1.28552	0.197455	0.19978	0.197868	1	0.542253
Synpcc7942_1245	-0.25343	-1.21984	0.207756	0.223899	0.221505	1	0.563329
Synpcc7942_2388	-0.253284	-0.83822	0.302169	0.40383	0.398804	1	0.724507
Synpcc7942_1625	-0.253202	-1.2947	0.195569	0.196701	0.194503	1	0.537509
Synpcc7942_2525	-0.253178	-1.33766	0.18927	0.183118	0.179843	1	0.513488
Synpcc7942_0823	-0.252882	-1.82636	0.138463	0.0683654	0.0677964	1	0.326983
Synpcc7942_0178	-0.252441	-1.28351	0.19668	0.200483	0.198448	1	0.542539
Synpcc7942_2168	-0.250787	-0.454183	0.552173	0.653778	0.638883	1	0.85162
Synpcc7942_1491	-0.250693	-1.23418	0.203125	0.218299	0.216185	1	0.559069
Synpcc7942_1816	-0.250407	-2.69799	0.0928127	0.0070885	0.00701294	1	0.0878232
Synpcc7942_0523	-0.249768	-1.0241	0.243891	0.307345	0.303923	1	0.650823
Synpcc7942_1691	-0.249127	-1.81614	0.137174	0.0698753	0.0693445	1	0.329822
Synpcc7942_1811	-0.248911	-0.81223	0.306454	0.418712	0.413216	1	0.72562
Synpcc7942_1073	-0.248752	-1.25492	0.198221	0.210708	0.208566	1	0.549882
Synpcc7942_0735	-0.248741	-0.805723	0.308717	0.422436	0.416958	1	0.727954
Synpcc7942_1888	-0.248565	-1.09381	0.227247	0.275395	0.27272	1	0.619758
Synpcc7942_1252	-0.248514	-2.14374	0.115925	0.0326151	0.032179	1	0.209329
Synpcc7942_0041	-0.248192	-1.95591	0.126893	0.0509485	0.0505239	1	0.279654
Synpcc7942_0147	-0.247947	-1.17941	0.21023	0.239487	0.23722	1	0.586238
Synpcc7942_0422	-0.247898	-1.34743	0.183979	0.17883	0.177206	1	0.510578
Synpcc7942_1032	-0.247803	-1.01223	0.244809	0.313015	0.309484	1	0.654109
Synpcc7942_1812	-0.247722	-0.352615	0.702529	0.727455	0.71542	1	0.883408
Synpcc7942_1215	-0.247622	-1.59735	0.155021	0.110961	0.110018	1	0.409164
Synpcc7942_2490	-0.247134	-1.55629	0.158797	0.120485	0.119413	1	0.427908
Synpcc7942_0795	-0.246619	-1.71623	0.143698	0.086788	0.0859718	1	0.371262
Synpcc7942_2576	-0.246602	-2.40938	0.102351	0.0161833	0.0160245	1	0.142999
Synpcc7942_2464	-0.246149	-1.30594	0.188484	0.192802	0.190704	1	0.531668
Synpcc7942_0481	-0.245886	-1.10443	0.222636	0.270889	0.267861	1	0.616862
Synpcc7942_0688	-0.245755	-0.842783	0.291599	0.401284	0.396249	1	0.721249
Synpcc7942_1680	-0.2457	-1.41579	0.173543	0.15844	0.156127	1	0.482132
Synpcc7942_2387	-0.245497	-1.34035	0.183158	0.181115	0.179485	1	0.51324
Synpcc7942_1642	-0.244708	-1.35782	0.18022	0.175561	0.173862	1	0.505562
Synpcc7942_0841	-0.244631	-1.56597	0.156217	0.118191	0.117143	1	0.427908
Synpcc7942_2183	-0.244245	-1.18338	0.206396	0.237812	0.235734	1	0.584855
Synpcc7942_1968	-0.244227	-1.64812	0.148185	0.0999842	0.0992195	1	0.393583
Synpcc7942_2558	-0.243994	-1.23369	0.197776	0.219749	0.215574	1	0.558901
Synpcc7942_0416	-0.2439	-0.62415	0.390772	0.534328	0.528627	1	0.799275
Synpcc7942_1569	-0.243828	-0.94369	0.258377	0.346806	0.343419	1	0.683588
Synpcc7942_0117	-0.243817	-0.456922	0.533607	0.650262	0.641057	1	0.85162
Synpcc7942_1965	-0.243725	-1.86672	0.130563	0.0624938	0.061959	1	0.305867
Synpcc7942_0742	-0.243702	-1.00699	0.242011	0.315299	0.312261	1	0.655133
Synpcc7942_0607	-0.243483	-0.626542	0.388614	0.533599	0.525243	1	0.798415
Synpcc7942_1607	-0.24317	-1.95713	0.124248	0.050812	0.0503624	1	0.279654
Synpcc7942_0749	-0.241814	-1.08146	0.2236	0.281183	0.277656	1	0.626464
Synpcc7942_1041	-0.241668	-0.811593	0.29777	0.418717	0.414185	1	0.725974
Synpcc7942_2175	-0.241324	-1.41744	0.170254	0.157414	0.15589	1	0.482132
Synpcc7942_0846	-0.241231	-1.50111	0.160702	0.134231	0.133026	1	0.450129
Synpcc7942_2551	-0.241003	-2.04212	0.118016	0.0415168	0.0411999	1	0.247592
Synpcc7942_0724	-0.240752	-1.11501	0.21592	0.266069	0.263709	1	0.614781
Synpcc7942_1576	-0.240501	-1.53945	0.156225	0.124497	0.123371	1	0.431686
Synpcc7942_0253	-0.240271	-0.979744	0.245238	0.3288	0.32529	1	0.667868
Synpcc7942_0368	-0.240149	-1.6628	0.144424	0.0969927	0.0961768	1	0.390692
Synpcc7942_1320	-0.240119	-1.28545	0.186798	0.199583	0.197938	1	0.542253
Synpcc7942_1870	-0.240074	-1.81988	0.131918	0.0693536	0.0687744	1	0.328903
Synpcc7942_0690	-0.239481	-0.675575	0.354484	0.501416	0.495033	1	0.780847
Synpcc7942_2009	-0.238989	-2.49015	0.0959739	0.0129818	0.0128532	1	0.122885
Synpcc7942_1247	-0.238681	-0.76075	0.313744	0.449071	0.442852	1	0.750509
Synpcc7942_1941	-0.237881	-1.78705	0.133114	0.0745249	0.0738345	1	0.343412
Synpcc7942_1601	-0.237272	-0.478907	0.495444	0.634679	0.625211	1	0.85162
Synpcc7942_0170	-0.237252	-0.564056	0.420618	0.575289	0.566703	1	0.825206
Synpcc7942_2024	-0.236727	-1.42819	0.165753	0.154131	0.152756	1	0.479901
Synpcc7942_1187	-0.235854	-1.36335	0.172996	0.173852	0.17218	1	0.502502
Synpcc7942_2266	-0.235741	-1.63377	0.144293	0.102979	0.102105	1	0.394421
Synpcc7942_2167	-0.235739	-1.03318	0.228168	0.302914	0.299873	1	0.643667
Synpcc7942_0051	-0.235163	-0.932104	0.252292	0.352696	0.34931	1	0.687406
Synpcc7942_0445	-0.234474	-1.36719	0.171501	0.172446	0.171022	1	0.500377
Synpcc7942_1103	-0.233804	-1.28675	0.181701	0.199177	0.197554	1	0.542253
Synpcc7942_2575	-0.23351	-1.07337	0.217548	0.28468	0.281366	1	0.629141
Synpcc7942_2193	-0.233477	-1.93648	0.120567	0.0531947	0.0527914	1	0.284712
Synpcc7942_0567	-0.233298	-1.5344	0.152045	0.125714	0.124703	1	0.433938
Synpcc7942_0096	-0.233062	-0.829924	0.280824	0.408115	0.404076	1	0.724874
Synpcc7942_2407	-0.232875	-0.90361	0.257716	0.367417	0.36452	1	0.696713
Synpcc7942_0692	-0.232141	-0.991953	0.234024	0.322727	0.319312	1	0.660314
Synpcc7942_0183	-0.231701	-0.96378	0.240409	0.33662	0.333215	1	0.67535
Synpcc7942_0946	-0.231569	-1.75756	0.131756	0.0793605	0.0787229	1	0.353973
Synpcc7942_2293	-0.231534	-0.59615	0.388382	0.552508	0.547858	1	0.810174
Synpcc7942_1236	-0.231452	-1.26509	0.182953	0.208809	0.203864	1	0.545848
Synpcc7942_0518	-0.231424	-0.821507	0.281707	0.413151	0.40839	1	0.724874
Synpcc7942_1168	-0.231316	-1.6243	0.14241	0.107339	0.103729	1	0.395268
Synpcc7942_0050	-0.230804	-0.952225	0.242384	0.342384	0.3392	1	0.678759
Synpcc7942_1299	-0.229928	-1.14019	0.201658	0.255374	0.253069	1	0.602253
Synpcc7942_1430	-0.229862	-1.15961	0.198224	0.24732	0.245268	1	0.593525
Synpcc7942_0443	-0.229819	-1.30732	0.175794	0.192199	0.190332	1	0.531668
Synpcc7942_1822	-0.229795	-0.455873	0.504075	0.651876	0.639516	1	0.85162
Synpcc7942_1867	-0.229001	-1.55095	0.147652	0.121659	0.120622	1	0.427908
Synpcc7942_1892	-0.228584	-0.967	0.236384	0.334689	0.332125	1	0.674585
Synpcc7942_1815	-0.227824	-1.642	0.138748	0.101314	0.100377	1	0.393583
Synpcc7942_0962	-0.227761	-1.70974	0.133214	0.0879544	0.0872462	1	0.372908
Synpcc7942_2552	-0.227521	-0.957749	0.237558	0.339795	0.336167	1	0.67778
Synpcc7942_0963	-0.227127	-0.850108	0.267175	0.39684	0.392768	1	0.717808
Synpcc7942_2521	-0.226742	-0.90321	0.25104	0.367564	0.364734	1	0.696713
Synpcc7942_0196	-0.226333	-1.4339	0.157844	0.152384	0.151186	1	0.479901
Synpcc7942_2316	-0.226091	-0.398374	0.567533	0.693876	0.680505	1	0.870359
Synpcc7942_1199	-0.226027	-1.05917	0.2134	0.290614	0.288288	1	0.633266
Synpcc7942_1938	-0.225965	-1.37331	0.164541	0.170539	0.16912	1	0.49892
Synpcc7942_1502	-0.225947	-1.05266	0.214644	0.293775	0.29104	1	0.635646
Synpcc7942_0195	-0.225502	-0.918817	0.245427	0.359463	0.356475	1	0.69211
Synpcc7942_0242	-0.225275	-1.36971	0.164469	0.171557	0.170297	1	0.500377
Synpcc7942_2161	-0.225213	-0.522647	0.430908	0.603177	0.596428	1	0.838338
Synpcc7942_0238	-0.225175	-1.82577	0.123331	0.0684178	0.067884	1	0.326983
Synpcc7942_1260	-0.224815	-1.25979	0.178454	0.208797	0.207034	1	0.54728
Synpcc7942_1382	-0.224528	-1.22692	0.183002	0.220927	0.218965	1	0.561653
Synpcc7942_0465	-0.224115	-1.15162	0.194609	0.250735	0.248277	1	0.594975
Synpcc7942_1139	-0.223967	-1.64123	0.136463	0.101253	0.100601	1	0.393583
Synpcc7942_2285	-0.223884	-1.49238	0.150019	0.136401	0.135326	1	0.451802
Synpcc7942_1767	-0.223704	-1.3969	0.160143	0.163261	0.161971	1	0.488301
Synpcc7942_0229	-0.2231	-0.580585	0.384268	0.563412	0.557191	1	0.816379
Synpcc7942_1156	-0.223072	-2.45251	0.0909564	0.0143355	0.0142219	1	0.132621
Synpcc7942_1163	-0.223053	-1.63325	0.13657	0.103042	0.102304	1	0.394421
Synpcc7942_2358	-0.222895	-1.07595	0.207161	0.283083	0.280708	1	0.629141
Synpcc7942_1643	-0.222865	-1.32251	0.168516	0.18693	0.18546	1	0.524777
Synpcc7942_0319	-0.222728	-0.598589	0.372088	0.550299	0.547542	1	0.810174
Synpcc7942_0914	-0.222178	-1.2175	0.182487	0.224479	0.222511	1	0.56439
Synpcc7942_1925	-0.22213	-1.55701	0.142664	0.120135	0.119212	1	0.427908
Synpcc7942_2258	-0.221732	-1.45423	0.152474	0.146622	0.145593	1	0.469459
Synpcc7942_0055	-0.221633	-0.357797	0.619438	0.723086	0.713056	1	0.883408
Synpcc7942_1169	-0.221285	-1.4436	0.153287	0.149689	0.148419	1	0.475391
Synpcc7942_2118	-0.220786	-0.684699	0.322457	0.495827	0.489054	1	0.778579
Synpcc7942_0489	-0.220665	-1.69679	0.130049	0.090422	0.0895715	1	0.379783
Synpcc7942_1111	-0.220389	-1.79103	0.123052	0.0737402	0.0732738	1	0.343271
Synpcc7942_1669	-0.220098	-1.6424	0.13401	0.10104	0.10035	1	0.393583
Synpcc7942_2408	-0.219777	-0.897869	0.244776	0.370533	0.367373	1	0.698231
Synpcc7942_1540	-0.21946	-0.408707	0.536962	0.68499	0.676591	1	0.870199
Synpcc7942_0646	-0.218872	-0.294757	0.742548	0.771376	0.758417	1	0.901585
Synpcc7942_0848	-0.218679	-2.4501	0.0892534	0.0144335	0.0143394	1	0.133061
Synpcc7942_1690	-0.218481	-0.634856	0.344142	0.527248	0.521829	1	0.79633
Synpcc7942_1157	-0.218476	-2.38997	0.091414	0.0170056	0.0169049	1	0.145459
Synpcc7942_0047	-0.217642	-1.67238	0.130139	0.0949906	0.0943739	1	0.388369
Synpcc7942_0110	-0.217438	-1.18233	0.183906	0.23808	0.236164	1	0.585155
Synpcc7942_0020	-0.217047	-1.11327	0.194964	0.266735	0.26442	1	0.614922
Synpcc7942_0702	-0.21691	-0.985682	0.220061	0.325517	0.322718	1	0.664028
Synpcc7942_1769	-0.216876	-0.854204	0.253893	0.394363	0.390831	1	0.716209
Synpcc7942_2008	-0.216547	-1.0739	0.201646	0.283907	0.281723	1	0.629141
Synpcc7942_0768	-0.216488	-1.08693	0.199174	0.27806	0.276001	1	0.624198
Synpcc7942_0338	-0.215961	-0.945097	0.228507	0.345958	0.342765	1	0.683588
Synpcc7942_2036	-0.215927	-1.0643	0.202881	0.288129	0.286226	1	0.633266
Synpcc7942_0089	-0.215805	-1.07572	0.200615	0.283116	0.280982	1	0.629141
Synpcc7942_2466	-0.215617	-1.4382	0.149921	0.151247	0.150017	1	0.478891
Synpcc7942_0209	-0.215286	-1.00414	0.214399	0.316447	0.313906	1	0.655216
Synpcc7942_1527	-0.215257	-2.2023	0.0977416	0.0278728	0.0276714	1	0.189758
Synpcc7942_2405	-0.214972	-0.582051	0.369336	0.56219	0.556746	1	0.816379
Synpcc7942_0956	-0.214916	-0.822998	0.261139	0.411972	0.408095	1	0.724874
Synpcc7942_0198	-0.213755	-1.96766	0.108634	0.0494529	0.0490996	1	0.275803
Synpcc7942_0069	-0.21351	-0.868142	0.245939	0.386929	0.38283	1	0.711184
Synpcc7942_2104	-0.212982	-0.482514	0.441402	0.631227	0.624876	1	0.85162
Synpcc7942_2590	-0.212883	-0.860958	0.247263	0.390352	0.387559	1	0.712974
Synpcc7942_0364	-0.212721	-1.08839	0.195446	0.277477	0.27539	1	0.62358
Synpcc7942_1201	-0.212338	-1.25933	0.168612	0.208832	0.20729	1	0.54728
Synpcc7942_1949	-0.212206	-0.318496	0.666276	0.753583	0.739739	1	0.891359
Synpcc7942_2119	-0.21212	-1.61901	0.131018	0.108092	0.104921	1	0.397124
Synpcc7942_1975	-0.211686	-0.749714	0.282356	0.456681	0.447647	1	0.751544
Synpcc7942_0124	-0.21149	-1.25241	0.168867	0.211384	0.20976	1	0.551494
Synpcc7942_1301	-0.21139	-1.41624	0.149261	0.157334	0.156356	1	0.482132
Synpcc7942_0463	-0.211301	-0.682948	0.309396	0.496089	0.491727	1	0.779278
Synpcc7942_1564	-0.210897	-0.73839	0.285617	0.461731	0.457567	1	0.756336
Synpcc7942_1725	-0.210691	-1.30737	0.161156	0.191986	0.190454	1	0.531668
Synpcc7942_0008	-0.210314	-0.824111	0.255201	0.411073	0.407903	1	0.724874
Synpcc7942_C2654	-0.210128	-2.16031	0.0972678	0.0309748	0.0308018	1	0.201757
Synpcc7942_1071	-0.210024	-0.742889	0.282712	0.458899	0.455046	1	0.756336
Synpcc7942_1081	-0.209861	-0.727271	0.288559	0.471403	0.459076	1	0.756336
Synpcc7942_0460	-0.209482	-0.75935	0.27587	0.449448	0.444487	1	0.75117
Synpcc7942_1668	-0.20947	-1.77143	0.118249	0.076952	0.0764678	1	0.350493
Synpcc7942_0955	-0.209319	-1.01648	0.205926	0.310428	0.308151	1	0.65339
Synpcc7942_1107	-0.209319	-1.48368	0.141081	0.138526	0.137599	1	0.455376
Synpcc7942_1004	-0.209317	-0.805347	0.259909	0.422046	0.418296	1	0.728458
Synpcc7942_1748	-0.209294	-1.11266	0.188103	0.266797	0.264976	1	0.615459
Synpcc7942_1570	-0.208928	-3.06696	0.0681221	0.00223774	0.00220606	1	0.0391243
Synpcc7942_0375	-0.208503	-1.3913	0.149862	0.164931	0.16367	1	0.489378
Synpcc7942_2068	-0.20837	-0.897258	0.23223	0.370693	0.367941	1	0.698608
Synpcc7942_0784	-0.207049	-0.682641	0.303305	0.497119	0.490356	1	0.779206
Synpcc7942_1937	-0.205581	-1.22994	0.167148	0.219613	0.217985	1	0.56066
Synpcc7942_0731	-0.205463	-2.10945	0.0974012	0.0351541	0.0349227	1	0.220363
Synpcc7942_1533	-0.204958	-0.913787	0.224295	0.361857	0.359429	1	0.694033
Synpcc7942_0610	-0.204814	-1.67583	0.122216	0.0943017	0.0936976	1	0.388369
Synpcc7942_2262	-0.204276	-1.63171	0.125192	0.103233	0.102591	1	0.394724
Synpcc7942_1069	-0.204222	-1.23071	0.165939	0.219149	0.217915	1	0.56066
Synpcc7942_1337	-0.204139	-2.4075	0.0847932	0.0161897	0.0160903	1	0.142999
Synpcc7942_2134	-0.203765	-1.07422	0.189687	0.283606	0.281834	1	0.629141
Synpcc7942_1226	-0.203632	-1.56892	0.129791	0.117226	0.116524	1	0.427908
Synpcc7942_0770	-0.203625	-1.43252	0.142144	0.152706	0.151616	1	0.479901
Synpcc7942_0159	-0.203371	-0.88709	0.229256	0.376101	0.373505	1	0.70294
Synpcc7942_0329	-0.203233	-1.34854	0.150706	0.178195	0.177025	1	0.510578
Synpcc7942_1560	-0.20321	-0.347181	0.585315	0.730595	0.722225	1	0.883757
Synpcc7942_1402	-0.202833	-0.749252	0.270714	0.455248	0.450964	1	0.753464
Synpcc7942_0793	-0.202773	-1.06024	0.191252	0.290063	0.287877	1	0.633266
Synpcc7942_0734	-0.20224	-1.91681	0.105509	0.0555792	0.0552439	1	0.28809
Synpcc7942_1275	-0.202063	-1.48923	0.135683	0.137121	0.136186	1	0.452282
Synpcc7942_2350	-0.20138	-0.780633	0.25797	0.436143	0.433042	1	0.744549
Synpcc7942_0722	-0.201226	-1.49799	0.134331	0.134743	0.133931	1	0.450129
Synpcc7942_0969	-0.200643	-1.01655	0.197376	0.310374	0.308229	1	0.65339
Synpcc7942_1657	-0.200236	-0.533954	0.375007	0.596061	0.586867	1	0.837224
Synpcc7942_0352	-0.199516	-0.900819	0.221483	0.368801	0.366046	1	0.697127
Synpcc7942_1764	-0.199062	-0.866523	0.229725	0.387552	0.384119	1	0.712022
Synpcc7942_1986	-0.19897	-1.42271	0.139853	0.155611	0.154477	1	0.481755
Synpcc7942_2526	-0.198865	-1.83628	0.108298	0.0683093	0.066328	1	0.32273
Synpcc7942_1000	-0.198789	-2.26063	0.0879355	0.0239492	0.0238076	1	0.176458
Synpcc7942_B2633	-0.198708	-3.13854	0.0633123	0.00172856	0.00171627	1	0.0332216
Synpcc7942_1770	-0.198294	-0.550685	0.360086	0.583156	0.578755	1	0.833777
Synpcc7942_0780	-0.198057	-1.31042	0.15114	0.190836	0.189505	1	0.531456
Synpcc7942_2416	-0.197451	-1.13071	0.174625	0.259013	0.257423	1	0.604593
Synpcc7942_1619	-0.196808	-0.768677	0.256035	0.443389	0.439836	1	0.748018
Synpcc7942_0167	-0.196712	-0.457617	0.429863	0.649251	0.641977	1	0.85162
Synpcc7942_1239	-0.196546	-2.18773	0.0898401	0.029747	0.0289495	1	0.194331
Synpcc7942_1262	-0.196109	-1.45728	0.134572	0.145655	0.14473	1	0.469134
Synpcc7942_0220	-0.195542	-0.906701	0.215663	0.365609	0.363126	1	0.696713
Synpcc7942_2458	-0.194781	-1.64504	0.118405	0.100334	0.0998533	1	0.393583
Synpcc7942_0774	-0.19455	-1.1728	0.165886	0.24178	0.240133	1	0.588147
Synpcc7942_2157	-0.194323	-0.408439	0.475771	0.684933	0.677542	1	0.870359
Synpcc7942_0750	-0.194106	-1.97998	0.0980342	0.0479769	0.0477378	1	0.273841
Synpcc7942_0358	-0.193891	-0.737236	0.262997	0.46243	0.458355	1	0.756336
Synpcc7942_0343	-0.193888	-0.585472	0.331166	0.562097	0.549575	1	0.811502
Synpcc7942_0727	-0.193648	-2.10653	0.0919276	0.0353765	0.0351728	1	0.220589
Synpcc7942_0026	-0.193564	-1.24772	0.155134	0.212895	0.211606	1	0.555154
Synpcc7942_0389	-0.192363	-0.563235	0.341533	0.574549	0.570354	1	0.829247
Synpcc7942_0499	-0.192222	-1.16895	0.16444	0.243222	0.241685	1	0.591098
Synpcc7942_1050	-0.19199	-0.928891	0.206687	0.354353	0.351079	1	0.687993
Synpcc7942_0659	-0.191824	-1.54294	0.124324	0.123428	0.122683	1	0.43076
Synpcc7942_0251	-0.19172	-1.1762	0.162999	0.240329	0.238772	1	0.587464
Synpcc7942_1661	-0.191707	-0.708957	0.270407	0.47963	0.475868	1	0.768844
Synpcc7942_1663	-0.191389	-0.701063	0.272998	0.48448	0.480946	1	0.773067
Synpcc7942_0661	-0.191079	-1.76825	0.108061	0.0773944	0.077001	1	0.352084
Synpcc7942_0223	-0.190889	-0.609908	0.31298	0.543926	0.537589	1	0.803201
Synpcc7942_0131	-0.190712	-1.1621	0.16411	0.246026	0.244418	1	0.593525
Synpcc7942_2462	-0.189901	-1.00815	0.188365	0.314238	0.312322	1	0.655133
Synpcc7942_2598	-0.189446	-1.01272	0.187067	0.312158	0.310016	1	0.654247
Synpcc7942_1708	-0.188914	-1.41046	0.133937	0.158996	0.15807	1	0.48417
Synpcc7942_1223	-0.187009	-1.16081	0.161102	0.246561	0.244928	1	0.593525
Synpcc7942_0779	-0.186972	-1.54701	0.12086	0.126128	0.120676	1	0.427908
Synpcc7942_0718	-0.186794	-1.06241	0.175821	0.288879	0.287191	1	0.633266
Synpcc7942_2555	-0.186125	-1.22418	0.152041	0.221542	0.220338	1	0.562887
Synpcc7942_0741	-0.186063	-1.37947	0.134879	0.16842	0.167418	1	0.497026
Synpcc7942_2562	-0.185746	-2.2354	0.0830931	0.0261684	0.0256037	1	0.18359
Synpcc7942_0135	-0.185722	-1.14367	0.162391	0.253501	0.25204	1	0.601654
Synpcc7942_1202	-0.185475	-1.838	0.100911	0.0663831	0.0660242	1	0.322192
Synpcc7942_1671	-0.185312	-0.823419	0.225052	0.411365	0.408536	1	0.724874
Synpcc7942_1916	-0.185301	-0.969718	0.191088	0.333167	0.330899	1	0.67354
Synpcc7942_1843	-0.184962	-1.03491	0.178722	0.301519	0.299756	1	0.643667
Synpcc7942_1914	-0.184676	-0.695282	0.265614	0.48818	0.484377	1	0.777056
Synpcc7942_1493	-0.184473	-1.01709	0.181373	0.309976	0.308059	1	0.65339
Synpcc7942_0539	-0.184329	-1.00324	0.183734	0.31672	0.314617	1	0.655216
Synpcc7942_1162	-0.184168	-0.95194	0.193466	0.341923	0.340115	1	0.679871
Synpcc7942_2133	-0.18381	-0.904388	0.203243	0.366761	0.364372	1	0.696713
Synpcc7942_1469	-0.183594	-1.03068	0.178128	0.306046	0.298998	1	0.643667
Synpcc7942_B2626	-0.183402	-1.63817	0.111956	0.104271	0.100874	1	0.393583
Synpcc7942_1396	-0.183365	-0.537085	0.341408	0.592478	0.588203	1	0.837224
Synpcc7942_0186	-0.183347	-0.711838	0.257568	0.478019	0.473835	1	0.767953
Synpcc7942_0545	-0.183274	-1.00122	0.183051	0.317713	0.315567	1	0.655729
Synpcc7942_1448	-0.182749	-1.36945	0.133447	0.174121	0.169206	1	0.49892
Synpcc7942_1120	-0.182716	-0.334525	0.546195	0.740039	0.73194	1	0.885343
Synpcc7942_2404	-0.182427	-0.817748	0.223085	0.414432	0.412014	1	0.724874
Synpcc7942_0685	-0.182087	-1.30223	0.139828	0.19353	0.19242	1	0.534055
Synpcc7942_1960	-0.181953	-0.678032	0.268354	0.49892	0.495386	1	0.780847
Synpcc7942_1987	-0.181908	-0.412926	0.440534	0.681296	0.67518	1	0.869467
Synpcc7942_2163	-0.181791	-0.82137	0.221326	0.412499	0.409676	1	0.724874
Synpcc7942_0500	-0.181755	-0.772977	0.235136	0.440453	0.437908	1	0.746469
Synpcc7942_1783	-0.181572	-1.99895	0.0908336	0.0458368	0.045613	1	0.266689
Synpcc7942_2000	-0.181226	-2.65262	0.0683196	0.0083018	0.00813039	1	0.0932778
Synpcc7942_1420	-0.18103	-1.38221	0.130972	0.167496	0.166555	1	0.495737
Synpcc7942_0788	-0.180752	-1.50006	0.120496	0.134729	0.133221	1	0.450129
Synpcc7942_0373	-0.180659	-0.759004	0.238021	0.44894	0.445943	1	0.751544
Synpcc7942_1653	-0.180174	-1.09402	0.16469	0.274682	0.273169	1	0.620034
Synpcc7942_2604	-0.178277	-0.287962	0.6191	0.775848	0.765818	1	0.902674
Synpcc7942_0003	-0.178144	-0.272156	0.654565	0.78783	0.77831	1	0.911157
Synpcc7942_1994	-0.178072	-0.779135	0.228551	0.43699	0.434051	1	0.744931
Synpcc7942_2478	-0.177891	-0.597797	0.297578	0.551215	0.547198	1	0.810174
Synpcc7942_0074	-0.177742	-0.89202	0.199258	0.373318	0.371059	1	0.701329
Synpcc7942_0863	-0.177475	-1.3962	0.127113	0.163394	0.162226	1	0.488301
Synpcc7942_2186	-0.17652	-1.56638	0.112693	0.117748	0.117079	1	0.427908
Synpcc7942_1214	-0.17606	-1.17655	0.149641	0.240069	0.238743	1	0.587464
Synpcc7942_0085	-0.17543	-0.790843	0.221827	0.430082	0.427224	1	0.739246
Synpcc7942_2390	-0.175018	-2.025	0.0864287	0.0430727	0.0428703	1	0.253605
Synpcc7942_1371	-0.174851	-1.19186	0.146705	0.234001	0.232712	1	0.583475
Synpcc7942_1391	-0.174752	-1.30456	0.133955	0.192604	0.191644	1	0.533502
Synpcc7942_0701	-0.17432	-0.691517	0.252083	0.490218	0.487351	1	0.778579
Synpcc7942_0011	-0.174306	-0.831332	0.20967	0.406808	0.40412	1	0.724874
Synpcc7942_0892	-0.173856	-0.999402	0.17396	0.318422	0.31664	1	0.656517
Synpcc7942_0709	-0.17328	-0.485372	0.357005	0.62895	0.623495	1	0.85162
Synpcc7942_0996	-0.17274	-1.03327	0.167178	0.302238	0.300583	1	0.644398
Synpcc7942_0746	-0.172656	-0.923943	0.186869	0.356315	0.354448	1	0.690846
Synpcc7942_1899	-0.172617	-0.872094	0.197934	0.384182	0.381659	1	0.711184
Synpcc7942_0609	-0.172338	-1.23917	0.139075	0.215967	0.214727	1	0.558901
Synpcc7942_0466	-0.172134	-1.52799	0.112654	0.126948	0.126385	1	0.437092
Synpcc7942_2240	-0.170599	-0.279297	0.610816	0.781999	0.773962	1	0.908313
Synpcc7942_0398	-0.170595	-0.775033	0.220114	0.439372	0.436524	1	0.745794
Synpcc7942_2419	-0.170499	-0.665217	0.256306	0.506976	0.503778	1	0.784253
Synpcc7942_1510	-0.170265	-0.983984	0.173036	0.325932	0.324085	1	0.666116
Synpcc7942_1155	-0.170137	-0.872214	0.195064	0.383949	0.381777	1	0.711184
Synpcc7942_0947	-0.170065	-0.938078	0.181291	0.348914	0.347278	1	0.687406
Synpcc7942_2294	-0.169941	-1.15401	0.14726	0.249123	0.247896	1	0.594975
Synpcc7942_0302	-0.169331	-1.09716	0.154335	0.273216	0.271888	1	0.61861
Synpcc7942_2603	-0.169243	-0.67229	0.25174	0.502345	0.499471	1	0.781074
Synpcc7942_1878	-0.169166	-1.2306	0.137467	0.219118	0.217944	1	0.56066
Synpcc7942_0130	-0.169089	-0.687573	0.245922	0.492867	0.489433	1	0.778579
Synpcc7942_1370	-0.169018	-0.487983	0.34636	0.626833	0.622334	1	0.85162
Synpcc7942_0961	-0.168886	-0.971255	0.173885	0.332124	0.3305	1	0.67354
Synpcc7942_2556	-0.168759	-0.842798	0.200237	0.400328	0.397827	1	0.723426
Synpcc7942_1514	-0.168645	-0.78542	0.21472	0.433217	0.43051	1	0.742041
Synpcc7942_2107	-0.168572	-0.684174	0.246388	0.494831	0.491928	1	0.779278
Synpcc7942_2431	-0.168542	-2.39892	0.0702577	0.0165386	0.0164777	1	0.144161
Synpcc7942_1649	-0.168443	-0.851735	0.197764	0.395196	0.393099	1	0.717808
Synpcc7942_1757	-0.168303	-0.341285	0.493145	0.735349	0.725679	1	0.883853
Synpcc7942_0166	-0.168037	-2.20694	0.0761404	0.0277967	0.0274425	1	0.189758
Synpcc7942_1857	-0.167993	-1.0179	0.165039	0.309473	0.307881	1	0.65339
Synpcc7942_1842	-0.16743	-1.23833	0.135206	0.216177	0.215181	1	0.558901
Synpcc7942_0703	-0.167299	-0.959651	0.174333	0.337851	0.336452	1	0.67778
Synpcc7942_1525	-0.167029	-1.23694	0.135034	0.217114	0.215395	1	0.558901
Synpcc7942_1409	-0.166563	-1.06998	0.15567	0.285302	0.283945	1	0.632189
Synpcc7942_0896	-0.166482	-0.734689	0.226603	0.463813	0.460199	1	0.757527
Synpcc7942_0950	-0.166457	-0.955042	0.174293	0.340227	0.338654	1	0.678759
Synpcc7942_2056	-0.166202	-0.339773	0.489156	0.73585	0.728694	1	0.883853
Synpcc7942_2450	-0.166176	-1.22266	0.135913	0.22187	0.221113	1	0.563329
Synpcc7942_1256	-0.165713	-0.718384	0.230674	0.473484	0.470729	1	0.767166
Synpcc7942_0112	-0.16568	-1.27537	0.129907	0.202717	0.201827	1	0.544525
Synpcc7942_0616	-0.165598	-1.08699	0.152346	0.27777	0.276322	1	0.624198
Synpcc7942_0169	-0.165296	-1.59031	0.103939	0.112129	0.111682	1	0.414537
Synpcc7942_1507	-0.164981	-1.04785	0.157446	0.295512	0.293777	1	0.639218
Synpcc7942_1780	-0.164977	-1.22729	0.134424	0.220248	0.219322	1	0.561809
Synpcc7942_0874	-0.164378	-1.63735	0.100393	0.101878	0.101462	1	0.393583
Synpcc7942_1839	-0.164299	-0.859566	0.191142	0.39089	0.388682	1	0.714146
Synpcc7942_1859	-0.164192	-0.935164	0.175575	0.350422	0.348705	1	0.687406
Synpcc7942_1647	-0.164038	-1.06929	0.153408	0.2856	0.284201	1	0.632189
Synpcc7942_2156	-0.164006	-1.12284	0.146063	0.262437	0.260565	1	0.609702
Synpcc7942_1699	-0.163743	-1.30758	0.125225	0.191474	0.190691	1	0.531668
Synpcc7942_0417	-0.163233	-0.643156	0.2538	0.520924	0.518429	1	0.794434
Synpcc7942_2177	-0.163215	-0.902648	0.180818	0.367394	0.365717	1	0.697127
Synpcc7942_0838	-0.162758	-0.940363	0.17308	0.347638	0.346243	1	0.687406
Synpcc7942_0540	-0.162726	-0.480672	0.338539	0.632389	0.626552	1	0.85162
Synpcc7942_1133	-0.162686	-0.467831	0.347746	0.640988	0.637098	1	0.85162
Synpcc7942_0247	-0.162333	-1.27253	0.127568	0.203785	0.202794	1	0.544525
Synpcc7942_1483	-0.162254	-0.652956	0.248492	0.514863	0.511585	1	0.788624
Synpcc7942_0199	-0.161927	-1.15588	0.14009	0.248326	0.247223	1	0.594975
Synpcc7942_2376	-0.161853	-0.629407	0.257152	0.530196	0.526685	1	0.798415
Synpcc7942_0418	-0.16164	-0.35568	0.454454	0.723466	0.718087	1	0.883408
Synpcc7942_1475	-0.161306	-1.28788	0.125249	0.1988	0.197149	1	0.542253
Synpcc7942_2308	-0.161038	-0.890723	0.180795	0.373874	0.371951	1	0.701329
Synpcc7942_0736	-0.160798	-0.614242	0.261782	0.540097	0.53677	1	0.802611
Synpcc7942_0641	-0.160722	-1.27283	0.126271	0.203611	0.202729	1	0.544525
Synpcc7942_1273	-0.160539	-1.26612	0.126796	0.205962	0.205142	1	0.546179
Synpcc7942_0164	-0.160467	-0.515447	0.311316	0.607285	0.603669	1	0.840872
Synpcc7942_0104	-0.15994	-0.749072	0.213517	0.45492	0.451848	1	0.754275
Synpcc7942_1259	-0.159583	-0.924578	0.172601	0.356159	0.35381	1	0.690477
Synpcc7942_1148	-0.159526	-0.980148	0.162757	0.327638	0.326206	1	0.668298
Synpcc7942_2236	-0.159409	-1.26767	0.125749	0.205424	0.204525	1	0.546179
Synpcc7942_0744	-0.159392	-1.19981	0.132848	0.230732	0.229762	1	0.577768
Synpcc7942_2557	-0.158894	-0.702049	0.226329	0.483561	0.480913	1	0.773067
Synpcc7942_1347	-0.158746	-1.00181	0.158459	0.317172	0.315519	1	0.655729
Synpcc7942_0208	-0.158404	-1.87201	0.0846171	0.061421	0.0612129	1	0.305867
Synpcc7942_1763	-0.158098	-0.804963	0.196404	0.421756	0.41929	1	0.729519
Synpcc7942_0391	-0.157657	-1.15334	0.136696	0.249316	0.248299	1	0.594975
Synpcc7942_1171	-0.157624	-0.668598	0.235753	0.504547	0.502166	1	0.783676
Synpcc7942_0833	-0.157535	-0.863826	0.182369	0.388629	0.386216	1	0.71258
Synpcc7942_1606	-0.157109	-0.200825	0.782317	0.84297	0.833934	1	0.933627
Synpcc7942_1444	-0.156828	-0.352417	0.445007	0.726037	0.720157	1	0.883531
Synpcc7942_0707	-0.156816	-1.92964	0.0812672	0.0544859	0.0537193	1	0.284712
Synpcc7942_0790	-0.156763	-0.467028	0.335661	0.641852	0.636959	1	0.85162
Synpcc7942_1677	-0.156553	-1.89137	0.0827721	0.0592403	0.0586093	1	0.29905
Synpcc7942_1894	-0.156048	-1.27604	0.12229	0.202404	0.201592	1	0.544525
Synpcc7942_1354	-0.155956	-0.862535	0.180811	0.389073	0.387335	1	0.712974
Synpcc7942_1695	-0.155838	-0.37101	0.420036	0.711855	0.707147	1	0.883408
Synpcc7942_1550	-0.155823	-1.04392	0.149267	0.297042	0.295916	1	0.641504
Synpcc7942_2171	-0.155263	-0.644228	0.241007	0.520846	0.516499	1	0.793614
Synpcc7942_0600	-0.154938	-1.27446	0.121571	0.202918	0.202185	1	0.544525
Synpcc7942_0836	-0.154795	-0.999984	0.154798	0.317932	0.316602	1	0.656517
Synpcc7942_0745	-0.154477	-1.27822	0.120853	0.201632	0.200874	1	0.544525
Synpcc7942_2281	-0.154357	-1.10312	0.139928	0.270822	0.269094	1	0.618197
Synpcc7942_2169	-0.15423	-0.73922	0.208639	0.460456	0.458502	1	0.756336
Synpcc7942_1319	-0.153931	-0.692608	0.222249	0.489325	0.487031	1	0.778579
Synpcc7942_1005	-0.15357	-0.52976	0.289886	0.597309	0.59378	1	0.838109
Synpcc7942_2585	-0.153408	-0.517514	0.296433	0.605846	0.60222	1	0.840709
Synpcc7942_2430	-0.153353	-0.932159	0.164513	0.351872	0.350392	1	0.687993
Synpcc7942_2132	-0.152696	-0.754796	0.2023	0.452615	0.446417	1	0.751544
Synpcc7942_0023	-0.152318	-0.89738	0.169736	0.370172	0.368548	1	0.69906
Synpcc7942_0589	-0.151587	-0.349361	0.433898	0.728485	0.722016	1	0.883757
Synpcc7942_0868	-0.150735	-1.13473	0.132837	0.257054	0.255926	1	0.604076
Synpcc7942_1362	-0.150678	-0.706543	0.213261	0.48072	0.478205	1	0.771074
Synpcc7942_0608	-0.150412	-0.767181	0.196058	0.4438	0.441495	1	0.749551
Synpcc7942_1697	-0.150245	-0.611804	0.245577	0.541632	0.538544	1	0.803681
Synpcc7942_0714	-0.149872	-1.27434	0.117608	0.202989	0.202253	1	0.544525
Synpcc7942_1562	-0.149394	-0.785766	0.190125	0.432696	0.430799	1	0.742041
Synpcc7942_0228	-0.149394	-0.377105	0.396159	0.707448	0.702297	1	0.883408
Synpcc7942_0872	-0.149305	-0.526899	0.283365	0.599505	0.595288	1	0.838338
Synpcc7942_0918	-0.149257	-1.30202	0.114636	0.19334	0.192606	1	0.534055
Synpcc7942_1352	-0.149016	-1.27858	0.116548	0.201461	0.200778	1	0.544525
Synpcc7942_0494	-0.148942	-0.55814	0.266854	0.57768	0.574563	1	0.832808
Synpcc7942_0624	-0.148785	-1.54802	0.0961129	0.12275	0.121304	1	0.428602
Synpcc7942_2195	-0.148632	-1.45542	0.102123	0.145902	0.145378	1	0.469459
Synpcc7942_0941	-0.147831	-0.657732	0.224759	0.511633	0.508842	1	0.788165
Synpcc7942_1612	-0.147613	-1.03612	0.142467	0.300718	0.299477	1	0.643667
Synpcc7942_1886	-0.147297	-1.55294	0.0948506	0.121167	0.120241	1	0.427908
Synpcc7942_1388	-0.146686	-0.825636	0.177665	0.4096	0.408042	1	0.724874
Synpcc7942_1011	-0.146253	-1.01887	0.143545	0.30884	0.30762	1	0.65339
Synpcc7942_1618	-0.145898	-0.374242	0.389849	0.709461	0.704717	1	0.883408
Synpcc7942_0015	-0.145704	-0.753762	0.193303	0.451628	0.449832	1	0.752903
Synpcc7942_0551	-0.144801	-0.396616	0.365092	0.693214	0.687303	1	0.876728
Synpcc7942_2599	-0.144279	-0.718001	0.200946	0.47354	0.471256	1	0.767166
Synpcc7942_1988	-0.144119	-0.772606	0.186536	0.440721	0.438102	1	0.746469
Synpcc7942_0940	-0.143697	-0.365024	0.393664	0.716842	0.710087	1	0.883408
Synpcc7942_1136	-0.143557	-1.57834	0.0909545	0.114776	0.114419	1	0.423037
Synpcc7942_0825	-0.143465	-0.571132	0.251194	0.571666	0.559347	1	0.81799
Synpcc7942_0650	-0.143268	-0.529824	0.270407	0.59705	0.594286	1	0.838109
Synpcc7942_1993	-0.14293	-0.778067	0.183699	0.437213	0.435324	1	0.745089
Synpcc7942_2059	-0.142882	-0.816812	0.174927	0.415298	0.412018	1	0.724874
Synpcc7942_0840	-0.141772	-0.238026	0.595616	0.813535	0.806592	1	0.919479
Synpcc7942_1276	-0.141335	-0.672824	0.210063	0.501637	0.499913	1	0.781074
Synpcc7942_1381	-0.14114	-0.709536	0.198919	0.478656	0.476742	1	0.769371
Synpcc7942_2402	-0.140966	-1.8185	0.0775175	0.0702391	0.0689776	1	0.328903
Synpcc7942_2080	-0.140906	-1.06243	0.132627	0.288505	0.287522	1	0.633266
Synpcc7942_1557	-0.140846	-1.33075	0.105839	0.184377	0.182647	1	0.519146
Synpcc7942_2560	-0.14083	-0.617361	0.228116	0.53788	0.535066	1	0.801964
Synpcc7942_0875	-0.140558	-0.743885	0.188951	0.457677	0.455638	1	0.756336
Synpcc7942_0205	-0.140314	-1.43142	0.0980241	0.154553	0.151364	1	0.479901
Synpcc7942_1747	-0.140273	-0.894027	0.1569	0.37184	0.370518	1	0.701329
Synpcc7942_0502	-0.140185	-0.701861	0.199733	0.483547	0.481236	1	0.773067
Synpcc7942_0377	-0.139925	-0.33927	0.412428	0.735722	0.730564	1	0.88481
Synpcc7942_2051	-0.139902	-0.959374	0.145827	0.337865	0.33671	1	0.67778
Synpcc7942_0738	-0.139876	-0.852101	0.164155	0.394751	0.393221	1	0.717808
Synpcc7942_0949	-0.139805	-0.971888	0.143849	0.331607	0.33045	1	0.67354
Synpcc7942_2389	-0.139214	-0.802911	0.173387	0.422686	0.420904	1	0.731654
Synpcc7942_1121	-0.13921	-1.41542	0.0983524	0.157348	0.156723	1	0.482132
Synpcc7942_1801	-0.137459	-0.854022	0.160955	0.393575	0.392333	1	0.717808
Synpcc7942_1368	-0.136876	-0.499563	0.273991	0.618492	0.614641	1	0.846645
Synpcc7942_1791	-0.136571	-0.881656	0.154903	0.378494	0.377161	1	0.706896
Synpcc7942_0747	-0.136468	-1.04274	0.130875	0.29751	0.29656	1	0.641504
Synpcc7942_1849	-0.136378	-0.71691	0.19023	0.47398	0.472373	1	0.767166
Synpcc7942_0115	-0.136002	-0.588413	0.231133	0.557018	0.55456	1	0.815642
Synpcc7942_0447	-0.135769	-0.544622	0.24929	0.586919	0.583891	1	0.835454
Synpcc7942_1752	-0.135373	-0.732703	0.184759	0.472683	0.447393	1	0.751544
Synpcc7942_0958	-0.135068	-0.629731	0.214485	0.529747	0.526984	1	0.798415
Synpcc7942_0824	-0.13453	-0.796091	0.168988	0.426471	0.425135	1	0.736978
Synpcc7942_1803	-0.134278	-0.342201	0.392395	0.733416	0.728659	1	0.883853
Synpcc7942_0917	-0.133917	-0.357153	0.374957	0.722252	0.717312	1	0.883408
Synpcc7942_0708	-0.13368	-0.754903	0.177082	0.450922	0.449187	1	0.752488
Synpcc7942_1361	-0.133513	-0.482427	0.276753	0.63032	0.627443	1	0.85162
Synpcc7942_0381	-0.133181	-0.34253	0.388816	0.732862	0.729307	1	0.883853
Synpcc7942_2384	-0.13316	-1.50397	0.088539	0.132828	0.132482	1	0.450129
Synpcc7942_1357	-0.133138	-1.36913	0.0972429	0.17125	0.170781	1	0.500377
Synpcc7942_0157	-0.133092	-0.572089	0.232641	0.56796	0.56565	1	0.824307
Synpcc7942_2165	-0.133071	-0.606085	0.219558	0.545226	0.542757	1	0.807003
Synpcc7942_1598	-0.132631	-0.729091	0.181913	0.466473	0.464982	1	0.76341
Synpcc7942_0044	-0.131985	-1.18163	0.111698	0.237717	0.237026	1	0.586238
Synpcc7942_2304	-0.131973	-0.738369	0.178736	0.461953	0.457288	1	0.756336
Synpcc7942_1213	-0.131832	-0.446044	0.295558	0.65645	0.653247	1	0.855465
Synpcc7942_0643	-0.131774	-0.346473	0.380329	0.730041	0.72593	1	0.883853
Synpcc7942_1574	-0.131759	-1.33703	0.0985463	0.181529	0.181039	1	0.516124
Synpcc7942_1079	-0.13172	-0.43535	0.30256	0.665437	0.657651	1	0.858574
Synpcc7942_1877	-0.130925	-1.27807	0.102439	0.201564	0.200971	1	0.544525
Synpcc7942_2191	-0.130737	-0.794457	0.164562	0.427433	0.426062	1	0.73791
Synpcc7942_1650	-0.130179	-1.39157	0.0935481	0.164373	0.163902	1	0.489378
Synpcc7942_2435	-0.130002	-0.497312	0.261408	0.620195	0.615927	1	0.846732
Synpcc7942_2421	-0.129916	-0.993049	0.130825	0.321158	0.32009	1	0.66043
Synpcc7942_1106	-0.129167	-0.594081	0.217424	0.553229	0.550723	1	0.812125
Synpcc7942_1025	-0.129105	-0.475286	0.271636	0.635455	0.632344	1	0.85162
Synpcc7942_0751	-0.128923	-0.687117	0.187629	0.492704	0.490657	1	0.779206
Synpcc7942_0662	-0.128915	-0.57892	0.222683	0.563314	0.561105	1	0.819332
Synpcc7942_1150	-0.128613	-0.621424	0.206964	0.535032	0.532774	1	0.801964
Synpcc7942_1631	-0.128497	-0.787667	0.163136	0.431467	0.42989	1	0.741825
Synpcc7942_0013	-0.128324	-0.303077	0.423403	0.762814	0.758884	1	0.901585
Synpcc7942_0611	-0.128257	-1.04353	0.122907	0.297093	0.296253	1	0.641504
Synpcc7942_1797	-0.128249	-0.625587	0.205005	0.532209	0.530238	1	0.80107
Synpcc7942_1879	-0.128169	-0.555538	0.230711	0.57922	0.576894	1	0.833329
Synpcc7942_0785	-0.128088	-1.27311	0.100611	0.203292	0.202742	1	0.544525
Synpcc7942_0561	-0.127094	-0.739493	0.171867	0.460188	0.458562	1	0.756336
Synpcc7942_1627	-0.1269	-0.80944	0.156775	0.418744	0.417481	1	0.727954
Synpcc7942_0039	-0.126755	-1.44099	0.0879643	0.150555	0.149194	1	0.477069
Synpcc7942_0691	-0.126706	-0.480065	0.263936	0.631964	0.629204	1	0.85162
Synpcc7942_1542	-0.126577	-0.971294	0.130318	0.331877	0.330817	1	0.67354
Synpcc7942_1918	-0.126536	-0.827295	0.152951	0.408473	0.407408	1	0.724874
Synpcc7942_1412	-0.126448	-0.433868	0.291444	0.66517	0.6623	1	0.86285
Synpcc7942_2018	-0.126393	-0.204539	0.617944	0.839361	0.833363	1	0.933627
Synpcc7942_0495	-0.125982	-0.397701	0.316775	0.691923	0.687899	1	0.876898
Synpcc7942_1600	-0.125779	-0.744481	0.168949	0.45759	0.454729	1	0.756336
Synpcc7942_0132	-0.125617	-0.980806	0.128075	0.327155	0.326087	1	0.668298
Synpcc7942_1660	-0.12514	-0.516775	0.242155	0.60608	0.603457	1	0.840872
Synpcc7942_0592	-0.12498	-0.810688	0.154165	0.418089	0.416665	1	0.727954
Synpcc7942_0856	-0.124743	-0.250175	0.498623	0.803617	0.798828	1	0.917729
Synpcc7942_0077	-0.124038	-0.480024	0.258401	0.631993	0.629234	1	0.85162
Synpcc7942_0642	-0.12388	-0.649871	0.190623	0.51631	0.514654	1	0.791422
Synpcc7942_2170	-0.123068	-0.913703	0.134692	0.361297	0.360295	1	0.694033
Synpcc7942_1280	-0.123033	-1.05993	0.116077	0.28959	0.288746	1	0.633368
Synpcc7942_0543	-0.122349	-0.463951	0.263712	0.643409	0.640796	1	0.85162
Synpcc7942_2127	-0.122141	-0.246836	0.494825	0.80633	0.800993	1	0.917845
Synpcc7942_1224	-0.122113	-0.678405	0.180001	0.498145	0.496242	1	0.780847
Synpcc7942_0184	-0.122101	-1.01842	0.119893	0.308836	0.308045	1	0.65339
Synpcc7942_1212	-0.121848	-0.51161	0.238165	0.609612	0.607223	1	0.842813
Synpcc7942_2033	-0.12146	-0.358936	0.33839	0.720448	0.717335	1	0.883408
Synpcc7942_1575	-0.121208	-1.03578	0.117021	0.300679	0.299902	1	0.643667
Synpcc7942_1263	-0.121052	-0.668271	0.181142	0.504503	0.502849	1	0.783685
Synpcc7942_1298	-0.12097	-0.465329	0.259967	0.642375	0.639952	1	0.85162
Synpcc7942_2070	-0.120956	-0.474079	0.255138	0.636094	0.63377	1	0.85162
Synpcc7942_0248	-0.120411	-0.957764	0.12572	0.338589	0.337637	1	0.67778
Synpcc7942_2200	-0.119868	-0.433241	0.276677	0.665511	0.66304	1	0.86285
Synpcc7942_0307	-0.119834	-0.784395	0.152773	0.433241	0.432052	1	0.743523
Synpcc7942_2003	-0.119683	-0.719684	0.1663	0.472188	0.470824	1	0.767166
Synpcc7942_0293	-0.119526	-0.358581	0.33333	0.720808	0.717327	1	0.883408
Synpcc7942_1167	-0.119272	-0.46995	0.253796	0.639056	0.636673	1	0.85162
Synpcc7942_0301	-0.119111	-0.244548	0.487068	0.808885	0.800292	1	0.917762
Synpcc7942_2053	-0.118792	-0.935223	0.12702	0.350044	0.349158	1	0.687406
Synpcc7942_0965	-0.118355	-0.676659	0.174911	0.49912	0.497613	1	0.780847
Synpcc7942_0305	-0.118241	-0.305982	0.38643	0.761061	0.755312	1	0.90122
Synpcc7942_2349	-0.118156	-0.581738	0.203109	0.561436	0.559161	1	0.81799
Synpcc7942_0879	-0.117658	-0.451034	0.260862	0.652668	0.650114	1	0.855465
Synpcc7942_0133	-0.117644	-0.851885	0.138098	0.394691	0.393625	1	0.717854
Synpcc7942_0522	-0.117182	-0.485364	0.24143	0.628182	0.625499	1	0.85162
Synpcc7942_1146	-0.117104	-0.293301	0.399261	0.770172	0.766647	1	0.903089
Synpcc7942_1207	-0.115748	-0.239912	0.482461	0.811399	0.807276	1	0.919479
Synpcc7942_1113	-0.11569	-0.83824	0.138016	0.402274	0.401285	1	0.724874
Synpcc7942_2600	-0.11567	-0.63006	0.183585	0.529128	0.527637	1	0.798415
Synpcc7942_1490	-0.115339	-1.00491	0.114775	0.315237	0.314568	1	0.655216
Synpcc7942_0970	-0.115295	-0.823167	0.140062	0.41078	0.409806	1	0.724874
Synpcc7942_1137	-0.115062	-1.06348	0.108194	0.288921	0.286163	1	0.633266
Synpcc7942_1399	-0.114991	-0.4513	0.254801	0.652503	0.649873	1	0.855465
Synpcc7942_1689	-0.114368	-0.697022	0.164081	0.48626	0.484861	1	0.777173
Synpcc7942_B2644	-0.1143	-0.469503	0.243449	0.639354	0.637067	1	0.85162
Synpcc7942_2323	-0.114006	-0.237056	0.480926	0.813601	0.809516	1	0.920369
Synpcc7942_1818	-0.113409	-0.298047	0.380506	0.766811	0.762222	1	0.901585
Synpcc7942_0652	-0.113088	-0.8159	0.138605	0.414951	0.413901	1	0.725974
Synpcc7942_0806	-0.113002	-0.521323	0.21676	0.602694	0.600792	1	0.840709
Synpcc7942_0615	-0.112949	-0.446018	0.253238	0.656395	0.653461	1	0.855465
Synpcc7942_1731	-0.112643	-0.463472	0.243041	0.643589	0.641579	1	0.85162
Synpcc7942_0217	-0.112374	-0.689808	0.162906	0.490767	0.48944	1	0.778579
Synpcc7942_2300	-0.11223	-0.468182	0.239714	0.640738	0.636879	1	0.85162
Synpcc7942_1143	-0.112003	-0.37169	0.301334	0.71096	0.707751	1	0.883408
Synpcc7942_2508	-0.111949	-0.960084	0.116603	0.338072	0.335685	1	0.67778
Synpcc7942_0614	-0.111892	-1.51987	0.0736194	0.129986	0.128098	1	0.439293
Synpcc7942_1056	-0.111761	-0.533246	0.209586	0.594417	0.592528	1	0.837814
Synpcc7942_0858	-0.111172	-0.947013	0.117392	0.343971	0.343196	1	0.683588
Synpcc7942_1845	-0.111151	-0.345183	0.322006	0.730728	0.727721	1	0.883853
Synpcc7942_1580	-0.110993	-0.520353	0.213304	0.603443	0.601286	1	0.840709
Synpcc7942_2173	-0.11096	-0.451163	0.245942	0.652693	0.649732	1	0.855465
Synpcc7942_0100	-0.110507	-0.578374	0.191066	0.563593	0.561681	1	0.819332
Synpcc7942_1291	-0.110214	-0.411204	0.268028	0.68173	0.678733	1	0.870359
Synpcc7942_0755	-0.109363	-0.607417	0.180046	0.544006	0.542638	1	0.807003
Synpcc7942_1711	-0.109341	-0.488964	0.223618	0.625949	0.62216	1	0.85162
Synpcc7942_0295	-0.109262	-1.52554	0.0716221	0.129051	0.126541	1	0.437092
Synpcc7942_0261	-0.109141	-0.485148	0.224964	0.628309	0.625696	1	0.85162
Synpcc7942_1166	-0.109053	-0.501318	0.217532	0.616619	0.61497	1	0.846645
Synpcc7942_2481	-0.108155	-0.636112	0.170025	0.525139	0.523774	1	0.798278
Synpcc7942_1917	-0.10799	-0.891915	0.121076	0.372771	0.371967	1	0.701329
Synpcc7942_2397	-0.107909	-0.450445	0.239561	0.653375	0.64982	1	0.855465
Synpcc7942_1117	-0.107535	-0.325486	0.330383	0.745577	0.742563	1	0.891924
Synpcc7942_2532	-0.10743	-0.656623	0.163609	0.511889	0.510454	1	0.788165
Synpcc7942_2112	-0.106877	-0.453011	0.235926	0.652073	0.646504	1	0.855229
Synpcc7942_2250	-0.10617	-0.829216	0.128037	0.408457	0.40467	1	0.724874
Synpcc7942_1266	-0.105438	-0.481013	0.2192	0.631049	0.629123	1	0.85162
Synpcc7942_1665	-0.104994	-0.673196	0.155964	0.501208	0.50004	1	0.781074
Synpcc7942_0365	-0.104809	-0.40755	0.257169	0.68417	0.682064	1	0.87122
Synpcc7942_2495	-0.104506	-0.676162	0.154558	0.499373	0.498056	1	0.780847
Synpcc7942_1588	-0.104432	-0.936788	0.111479	0.349144	0.348485	1	0.687406
Synpcc7942_0084	-0.104025	-0.534312	0.194689	0.593602	0.591976	1	0.837814
Synpcc7942_1656	-0.103649	-0.829605	0.124937	0.407048	0.406296	1	0.724874
Synpcc7942_1684	-0.103562	-0.564573	0.183434	0.572818	0.571309	1	0.829361
Synpcc7942_2410	-0.103423	-1.04658	0.0988202	0.295561	0.295005	1	0.641152
Synpcc7942_1971	-0.103263	-0.616613	0.167469	0.537923	0.536563	1	0.802611
Synpcc7942_1539	-0.103204	-0.384575	0.268359	0.701211	0.698705	1	0.881765
Synpcc7942_0575	-0.103042	-0.487943	0.211176	0.626128	0.624246	1	0.85162
Synpcc7942_0966	-0.102561	-0.525802	0.195057	0.599504	0.597864	1	0.838338
Synpcc7942_0842	-0.102055	-0.664248	0.15364	0.506958	0.505654	1	0.786527
Synpcc7942_1473	-0.10204	-0.788058	0.129483	0.434459	0.424306	1	0.736216
Synpcc7942_2607	-0.101622	-0.519706	0.195537	0.603739	0.602114	1	0.840709
Synpcc7942_1717	-0.101504	-0.630354	0.161027	0.528882	0.527564	1	0.798415
Synpcc7942_1943	-0.101334	-2.37202	0.0427205	0.01787	0.0177528	1	0.148946
Synpcc7942_2247	-0.100973	-1.00491	0.10048	0.315193	0.314628	1	0.655216
Synpcc7942_2023	-0.100787	-0.453914	0.222039	0.655033	0.636375	1	0.85162
Synpcc7942_0173	-0.100614	-0.656174	0.153335	0.512077	0.510954	1	0.788293
Synpcc7942_0428	-0.100415	-1.49938	0.0669707	0.134642	0.133485	1	0.450129
Synpcc7942_0086	-0.10024	-1.07264	0.0934516	0.283756	0.283104	1	0.631231
Synpcc7942_0524	-0.100136	-0.375206	0.266884	0.708176	0.705634	1	0.883408
Synpcc7942_1248	-0.0999272	-0.510007	0.195933	0.610572	0.608763	1	0.843431
Synpcc7942_1158	-0.0995163	-0.412449	0.241282	0.680624	0.678334	1	0.870359
Synpcc7942_0498	-0.0995074	-0.958613	0.103804	0.338013	0.337407	1	0.67778
Synpcc7942_0362	-0.0990902	-0.718893	0.137837	0.474823	0.467341	1	0.766618
Synpcc7942_1461	-0.0989311	-0.73182	0.135185	0.464594	0.463686	1	0.761942
Synpcc7942_0024	-0.0982895	-0.7173	0.137027	0.473528	0.472538	1	0.767166
Synpcc7942_0263	-0.0981969	-0.810242	0.121195	0.418794	0.416197	1	0.727954
Synpcc7942_1768	-0.0978569	-0.71914	0.136075	0.472385	0.471423	1	0.767166
Synpcc7942_1728	-0.0978501	-0.55428	0.176536	0.579839	0.57834	1	0.833777
Synpcc7942_1154	-0.0974941	-0.835602	0.116675	0.403659	0.402926	1	0.724874
Synpcc7942_1939	-0.0973065	-0.535035	0.181869	0.593044	0.591633	1	0.837814
Synpcc7942_0423	-0.0972466	-0.179268	0.542466	0.858792	0.854282	1	0.9446
Synpcc7942_0831	-0.0965967	-0.465334	0.207585	0.642144	0.640519	1	0.85162
Synpcc7942_2382	-0.0959563	-0.555773	0.172654	0.578707	0.577563	1	0.833329
Synpcc7942_1227	-0.0953694	-0.509854	0.187052	0.610543	0.60919	1	0.843431
Synpcc7942_1027	-0.0950501	-0.295804	0.321328	0.767969	0.765606	1	0.902674
Synpcc7942_0025	-0.0948367	-0.879889	0.107783	0.379176	0.378531	1	0.708191
Synpcc7942_0698	-0.094815	-0.41511	0.22841	0.678573	0.676668	1	0.870199
Synpcc7942_2563	-0.09479	-0.88498	0.10711	0.376435	0.375765	1	0.705478
Synpcc7942_1398	-0.0944105	-0.362875	0.260173	0.71718	0.715323	1	0.883408
Synpcc7942_0061	-0.09348	-0.663554	0.140878	0.50732	0.506284	1	0.786859
Synpcc7942_0763	-0.0933426	-0.301418	0.309679	0.76367	0.761376	1	0.901585
Synpcc7942_0459	-0.0931911	-0.6963	0.133838	0.486594	0.485546	1	0.777612
Synpcc7942_1397	-0.0931549	-0.464808	0.200416	0.642432	0.641128	1	0.85162
Synpcc7942_2318	-0.0929275	-0.484734	0.191708	0.628259	0.626862	1	0.85162
Synpcc7942_0144	-0.0926705	-0.453077	0.204536	0.650975	0.649228	1	0.855465
Synpcc7942_1237	-0.0924765	-0.858103	0.107769	0.391895	0.389252	1	0.714146
Synpcc7942_2496	-0.092198	-0.557353	0.165421	0.57766	0.576425	1	0.833329
Synpcc7942_1687	-0.0918112	-0.657716	0.139591	0.511027	0.510085	1	0.788165
Synpcc7942_2451	-0.0917846	-0.448388	0.204699	0.654187	0.653044	1	0.855465
Synpcc7942_2054	-0.091624	-0.479326	0.191152	0.632046	0.63084	1	0.85162
Synpcc7942_1972	-0.0909702	-0.507827	0.179136	0.611931	0.61069	1	0.843431
Synpcc7942_2542	-0.090851	-0.38769	0.23434	0.698818	0.696646	1	0.880954
Synpcc7942_2078	-0.0897871	-0.467035	0.192249	0.640883	0.639417	1	0.85162
Synpcc7942_0781	-0.0896414	-0.903248	0.0992435	0.366626	0.366056	1	0.697127
Synpcc7942_1833	-0.0895386	-0.390534	0.229272	0.696633	0.694782	1	0.880926
Synpcc7942_0953	-0.0893055	-0.343901	0.259683	0.731503	0.729242	1	0.883853
Synpcc7942_1862	-0.0891743	-0.442659	0.201451	0.65915	0.655018	1	0.855791
Synpcc7942_1287	-0.0890482	-0.388011	0.229499	0.698496	0.696644	1	0.880954
Synpcc7942_0683	-0.0888509	-0.445491	0.199445	0.656304	0.655067	1	0.855791
Synpcc7942_1866	-0.0885832	-0.502058	0.17644	0.61599	0.614732	1	0.846645
Synpcc7942_2215	-0.0884197	-0.244081	0.362255	0.808447	0.80318	1	0.918682
Synpcc7942_0002	-0.0871932	-0.592494	0.147163	0.553818	0.552848	1	0.814187
Synpcc7942_2032	-0.0871041	-0.522412	0.166735	0.601706	0.600597	1	0.840709
Synpcc7942_2139	-0.087085	-0.200265	0.434848	0.842314	0.837941	1	0.934512
Synpcc7942_2543	-0.0867786	-0.43204	0.200858	0.666137	0.664573	1	0.86285
Synpcc7942_1824	-0.0865712	-0.389138	0.222469	0.69758	0.696042	1	0.880954
Synpcc7942_0202	-0.0861769	-0.732178	0.117699	0.464318	0.46359	1	0.761942
Synpcc7942_2184	-0.0861049	-0.534783	0.161009	0.593161	0.591943	1	0.837814
Synpcc7942_0283	-0.0858592	-0.538963	0.159304	0.590224	0.589164	1	0.837224
Synpcc7942_2373	-0.0858445	-0.553267	0.155159	0.580407	0.579312	1	0.833944
Synpcc7942_2487	-0.0858106	-0.222221	0.38615	0.825066	0.821231	1	0.926378
Synpcc7942_2178	-0.0847262	-0.227479	0.372458	0.820724	0.817942	1	0.925518
Synpcc7942_1178	-0.0836587	-0.857333	0.0975802	0.392551	0.389329	1	0.714146
Synpcc7942_1807	-0.083357	-0.384691	0.216686	0.700923	0.699188	1	0.881765
Synpcc7942_1893	-0.0821017	-0.491522	0.167036	0.623353	0.622319	1	0.85162
Synpcc7942_0706	-0.0820332	-0.37494	0.21879	0.708238	0.706199	1	0.883408
Synpcc7942_1035	-0.0817115	-0.45123	0.181086	0.652355	0.65044	1	0.855465
Synpcc7942_0103	-0.0815807	-0.0815123	1.00084	0.936188	0.93111	1	0.979331
Synpcc7942_0951	-0.0815198	-0.755093	0.10796	0.45131	0.448226	1	0.751544
Synpcc7942_1129	-0.0804959	-0.472031	0.170531	0.637217	0.636108	1	0.85162
Synpcc7942_1678	-0.08026	-0.371253	0.216187	0.711035	0.708799	1	0.883408
Synpcc7942_2115	-0.0798389	-0.509646	0.156655	0.610596	0.609575	1	0.843431
Synpcc7942_0342	-0.0797691	-0.272947	0.292251	0.785462	0.783157	1	0.913442
Synpcc7942_1315	-0.0797373	-0.550972	0.144721	0.581927	0.581005	1	0.834142
Synpcc7942_1723	-0.0793946	-0.677765	0.117142	0.498137	0.497483	1	0.780847
Synpcc7942_0993	-0.0793899	-0.861897	0.0921107	0.390042	0.386815	1	0.712974
Synpcc7942_2440	-0.0793099	-0.603894	0.131331	0.546935	0.543691	1	0.807003
Synpcc7942_2492	-0.0787049	-0.32595	0.241463	0.744854	0.743312	1	0.892257
Synpcc7942_0179	-0.0785603	-0.175372	0.447963	0.86151	0.858451	1	0.947498
Synpcc7942_1701	-0.0784521	-0.150408	0.521596	0.881484	0.877028	1	0.960307
Synpcc7942_0628	-0.0783545	-0.604119	0.1297	0.546826	0.543454	1	0.807003
Synpcc7942_2109	-0.0775579	-0.440633	0.176015	0.659787	0.65866	1	0.858953
Synpcc7942_1826	-0.077536	-0.43262	0.179224	0.665588	0.664495	1	0.86285
Synpcc7942_2150	-0.0773799	-0.255406	0.302968	0.798869	0.796988	1	0.916585
Synpcc7942_1696	-0.0772978	-0.451216	0.17131	0.65215	0.651001	1	0.855465
Synpcc7942_1722	-0.0769431	-0.551604	0.13949	0.581494	0.580582	1	0.834142
Synpcc7942_2047	-0.0761705	-0.677429	0.112441	0.498333	0.497743	1	0.780847
Synpcc7942_2101	-0.0758892	-0.327659	0.23161	0.743523	0.742133	1	0.891924
Synpcc7942_1173	-0.0756666	-0.433841	0.174411	0.664676	0.663676	1	0.86285
Synpcc7942_1730	-0.0756054	-0.404652	0.18684	0.686074	0.684796	1	0.87412
Synpcc7942_1244	-0.0754641	-0.345351	0.218514	0.730467	0.727998	1	0.883853
Synpcc7942_1500	-0.0750961	-0.433496	0.173234	0.664939	0.663894	1	0.86285
Synpcc7942_2348	-0.0745964	-0.412457	0.180859	0.680261	0.679303	1	0.870359
Synpcc7942_0129	-0.0745517	-0.504246	0.147848	0.615586	0.6104	1	0.843431
Synpcc7942_0808	-0.0743621	-0.51492	0.144415	0.606832	0.606059	1	0.842342
Synpcc7942_0899	-0.0743262	-0.327033	0.227274	0.744014	0.742557	1	0.891924
Synpcc7942_0805	-0.0740762	-0.371325	0.199491	0.710724	0.709464	1	0.883408
Synpcc7942_0726	-0.0737059	-0.290458	0.253758	0.771884	0.770206	1	0.905579
Synpcc7942_0246	-0.0736455	-0.544853	0.135166	0.586125	0.585221	1	0.836668
Synpcc7942_1881	-0.0735707	-0.822978	0.0893957	0.411165	0.409499	1	0.724874
Synpcc7942_1961	-0.0735398	-0.342375	0.214793	0.732382	0.731158	1	0.884963
Synpcc7942_1218	-0.073534	-0.283341	0.259525	0.77721	0.776024	1	0.909605
Synpcc7942_0845	-0.0730824	-0.187141	0.390522	0.852252	0.849297	1	0.941287
Synpcc7942_1630	-0.0729227	-0.276516	0.26372	0.782612	0.780755	1	0.911764
Synpcc7942_0847	-0.072506	-0.513108	0.141308	0.608117	0.607288	1	0.842813
Synpcc7942_1998	-0.072394	-0.360593	0.200764	0.718704	0.717548	1	0.883408
Synpcc7942_0862	-0.0721118	-0.305286	0.236211	0.760445	0.759263	1	0.901585
Synpcc7942_2365	-0.0716803	-0.476965	0.150284	0.633622	0.632786	1	0.85162
Synpcc7942_2566	-0.0714295	-0.467741	0.152712	0.640948	0.637463	1	0.85162
Synpcc7942_1411	-0.0704007	-0.338506	0.207975	0.735299	0.734065	1	0.887026
Synpcc7942_0165	-0.0701727	-0.312712	0.2244	0.754854	0.753449	1	0.900997
Synpcc7942_0111	-0.0699885	-0.474936	0.147364	0.635071	0.634219	1	0.85162
Synpcc7942_1330	-0.0695765	-0.37418	0.185944	0.708589	0.707378	1	0.883408
Synpcc7942_0954	-0.069202	-0.424218	0.163128	0.671664	0.670711	1	0.867605
Synpcc7942_0716	-0.0688348	-0.521037	0.132111	0.602555	0.601818	1	0.840709
Synpcc7942_2578	-0.0670505	-0.327266	0.204881	0.743811	0.742463	1	0.891924
Synpcc7942_1963	-0.0662604	-0.319001	0.207712	0.75001	0.74889	1	0.897814
Synpcc7942_1153	-0.0661582	-0.633661	0.104406	0.526468	0.525947	1	0.798415
Synpcc7942_0748	-0.0660713	-0.375415	0.175995	0.707622	0.706588	1	0.883408
Synpcc7942_1172	-0.0658124	-0.621686	0.105861	0.534347	0.533726	1	0.801964
Synpcc7942_2067	-0.0653061	-0.393037	0.166158	0.694532	0.693625	1	0.880639
Synpcc7942_2179	-0.0651316	-0.362254	0.179795	0.717418	0.716432	1	0.883408
Synpcc7942_1095	-0.0647092	-0.151826	0.426206	0.879947	0.877289	1	0.960307
Synpcc7942_0520	-0.0644729	-0.302503	0.213132	0.762569	0.76137	1	0.901585
Synpcc7942_1626	-0.0640446	-0.264078	0.242522	0.792042	0.790733	1	0.913943
Synpcc7942_1200	-0.0639137	-0.364254	0.175464	0.715934	0.714915	1	0.883408
Synpcc7942_1549	-0.0638364	-0.310313	0.205716	0.756612	0.75547	1	0.90122
Synpcc7942_1164	-0.0637392	-0.196249	0.324786	0.844839	0.843066	1	0.937675
Synpcc7942_2270	-0.0634373	-0.410402	0.154574	0.681724	0.680931	1	0.870359
Synpcc7942_1321	-0.0634244	-0.360504	0.175933	0.718691	0.717838	1	0.883408
Synpcc7942_1528	-0.0630643	-0.250022	0.252235	0.802915	0.801508	1	0.917879
Synpcc7942_2355	-0.0629543	-0.177487	0.354697	0.859553	0.85775	1	0.947328
Synpcc7942_1341	-0.0624207	-0.420549	0.148427	0.674267	0.673589	1	0.868008
Synpcc7942_0120	-0.0620378	-0.226092	0.274392	0.82144	0.820158	1	0.926378
Synpcc7942_2276	-0.0616874	-0.268858	0.229442	0.788424	0.786866	1	0.913943
Synpcc7942_2275	-0.0614735	-0.141863	0.433328	0.887918	0.884791	1	0.962038
Synpcc7942_1546	-0.0613051	-0.639759	0.0958254	0.522609	0.521736	1	0.79633
Synpcc7942_2013	-0.0612445	-0.299303	0.204624	0.765007	0.763818	1	0.902564
Synpcc7942_1800	-0.0611252	-0.334992	0.182468	0.737866	0.736947	1	0.889127
Synpcc7942_0677	-0.0603985	-0.317217	0.190401	0.751356	0.750264	1	0.898893
Synpcc7942_1834	-0.0603549	-0.244228	0.247126	0.807391	0.806011	1	0.919479
Synpcc7942_0421	-0.0603136	-0.264167	0.228316	0.791993	0.790605	1	0.913943
Synpcc7942_2050	-0.0601783	-0.528093	0.113954	0.597756	0.596654	1	0.838338
Synpcc7942_1981	-0.0598248	-0.396701	0.150806	0.692002	0.690448	1	0.878963
Synpcc7942_1323	-0.0588295	-0.304186	0.1934	0.761251	0.7602	1	0.901585
Synpcc7942_0590	-0.0581348	-0.360362	0.161324	0.71894	0.717536	1	0.883408
Synpcc7942_1654	-0.0572862	-0.149851	0.382288	0.881264	0.879638	1	0.960851
Synpcc7942_0359	-0.0570988	-0.347016	0.164542	0.728791	0.727966	1	0.883853
Synpcc7942_1873	-0.0568243	-0.158233	0.359119	0.874736	0.872772	1	0.958884
Synpcc7942_0877	-0.0563707	-0.527554	0.106853	0.59795	0.597472	1	0.838338
Synpcc7942_0265	-0.0560588	-0.147883	0.379076	0.88279	0.881281	1	0.961536
Synpcc7942_2459	-0.0560186	-0.125599	0.446013	0.900477	0.898645	1	0.967055
Synpcc7942_2261	-0.0557	-0.212342	0.262312	0.832203	0.830691	1	0.933153
Synpcc7942_0902	-0.0553794	-0.208456	0.265664	0.835148	0.834	1	0.933627
Synpcc7942_2391	-0.0551869	-0.247209	0.22324	0.805056	0.803788	1	0.918823
Synpcc7942_1488	-0.0549621	-0.278681	0.197222	0.780686	0.779895	1	0.911511
Synpcc7942_1489	-0.0545964	-0.189734	0.287752	0.84987	0.848388	1	0.941287
Synpcc7942_1778	-0.0540181	-0.421566	0.128137	0.673511	0.672883	1	0.868008
Synpcc7942_1450	-0.0537151	-0.309903	0.173329	0.756854	0.755985	1	0.90122
Synpcc7942_0671	-0.0529702	-0.258906	0.204592	0.795926	0.795039	1	0.914898
Synpcc7942_1257	-0.0528865	-0.396235	0.133473	0.692086	0.691506	1	0.879718
Synpcc7942_1295	-0.0527919	-0.354856	0.14877	0.722874	0.722191	1	0.883757
Synpcc7942_2329	-0.0526503	-0.384736	0.136848	0.700582	0.700016	1	0.881765
Synpcc7942_0546	-0.052319	-0.423642	0.123498	0.671971	0.671443	1	0.867605
Synpcc7942_0269	-0.0519237	-0.305765	0.169816	0.75998	0.759199	1	0.901585
Synpcc7942_1526	-0.051582	-0.224513	0.22975	0.822583	0.821653	1	0.926378
Synpcc7942_0163	-0.0515369	-0.267232	0.192855	0.789499	0.788655	1	0.913943
Synpcc7942_1101	-0.051461	-0.304341	0.16909	0.761084	0.760229	1	0.901585
Synpcc7942_1537	-0.0510611	-0.0810405	0.630069	0.936082	0.933152	1	0.979732
Synpcc7942_2403	-0.0508738	-0.189395	0.268612	0.85007	0.848867	1	0.941287
Synpcc7942_2082	-0.0505393	-0.395579	0.12776	0.692559	0.692018	1	0.879779
Synpcc7942_1603	-0.0504058	-0.271572	0.185608	0.786136	0.785389	1	0.913943
Synpcc7942_2241	-0.0502784	-0.273228	0.184016	0.784888	0.784039	1	0.913487
Synpcc7942_2131	-0.0502109	-0.48526	0.103472	0.627639	0.627119	1	0.85162
Synpcc7942_1716	-0.0501861	-0.384599	0.130489	0.700689	0.700102	1	0.881765
Synpcc7942_1827	-0.0495996	-0.284146	0.174557	0.776472	0.775774	1	0.909605
Synpcc7942_2284	-0.0495339	-0.307417	0.161129	0.758699	0.758012	1	0.901585
Synpcc7942_0974	-0.0490046	-0.0914811	0.53568	0.928068	0.923886	1	0.976483
Synpcc7942_0276	-0.0481825	-0.262732	0.18339	0.793022	0.791943	1	0.913943
Synpcc7942_1875	-0.0480531	-0.330289	0.145488	0.741332	0.740743	1	0.891924
Synpcc7942_2164	-0.0479909	-0.359157	0.133621	0.719629	0.719046	1	0.883408
Synpcc7942_2296	-0.0477465	-0.367981	0.129752	0.713016	0.712521	1	0.883408
Synpcc7942_0728	-0.0469433	-0.291931	0.160802	0.770518	0.769802	1	0.905579
Synpcc7942_0429	-0.0461108	-0.209877	0.219703	0.833996	0.83303	1	0.933627
Synpcc7942_2038	-0.0461048	-0.0859058	0.53669	0.932045	0.929858	1	0.979331
Synpcc7942_1085	-0.046082	-0.370714	0.124306	0.710959	0.710546	1	0.883408
Synpcc7942_1605	-0.0449281	-0.168519	0.266606	0.866404	0.865438	1	0.954149
Synpcc7942_1536	-0.044718	-0.21546	0.207547	0.829629	0.828713	1	0.933153
Synpcc7942_0256	-0.0446327	-0.240892	0.185281	0.809816	0.809091	1	0.920369
Synpcc7942_0644	-0.0423038	-0.465736	0.0908322	0.641583	0.640948	1	0.85162
Synpcc7942_0595	-0.0415841	-0.152719	0.272293	0.87882	0.877971	1	0.960307
Synpcc7942_1592	-0.0415113	-0.239488	0.173333	0.810872	0.810277	1	0.920569
Synpcc7942_2317	-0.0413227	-0.348353	0.118623	0.727694	0.727233	1	0.883853
Synpcc7942_1828	-0.0408973	-0.128569	0.318096	0.897959	0.896844	1	0.967055
Synpcc7942_1074	-0.0408675	-0.156412	0.261282	0.87592	0.875022	1	0.959369
Synpcc7942_1367	-0.0406628	-0.303326	0.134056	0.761763	0.761279	1	0.901585
Synpcc7942_0213	-0.0406215	-0.243462	0.16685	0.807807	0.807154	1	0.919479
Synpcc7942_0451	-0.0398746	-0.190156	0.209694	0.849363	0.848626	1	0.941287
Synpcc7942_0812	-0.039851	-0.259967	0.153292	0.795049	0.794399	1	0.914718
Synpcc7942_0891	-0.0397269	-0.0935902	0.424477	0.925752	0.924383	1	0.976483
Synpcc7942_1729	-0.0391265	-0.24562	0.159297	0.806108	0.805571	1	0.919479
Synpcc7942_0807	-0.0391205	-0.177033	0.220979	0.859663	0.858905	1	0.947498
Synpcc7942_1183	-0.0390806	-0.163136	0.239558	0.870625	0.86972	1	0.957197
Synpcc7942_1610	-0.0390123	-0.27348	0.142652	0.784591	0.784161	1	0.913487
Synpcc7942_0596	-0.0380844	-0.229583	0.165885	0.818563	0.817956	1	0.925518
Synpcc7942_1806	-0.038039	-0.145529	0.261385	0.884504	0.883607	1	0.962038
Synpcc7942_2035	-0.0375971	-0.212716	0.176748	0.831687	0.831113	1	0.933153
Synpcc7942_1028	-0.0375089	-0.206737	0.181433	0.836363	0.835747	1	0.934477
Synpcc7942_1632	-0.0371214	-0.0903551	0.410839	0.928373	0.92678	1	0.978469
Synpcc7942_0049	-0.0370057	-0.0735336	0.503249	0.941812	0.939939	1	0.981236
Synpcc7942_1063	-0.0368104	-0.0852469	0.43181	0.932412	0.930909	1	0.979331
Synpcc7942_1996	-0.0367864	-0.125266	0.293666	0.90058	0.899435	1	0.967055
Synpcc7942_1375	-0.0367133	-0.157878	0.232542	0.874726	0.873992	1	0.959369
Synpcc7942_2124	-0.0366218	-0.2315	0.158193	0.817611	0.814783	1	0.92303
Synpcc7942_0294	-0.0362168	-0.278217	0.130175	0.781373	0.779248	1	0.911511
Synpcc7942_0245	-0.036192	-0.253174	0.142953	0.800262	0.799737	1	0.917762
Synpcc7942_0792	-0.0361559	-0.282924	0.127794	0.777346	0.776901	1	0.910071
Synpcc7942_1258	-0.0359298	-0.11155	0.322096	0.911418	0.910396	1	0.972014
Synpcc7942_1666	-0.0354259	-0.270574	0.130929	0.786816	0.786422	1	0.913943
Synpcc7942_0413	-0.0353519	-0.151523	0.233311	0.880006	0.878125	1	0.960307
Synpcc7942_0351	-0.0349337	-0.203018	0.172072	0.839241	0.83874	1	0.934512
Synpcc7942_2370	-0.0338708	-0.0776507	0.436195	0.938331	0.937358	1	0.981236
Synpcc7942_1039	-0.0321699	-0.051671	0.622592	0.959145	0.957598	1	0.987327
Synpcc7942_1775	-0.0320304	-0.149834	0.213773	0.88106	0.880363	1	0.961089
Synpcc7942_0578	-0.0320153	-0.30971	0.103372	0.757041	0.756016	1	0.90122
Synpcc7942_2465	-0.0319616	-0.0952661	0.335498	0.924401	0.923117	1	0.976483
Synpcc7942_1746	-0.0314952	-0.143202	0.219936	0.886354	0.885403	1	0.962151
Synpcc7942_2277	-0.0314206	-0.0868769	0.361668	0.931004	0.929991	1	0.979331
Synpcc7942_1629	-0.0310974	-0.151076	0.20584	0.880081	0.879379	1	0.960851
Synpcc7942_0394	-0.0295012	-0.288923	0.102108	0.773005	0.771539	1	0.906032
Synpcc7942_2392	-0.0286686	-0.068741	0.417053	0.945476	0.944262	1	0.981236
Synpcc7942_1823	-0.0271124	-0.103926	0.260882	0.917389	0.916696	1	0.974343
Synpcc7942_0678	-0.0258477	-0.124464	0.207673	0.901055	0.900598	1	0.967055
Synpcc7942_2398	-0.0255774	-0.104243	0.245365	0.917279	0.915978	1	0.974127
Synpcc7942_1861	-0.0250544	-0.203591	0.123062	0.838739	0.838465	1	0.934512
Synpcc7942_2238	-0.0245998	-0.0682776	0.360291	0.945749	0.944951	1	0.981236
Synpcc7942_0296	-0.0243483	-0.361466	0.0673598	0.717917	0.717279	1	0.883408
Synpcc7942_0816	-0.0231328	-0.14634	0.158076	0.883731	0.883401	1	0.962038
Synpcc7942_2181	-0.0227576	-0.313554	0.0725794	0.754023	0.753377	1	0.900997
Synpcc7942_0114	-0.0224601	-0.0794962	0.282531	0.936798	0.936105	1	0.980657
Synpcc7942_2005	-0.0218979	-0.109555	0.19988	0.91285	0.912472	1	0.972214
Synpcc7942_0484	-0.021529	-0.242482	0.0887858	0.808615	0.807763	1	0.91948
Synpcc7942_0923	-0.0214207	-0.0999546	0.214305	0.92047	0.920086	1	0.975158
Synpcc7942_1633	-0.0210157	-0.042892	0.489967	0.965982	0.965137	1	0.992937
Synpcc7942_1451	-0.0206321	-0.106459	0.193803	0.915321	0.914882	1	0.973825
Synpcc7942_2577	-0.0198587	-0.109454	0.181435	0.91294	0.91252	1	0.972214
Synpcc7942_1714	-0.0196932	-0.115728	0.170169	0.907934	0.907653	1	0.971493
Synpcc7942_2074	-0.0196778	-0.127353	0.154514	0.898965	0.897663	1	0.967055
Synpcc7942_2142	-0.0190294	-0.0616475	0.308681	0.950956	0.950468	1	0.983726
Synpcc7942_2273	-0.0187959	-0.126954	0.148053	0.899056	0.89872	1	0.967055
Synpcc7942_0573	-0.0187027	-0.0453808	0.412129	0.964069	0.962911	1	0.991725
Synpcc7942_1377	-0.0184349	-0.160093	0.115151	0.872891	0.872539	1	0.958884
Synpcc7942_2418	-0.0184307	-0.131441	0.140221	0.895486	0.895232	1	0.967055
Synpcc7942_2052	-0.0184273	-0.0994953	0.185208	0.92083	0.920464	1	0.975158
Synpcc7942_1016	-0.0184193	-0.0538173	0.342256	0.957217	0.956627	1	0.98727
Synpcc7942_1010	-0.0179005	-0.0846473	0.211472	0.932629	0.932253	1	0.979331
Synpcc7942_2192	-0.0178362	-0.127276	0.140139	0.898774	0.898553	1	0.967055
Synpcc7942_0605	-0.0178149	-0.116396	0.153054	0.907398	0.907144	1	0.971493
Synpcc7942_0308	-0.0170926	-0.0993674	0.172014	0.920935	0.920553	1	0.975158
Synpcc7942_0279	-0.0168498	-0.121714	0.138438	0.903176	0.902958	1	0.96869
Synpcc7942_0786	-0.0161506	-0.0803162	0.201087	0.936063	0.935731	1	0.980657
Synpcc7942_0036	-0.0160221	-0.110055	0.145584	0.91242	0.912189	1	0.972214
Synpcc7942_0201	-0.0152766	-0.0828611	0.184364	0.934021	0.933765	1	0.979833
Synpcc7942_1060	-0.0146385	-0.1063	0.137709	0.915395	0.915179	1	0.973825
Synpcc7942_0630	-0.0136844	-0.08184	0.167209	0.934824	0.934609	1	0.980175
Synpcc7942_0593	-0.0124192	-0.0708233	0.175355	0.943587	0.943379	1	0.981236
Synpcc7942_2295	-0.0121274	-0.0669202	0.181222	0.946687	0.946506	1	0.981236
Synpcc7942_1195	-0.0119959	-0.0559066	0.21457	0.955474	0.955225	1	0.986856
Synpcc7942_1322	-0.0113017	-0.034096	0.331466	0.973034	0.972013	1	0.995148
Synpcc7942_1022	-0.0112894	-0.0768587	0.146885	0.938817	0.938466	1	0.981236
Synpcc7942_0376	-0.0112729	-0.0851192	0.132436	0.932199	0.932059	1	0.979331
Synpcc7942_0062	-0.0108623	-0.027614	0.393363	0.978063	0.977658	1	0.995148
Synpcc7942_1160	-0.0106387	-0.0744678	0.142864	0.940671	0.94053	1	0.981236
Synpcc7942_0060	-0.0102749	-0.0256459	0.400644	0.979644	0.97919	1	0.995767
Synpcc7942_0075	-0.010037	-0.0724204	0.138594	0.942346	0.942006	1	0.981236
Synpcc7942_1902	-0.00963025	-0.0124712	0.772202	0.99018	0.989607	1	0.996547
Synpcc7942_0554	-0.00958361	-0.0631634	0.151727	0.94967	0.949526	1	0.983289
Synpcc7942_1583	-0.00935054	-0.0338121	0.276544	0.973084	0.972838	1	0.995148
Synpcc7942_1442	-0.0092666	-0.0249744	0.371044	0.980131	0.979888	1	0.995767
Synpcc7942_2152	-0.00899549	-0.0317679	0.283163	0.974704	0.974499	1	0.995148
Synpcc7942_1358	-0.00895317	-0.0457	0.195912	0.963583	0.963439	1	0.991729
Synpcc7942_1511	-0.00821437	-0.0279974	0.293398	0.977706	0.977525	1	0.995148
Synpcc7942_1026	-0.00811971	-0.0755419	0.107486	0.939802	0.939723	1	0.981236
Synpcc7942_0407	-0.00698225	-0.0160738	0.434387	0.987241	0.986956	1	0.996424
Synpcc7942_2042	-0.00694336	-0.0245673	0.282626	0.980435	0.980282	1	0.995767
Synpcc7942_1759	-0.00673064	-0.0121131	0.555648	0.990397	0.990128	1	0.996547
Synpcc7942_2354	-0.00648295	-0.0301072	0.215329	0.976018	0.975859	1	0.995148
Synpcc7942_1692	-0.00620317	-0.0211199	0.293713	0.983195	0.983	1	0.995767
Synpcc7942_2422	-0.00525554	-0.0287832	0.18259	0.977056	0.976976	1	0.995148
Synpcc7942_0193	-0.00513453	-0.0126998	0.404301	0.989925	0.989674	1	0.996547
Synpcc7942_0442	-0.00423611	-0.0283661	0.149337	0.977386	0.977318	1	0.995148
Synpcc7942_0313	-0.00395176	-0.0185596	0.212922	0.985212	0.985127	1	0.996017
Synpcc7942_1463	-0.0034642	-0.0296911	0.116675	0.976322	0.976284	1	0.995148
Synpcc7942_1255	-0.0032664	-0.0216158	0.151112	0.982765	0.982721	1	0.995767
Synpcc7942_0237	-0.00325473	-0.017465	0.186358	0.986079	0.98602	1	0.996017
Synpcc7942_0154	-0.0022072	-0.0105325	0.20956	0.991605	0.991567	1	0.997363
Synpcc7942_0119	-0.0020095	-0.00821563	0.244595	0.993457	0.993404	1	0.997463
Synpcc7942_0673	-0.000196131	-0.00108626	0.180556	0.999134	0.999131	1	0.999659
Synpcc7942_0128	-0.000164445	-0.00174639	0.0941631	0.998608	0.998602	1	0.999658
Synpcc7942_1126	7.41574e-06	4.24353e-05	0.174754	0.999966	0.999966	1	0.999966
Synpcc7942_0999	0.000831927	0.00214699	0.387485	0.998294	0.998263	1	0.999658
Synpcc7942_2533	0.00202368	0.00735341	0.275203	0.994145	0.994093	1	0.997463
Synpcc7942_2271	0.00239016	0.00705544	0.338768	0.994387	0.994315	1	0.997463
Synpcc7942_2257	0.00316032	0.00614356	0.514412	0.995149	0.994926	1	0.997463
Synpcc7942_0401	0.00347238	0.018013	0.192771	0.985641	0.985586	1	0.996017
Synpcc7942_1591	0.00351149	0.0121434	0.289168	0.990336	0.990229	1	0.996547
Synpcc7942_2283	0.00378914	0.0210659	0.179871	0.983208	0.983142	1	0.995767
Synpcc7942_0032	0.00379569	0.00568151	0.668077	0.9955	0.995355	1	0.997463
Synpcc7942_1043	0.00435643	0.0155777	0.279657	0.9876	0.987476	1	0.996424
Synpcc7942_0148	0.00446614	0.00599716	0.74471	0.995278	0.995002	1	0.997463
Synpcc7942_0562	0.00461865	0.0221473	0.208542	0.982357	0.982241	1	0.995767
Synpcc7942_0219	0.00504335	0.012964	0.389027	0.989694	0.989531	1	0.996547
Synpcc7942_1658	0.00507238	0.0227407	0.223053	0.981882	0.981773	1	0.995767
Synpcc7942_0737	0.00589479	0.0315952	0.186572	0.974822	0.974705	1	0.995148
Synpcc7942_2414	0.00653858	0.036022	0.181516	0.971288	0.971187	1	0.995148
Synpcc7942_2172	0.00706731	0.0196713	0.35927	0.984385	0.984037	1	0.996017
Synpcc7942_1912a	0.00748843	0.00735926	1.01755	0.994232	0.993772	1	0.997463
Synpcc7942_0619	0.00871124	0.0395435	0.220295	0.9685	0.968314	1	0.994841
Synpcc7942_0383	0.00972988	0.0309771	0.314099	0.975361	0.975042	1	0.995148
Synpcc7942_2146	0.00996206	0.0311965	0.319333	0.975179	0.974892	1	0.995148
Synpcc7942_0919	0.0101418	0.0176975	0.573063	0.986026	0.985385	1	0.996017
Synpcc7942_1477	0.0113612	0.102333	0.111022	0.918518	0.918406	1	0.974546
Synpcc7942_0531	0.0113684	0.0550384	0.206554	0.956267	0.955577	1	0.986856
Synpcc7942_1165	0.011672	0.0233792	0.499248	0.981454	0.980993	1	0.995767
Synpcc7942_0207	0.011707	0.0271562	0.431096	0.978494	0.9778	1	0.995148
Synpcc7942_1871	0.0125096	0.0390616	0.320252	0.968924	0.968565	1	0.994841
Synpcc7942_2085	0.0128529	0.0642027	0.200192	0.948866	0.948619	1	0.982887
Synpcc7942_2547	0.0130263	0.0316386	0.41172	0.974903	0.97428	1	0.995148
Synpcc7942_1350	0.0143009	0.0405372	0.352784	0.967774	0.9673	1	0.994622
Synpcc7942_0802	0.0150034	0.066987	0.223975	0.946659	0.946369	1	0.981236
Synpcc7942_0826	0.0153466	0.0701988	0.218617	0.944112	0.943782	1	0.981236
Synpcc7942_2336	0.0158381	0.0327389	0.483771	0.974154	0.972967	1	0.995148
Synpcc7942_0395	0.0158732	0.109443	0.145036	0.912916	0.912638	1	0.972214
Synpcc7942_2326	0.0163544	0.0735679	0.222303	0.94143	0.941103	1	0.981236
Synpcc7942_0558	0.0165158	0.113377	0.145671	0.909889	0.909213	1	0.971681
Synpcc7942_1344	0.0184328	0.0355233	0.518893	0.972033	0.970403	1	0.995148
Synpcc7942_0585	0.0197404	0.135032	0.14619	0.892664	0.892333	1	0.965801
Synpcc7942_0370	0.0200006	0.145805	0.137174	0.884131	0.883893	1	0.962038
Synpcc7942_0458	0.0200722	0.0902147	0.222494	0.928201	0.927838	1	0.979039
Synpcc7942_0379	0.0202188	0.0569092	0.355282	0.954761	0.954138	1	0.986856
Synpcc7942_0346	0.0202274	0.234631	0.0862091	0.814709	0.813828	1	0.922501
Synpcc7942_0548	0.0215628	0.156954	0.137383	0.875411	0.874861	1	0.959369
Synpcc7942_1007	0.0227015	0.101936	0.222702	0.918979	0.918241	1	0.974546
Synpcc7942_1089	0.0229952	0.131176	0.1753	0.895734	0.895316	1	0.967055
Synpcc7942_1092	0.0232573	0.0678617	0.342716	0.946092	0.945242	1	0.981236
Synpcc7942_1978	0.0235469	0.0769703	0.305922	0.938795	0.938156	1	0.981236
Synpcc7942_0501	0.0243143	0.127791	0.190266	0.898407	0.898014	1	0.967055
Synpcc7942_1739	0.025318	0.0472695	0.53561	0.962575	0.961369	1	0.990675
Synpcc7942_2043	0.0253305	0.0867817	0.291888	0.930985	0.930381	1	0.979331
Synpcc7942_2417	0.0260393	0.160645	0.162092	0.87247	0.872059	1	0.958884
Synpcc7942_0625	0.026904	0.224799	0.11968	0.822204	0.821924	1	0.926378
Synpcc7942_1311	0.0276481	0.125646	0.220048	0.90013	0.899626	1	0.967055
Synpcc7942_2568	0.0293844	0.095281	0.308397	0.924294	0.923421	1	0.976483
Synpcc7942_1065	0.0296729	0.297616	0.099702	0.766059	0.765807	1	0.902674
Synpcc7942_0591	0.0299016	0.138776	0.215467	0.889924	0.888658	1	0.963477
Synpcc7942_0427	0.0301903	0.124199	0.243079	0.901314	0.900643	1	0.967055
Synpcc7942_2130	0.0305152	0.0732691	0.416481	0.941863	0.940689	1	0.981236
Synpcc7942_2061	0.0306463	0.066377	0.4617	0.947533	0.945547	1	0.981236
Synpcc7942_0312	0.0307127	0.132287	0.232167	0.894894	0.894309	1	0.967055
Synpcc7942_1645	0.0312142	0.202015	0.154514	0.840025	0.839526	1	0.934837
Synpcc7942_0797	0.0317073	0.0852771	0.371816	0.932271	0.931276	1	0.979331
Synpcc7942_0921	0.0324453	0.0690981	0.469554	0.945225	0.943865	1	0.981236
Synpcc7942_2144	0.0328351	0.13629	0.240921	0.89177	0.891011	1	0.965194
Synpcc7942_1872	0.0330701	0.0961618	0.3439	0.923652	0.922531	1	0.976483
Synpcc7942_2401	0.0332401	0.139349	0.238538	0.889335	0.888649	1	0.963477
Synpcc7942_0588	0.0346961	0.33815	0.102606	0.73559	0.734268	1	0.887026
Synpcc7942_0316	0.0370248	0.112582	0.328871	0.910602	0.909571	1	0.971681
Synpcc7942_2154	0.0373708	0.0543311	0.687834	0.957121	0.955154	1	0.986856
Synpcc7942_2380	0.0374195	0.120565	0.310367	0.904293	0.90319	1	0.96869
Synpcc7942_0083	0.0393788	0.0515994	0.763163	0.959387	0.957021	1	0.98727
Synpcc7942_2477	0.0401327	0.249925	0.160579	0.80282	0.802106	1	0.918009
Synpcc7942_1799	0.0403643	0.238889	0.168967	0.811361	0.810665	1	0.920569
Synpcc7942_2488	0.0404633	0.19599	0.206456	0.844795	0.844052	1	0.938221
Synpcc7942_2128	0.040544	0.114193	0.355047	0.909871	0.906471	1	0.971493
Synpcc7942_0532	0.04058	0.0690885	0.587363	0.945393	0.943327	1	0.981236
Synpcc7942_1145	0.0417237	0.100983	0.413176	0.919907	0.918431	1	0.974546
Synpcc7942_0888	0.0417588	0.124108	0.336471	0.901526	0.900256	1	0.967055
Synpcc7942_0579	0.0418281	0.476604	0.0877628	0.633955	0.632854	1	0.85162
Synpcc7942_1672	0.0427293	0.199481	0.214202	0.842101	0.841205	1	0.936156
Synpcc7942_0964	0.0432373	0.228573	0.189162	0.819381	0.818636	1	0.925734
Synpcc7942_1059	0.0435736	0.357521	0.121877	0.721335	0.718897	1	0.883408
Synpcc7942_0240	0.0438723	0.211052	0.207874	0.833052	0.832197	1	0.933627
Synpcc7942_1045	0.0448381	0.393599	0.113918	0.693996	0.693546	1	0.880639
Synpcc7942_0828	0.0448422	0.113821	0.393971	0.909766	0.908105	1	0.971493
Synpcc7942_1535	0.04551	0.183962	0.247388	0.854385	0.852949	1	0.943678
Synpcc7942_0712	0.0458696	0.410471	0.111749	0.681828	0.680463	1	0.870359
Synpcc7942_1400	0.0465534	0.266515	0.174675	0.79001	0.789334	1	0.913943
Synpcc7942_0390	0.0465927	0.268733	0.173379	0.788292	0.787657	1	0.913943
Synpcc7942_0171	0.0480779	0.293851	0.163613	0.769107	0.768168	1	0.904317
Synpcc7942_0234	0.0492747	0.427957	0.115139	0.668809	0.66834	1	0.86596
Synpcc7942_1551	0.0495886	0.155818	0.318246	0.876464	0.875241	1	0.959369
Synpcc7942_0255	0.0495971	0.316512	0.156699	0.751786	0.751105	1	0.899331
Synpcc7942_0606	0.0498625	0.141807	0.351622	0.887618	0.885973	1	0.962219
Synpcc7942_1067	0.0505139	0.213547	0.236547	0.831151	0.830113	1	0.933153
Synpcc7942_0526	0.0511974	0.263227	0.194499	0.792603	0.791683	1	0.913943
Synpcc7942_0574	0.0528574	0.265004	0.199459	0.79124	0.790294	1	0.913943
Synpcc7942_2483	0.0535056	0.264077	0.202613	0.791963	0.790976	1	0.913943
Synpcc7942_0581	0.0536145	0.203568	0.263374	0.838969	0.837811	1	0.934512
Synpcc7942_0822	0.0541823	0.379732	0.142686	0.704334	0.70361	1	0.883408
Synpcc7942_0564	0.0548108	0.398158	0.137661	0.690705	0.689985	1	0.878963
Synpcc7942_1088	0.0550565	0.138225	0.398311	0.890533	0.888521	1	0.963477
Synpcc7942_1863	0.0553646	0.557428	0.0993215	0.577533	0.576548	1	0.833329
Synpcc7942_0063	0.0557568	0.205131	0.27181	0.837781	0.836482	1	0.934512
Synpcc7942_1265	0.0569112	0.261654	0.217506	0.793846	0.7928	1	0.913989
Synpcc7942_1813	0.0571236	0.234952	0.243129	0.814548	0.813302	1	0.922457
Synpcc7942_0432	0.0581202	0.323604	0.179602	0.746484	0.745515	1	0.894335
Synpcc7942_1882	0.0605373	0.259289	0.233474	0.795979	0.793671	1	0.914436
Synpcc7942_1046	0.0618295	0.223465	0.276685	0.823501	0.822142	1	0.926378
Synpcc7942_2454	0.0632113	0.37858	0.16697	0.705221	0.704379	1	0.883408
Synpcc7942_2447	0.0642935	0.206597	0.311202	0.83671	0.835102	1	0.934307
Synpcc7942_0059	0.0643189	0.178684	0.359959	0.858922	0.855807	1	0.945734
Synpcc7942_0865	0.0643804	0.276532	0.232814	0.782434	0.781244	1	0.911772
Synpcc7942_1604	0.0649554	0.549648	0.118176	0.583034	0.581457	1	0.834142
Synpcc7942_1024	0.0652423	0.541042	0.120586	0.588677	0.588013	1	0.837224
Synpcc7942_1485	0.0658491	0.14187	0.464151	0.88802	0.884433	1	0.962038
Synpcc7942_1646	0.0660662	0.253307	0.260815	0.80038	0.798952	1	0.917729
Synpcc7942_1990	0.0698661	0.223444	0.312679	0.823702	0.821583	1	0.926378
Synpcc7942_0239	0.0724419	0.277775	0.260794	0.781558	0.780057	1	0.911511
Synpcc7942_1204	0.072647	0.265106	0.27403	0.791351	0.78963	1	0.913943
Synpcc7942_2040	0.0731398	0.290136	0.252088	0.772058	0.770675	1	0.905579
Synpcc7942_2594	0.0735604	0.301071	0.244329	0.763742	0.762224	1	0.901585
Synpcc7942_1061	0.0736416	0.371313	0.198328	0.710748	0.709432	1	0.883408
Synpcc7942_2573	0.0738151	0.20161	0.366129	0.840861	0.838188	1	0.934512
Synpcc7942_0350	0.0747194	0.556606	0.134241	0.578027	0.577254	1	0.833329
Synpcc7942_1091	0.0748869	0.534324	0.140153	0.593478	0.592248	1	0.837814
Synpcc7942_1018	0.0754945	0.388573	0.194287	0.697924	0.696666	1	0.880954
Synpcc7942_2412	0.0794793	0.108537	0.732277	0.91511	0.908369	1	0.971493
Synpcc7942_1602	0.0798171	0.517601	0.154206	0.605312	0.603346	1	0.840872
Synpcc7942_0054	0.0800552	0.211513	0.378488	0.833111	0.830515	1	0.933153
Synpcc7942_2366	0.0804979	0.250598	0.321223	0.802672	0.800436	1	0.917762
Synpcc7942_1365	0.0810365	0.261473	0.309923	0.7942	0.792277	1	0.913943
Synpcc7942_1977	0.0817761	0.835102	0.0979234	0.404173	0.402829	1	0.724874
Synpcc7942_0700	0.0827006	0.42358	0.195242	0.67233	0.670636	1	0.867605
Synpcc7942_2182	0.0834573	0.128922	0.647345	0.899253	0.891262	1	0.965194
Synpcc7942_1413	0.0836825	0.378254	0.221234	0.705635	0.704135	1	0.883408
Synpcc7942_1203	0.0839135	0.375208	0.223645	0.708006	0.706094	1	0.883408
Synpcc7942_2001	0.0839868	0.351383	0.239018	0.725752	0.72401	1	0.883853
Synpcc7942_0904	0.0842404	0.296593	0.284027	0.767432	0.76481	1	0.902674
Synpcc7942_1336	0.0848984	0.500708	0.169557	0.616901	0.615764	1	0.846732
Synpcc7942_1565	0.0900335	0.509885	0.176576	0.610913	0.608198	1	0.843431
Synpcc7942_1486	0.0902116	0.38525	0.234164	0.700602	0.698526	1	0.881765
Synpcc7942_1108	0.0906936	0.142806	0.635084	0.887431	0.883192	1	0.962038
Synpcc7942_0092	0.0922041	0.353936	0.260511	0.724013	0.721585	1	0.883757
Synpcc7942_0043	0.0931374	0.347026	0.268387	0.729212	0.726732	1	0.883853
Synpcc7942_1785	0.0933977	0.386807	0.241458	0.699401	0.697497	1	0.881417
Synpcc7942_0057	0.0935688	0.538418	0.173785	0.590676	0.589373	1	0.837224
Synpcc7942_2550	0.0937598	0.630738	0.148651	0.528582	0.527416	1	0.798415
Synpcc7942_0420	0.0939839	0.599092	0.156877	0.549506	0.548248	1	0.810174
Synpcc7942_0503	0.0943814	0.191064	0.493979	0.849355	0.845652	1	0.939448
Synpcc7942_2256	0.0945153	0.549063	0.172139	0.583329	0.582093	1	0.834142
Synpcc7942_1776	0.0945414	0.26098	0.362256	0.794711	0.792251	1	0.913943
Synpcc7942_2060	0.0948651	0.477953	0.198482	0.633171	0.631434	1	0.85162
Synpcc7942_0382	0.095088	0.16082	0.591271	0.873933	0.866645	1	0.954457
Synpcc7942_0473	0.09693	0.702881	0.137904	0.482461	0.481482	1	0.773067
Synpcc7942_1077	0.0983194	0.421729	0.233134	0.674017	0.67107	1	0.867605
Synpcc7942_0016	0.0984036	0.184105	0.534496	0.854777	0.851204	1	0.94285
Synpcc7942_1930	0.0986138	0.471722	0.209051	0.637606	0.635886	1	0.85162
Synpcc7942_1911	0.0986946	0.928987	0.106239	0.353745	0.351771	1	0.687993
Synpcc7942_1766	0.0987621	0.362444	0.272489	0.717637	0.715258	1	0.883408
Synpcc7942_0471	0.100097	0.459447	0.217864	0.646427	0.64457	1	0.854462
Synpcc7942_1498	0.100121	0.234145	0.427601	0.815683	0.812331	1	0.921908
Synpcc7942_0436	0.100233	0.181168	0.553257	0.857311	0.852761	1	0.943678
Synpcc7942_1009	0.100835	0.204727	0.492532	0.839963	0.830774	1	0.933153
Synpcc7942_0318	0.101105	0.308329	0.327914	0.758553	0.755694	1	0.90122
Synpcc7942_1334	0.101274	0.760498	0.133167	0.448527	0.444215	1	0.75117
Synpcc7942_2518	0.101408	0.52606	0.192769	0.601	0.59367	1	0.838109
Synpcc7942_1718	0.102008	0.743819	0.137141	0.457418	0.456212	1	0.756336
Synpcc7942_0975	0.103828	0.605234	0.171549	0.545498	0.54397	1	0.807003
Synpcc7942_1124	0.104032	0.622413	0.167143	0.534252	0.532436	1	0.801964
Synpcc7942_0414	0.104132	0.762841	0.136505	0.445964	0.444829	1	0.75117
Synpcc7942_1758	0.105132	0.526629	0.199633	0.598929	0.597306	1	0.838338
Synpcc7942_2517	0.105189	0.411606	0.255557	0.681339	0.678684	1	0.870359
Synpcc7942_2549	0.105206	0.344435	0.305445	0.73216	0.725741	1	0.883853
Synpcc7942_1438	0.105281	0.60031	0.175378	0.549128	0.546487	1	0.810101
Synpcc7942_1478	0.105364	0.667008	0.157965	0.50565	0.502999	1	0.783685
Synpcc7942_1417	0.105442	0.612295	0.172208	0.540869	0.539184	1	0.803681
Synpcc7942_0515	0.106578	0.450208	0.236732	0.653155	0.650994	1	0.855465
Synpcc7942_1611	0.107569	0.359544	0.299181	0.719917	0.717114	1	0.883408
Synpcc7942_1431	0.108272	0.369915	0.292695	0.712198	0.70931	1	0.883408
Synpcc7942_1704	0.111197	0.690092	0.161133	0.490663	0.489117	1	0.778579
Synpcc7942_0559	0.111368	0.73972	0.150554	0.459856	0.458751	1	0.756336
Synpcc7942_0519	0.113811	0.447707	0.254209	0.655037	0.652606	1	0.855465
Synpcc7942_2253	0.1145	0.781519	0.14651	0.434985	0.433672	1	0.744931
Synpcc7942_0938	0.114853	0.449552	0.255484	0.653734	0.651206	1	0.855465
Synpcc7942_2504	0.115883	0.359254	0.322567	0.720256	0.716966	1	0.883408
Synpcc7942_2583	0.118957	0.457521	0.260004	0.647941	0.645609	1	0.855229
Synpcc7942_2187	0.119139	0.54291	0.219445	0.587849	0.585623	1	0.836668
Synpcc7942_0771	0.120218	0.874378	0.137489	0.382321	0.381289	1	0.711184
Synpcc7942_1707	0.121082	0.651395	0.18588	0.515627	0.513042	1	0.790227
Synpcc7942_1149	0.121528	0.766086	0.158635	0.444102	0.44277	1	0.750509
Synpcc7942_0483	0.121564	0.158283	0.768017	0.876494	0.866726	1	0.954457
Synpcc7942_2147	0.122369	0.455735	0.268509	0.649377	0.64649	1	0.855229
Synpcc7942_2014	0.123301	0.450285	0.27383	0.653292	0.650432	1	0.855465
Synpcc7942_2502	0.123485	0.800949	0.154173	0.423731	0.422228	1	0.733282
Synpcc7942_2298	0.125496	0.583994	0.214893	0.561128	0.554964	1	0.815642
Synpcc7942_2432	0.126285	0.620457	0.203536	0.535704	0.533329	1	0.801964
Synpcc7942_2066	0.126693	0.778897	0.162657	0.436553	0.435169	1	0.745089
Synpcc7942_2034	0.127105	0.866843	0.146629	0.386501	0.38533	1	0.712333
Synpcc7942_0547	0.128846	0.342073	0.376664	0.733624	0.728428	1	0.883853
Synpcc7942_2342	0.129353	0.864427	0.14964	0.389343	0.384409	1	0.712022
Synpcc7942_0982	0.131119	0.709145	0.184898	0.479381	0.476009	1	0.768844
Synpcc7942_0666	0.131186	0.514738	0.254859	0.607526	0.604792	1	0.841817
Synpcc7942_0529	0.133842	0.506204	0.264403	0.613461	0.610852	1	0.843431
Synpcc7942_1297	0.134212	1.05614	0.127078	0.291786	0.289979	1	0.635337
Synpcc7942_1720	0.136755	0.467708	0.292395	0.640753	0.638026	1	0.85162
Synpcc7942_0146	0.136828	0.675774	0.202475	0.499881	0.497807	1	0.780847
Synpcc7942_1084	0.137188	0.467044	0.293737	0.6414	0.638051	1	0.85162
Synpcc7942_1957	0.137962	0.388307	0.35529	0.698904	0.694669	1	0.880926
Synpcc7942_1290	0.138212	0.353793	0.390656	0.725012	0.71914	1	0.883408
Synpcc7942_1250	0.139912	0.409353	0.341789	0.685911	0.672323	1	0.868008
Synpcc7942_0353	0.14228	0.764305	0.186156	0.445233	0.443701	1	0.75117
Synpcc7942_1589	0.143271	1.06164	0.134953	0.288914	0.287868	1	0.633266
Synpcc7942_2151	0.143943	0.545863	0.263698	0.586103	0.582952	1	0.834742
Synpcc7942_2527	0.144984	0.684761	0.21173	0.494272	0.491937	1	0.779278
Synpcc7942_1538	0.148949	0.257303	0.578886	0.798762	0.791291	1	0.913943
Synpcc7942_0056	0.149034	0.437363	0.340757	0.662971	0.658848	1	0.858953
Synpcc7942_0908	0.149691	0.644507	0.232256	0.520096	0.517496	1	0.793857
Synpcc7942_0994	0.150315	0.584107	0.257342	0.560031	0.557137	1	0.816379
Synpcc7942_0258	0.151688	0.470731	0.32224	0.638924	0.635015	1	0.85162
Synpcc7942_0983	0.153824	0.739312	0.208063	0.460443	0.458367	1	0.756336
Synpcc7942_1674	0.154261	0.481719	0.320229	0.631952	0.625084	1	0.85162
Synpcc7942_2476	0.154272	0.617001	0.250035	0.538281	0.534944	1	0.801964
Synpcc7942_0732	0.154344	0.474544	0.325246	0.636212	0.632279	1	0.85162
Synpcc7942_2092	0.155206	1.13372	0.136899	0.257584	0.256246	1	0.604077
Synpcc7942_1635	0.156057	0.757767	0.205943	0.449337	0.447282	1	0.751544
Synpcc7942_1403	0.156404	0.743179	0.210453	0.458119	0.455993	1	0.756336
Synpcc7942_1335	0.157278	0.757503	0.207627	0.450186	0.44614	1	0.751544
Synpcc7942_0911	0.157601	0.641524	0.245666	0.522202	0.519019	1	0.794434
Synpcc7942_0521	0.158427	0.773223	0.204891	0.440188	0.437975	1	0.746469
Synpcc7942_2162	0.158862	0.444845	0.357118	0.658059	0.652153	1	0.855465
Synpcc7942_0070	0.158934	0.616479	0.257809	0.538434	0.535708	1	0.802291
Synpcc7942_2019	0.159121	0.814666	0.195321	0.416609	0.413015	1	0.72562
Synpcc7942_0072	0.162363	0.826453	0.196458	0.409513	0.407027	1	0.724874
Synpcc7942_0042	0.166548	0.323136	0.51541	0.74891	0.739701	1	0.891359
Synpcc7942_1571	0.16734	0.527644	0.317145	0.599059	0.594602	1	0.838109
Synpcc7942_1064	0.167366	0.718212	0.233032	0.47379	0.470396	1	0.767166
Synpcc7942_1587	0.168197	0.537182	0.31311	0.592347	0.588288	1	0.837224
Synpcc7942_2255	0.168269	0.534243	0.314966	0.594674	0.58955	1	0.837224
Synpcc7942_0378	0.170041	0.848964	0.200292	0.396733	0.39458	1	0.718902
Synpcc7942_1534	0.171625	0.992959	0.172842	0.321756	0.319518	1	0.660314
Synpcc7942_0809	0.172851	1.6435	0.105173	0.100792	0.100193	1	0.393583
Synpcc7942_1749	0.176294	0.618916	0.284843	0.537107	0.533494	1	0.801964
Synpcc7942_1300	0.176721	0.636623	0.277592	0.525456	0.522053	1	0.79633
Synpcc7942_0361	0.178372	0.404517	0.440951	0.687792	0.680413	1	0.870359
Synpcc7942_1408	0.180983	0.293854	0.615892	0.770962	0.762513	1	0.901585
Synpcc7942_2063	0.183071	1.11091	0.164794	0.26743	0.265757	1	0.615545
Synpcc7942_1216	0.184269	0.578747	0.318394	0.564144	0.559586	1	0.81799
Synpcc7942_1466	0.186363	0.875521	0.212859	0.383054	0.3786	1	0.708191
Synpcc7942_2103	0.186858	0.525576	0.355531	0.600567	0.595807	1	0.838338
Synpcc7942_1128	0.187705	0.704455	0.266454	0.482328	0.478913	1	0.77156
Synpcc7942_2613	0.195076	1.18954	0.163992	0.235186	0.23337	1	0.58358
Synpcc7942_1521	0.197159	0.864765	0.227992	0.388114	0.385768	1	0.712448
Synpcc7942_0821	0.197614	1.66531	0.118665	0.0963153	0.0957247	1	0.390532
Synpcc7942_1076	0.197671	0.423943	0.466268	0.673292	0.66704	1	0.86546
Synpcc7942_1636	0.198723	0.786428	0.252691	0.432956	0.429285	1	0.741457
Synpcc7942_1683	0.199346	0.638219	0.312347	0.525301	0.519131	1	0.794434
Synpcc7942_0704	0.200403	0.231386	0.866095	0.820362	0.80632	1	0.919479
Synpcc7942_0287	0.201393	0.32751	0.614923	0.746122	0.73485	1	0.887163
Synpcc7942_1908	0.204135	0.719662	0.283654	0.473518	0.468316	1	0.767166
Synpcc7942_0412	0.207636	1.13861	0.182358	0.256692	0.253245	1	0.602253
Synpcc7942_0006	0.209366	0.824019	0.254079	0.411246	0.407846	1	0.724874
Synpcc7942_1476	0.209619	0.558975	0.375005	0.578294	0.571293	1	0.829361
Synpcc7942_2039	0.211322	0.718323	0.294188	0.473966	0.469859	1	0.767166
Synpcc7942_1946	0.213297	0.715383	0.298159	0.475717	0.471784	1	0.767166
Synpcc7942_0882	0.214887	0.639078	0.336245	0.524177	0.519782	1	0.794787
Synpcc7942_0837	0.215144	0.590781	0.364169	0.556354	0.550855	1	0.812125
Synpcc7942_1049	0.21527	1.04978	0.205062	0.298969	0.288365	1	0.633266
Synpcc7942_0680	0.216003	0.968971	0.22292	0.334611	0.330028	1	0.67354
Synpcc7942_0172	0.217847	0.441463	0.493467	0.660641	0.654177	1	0.855791
Synpcc7942_1814	0.218299	1.01037	0.216059	0.313434	0.311044	1	0.654738
Synpcc7942_1756	0.219614	0.545949	0.402261	0.58716	0.580191	1	0.834142
Synpcc7942_1885	0.21981	0.906301	0.242535	0.366775	0.36202	1	0.696447
Synpcc7942_1302	0.220269	0.498826	0.441576	0.619928	0.612877	1	0.84561
Synpcc7942_1922	0.223309	0.335449	0.665702	0.740962	0.7264	1	0.883853
Synpcc7942_1794	0.223473	1.22501	0.182426	0.221537	0.21977	1	0.562197
Synpcc7942_1222	0.224468	0.993656	0.225901	0.32154	0.319035	1	0.660314
Synpcc7942_1553	0.224782	1.2453	0.180505	0.213896	0.212325	1	0.555154
Synpcc7942_0945	0.226536	0.650444	0.348278	0.51793	0.510103	1	0.788165
Synpcc7942_0007	0.229327	0.831708	0.27573	0.407111	0.403174	1	0.724874
Synpcc7942_1132	0.233112	1.0049	0.231975	0.316381	0.313165	1	0.655216
Synpcc7942_0508	0.235225	1.24289	0.189257	0.214687	0.213283	1	0.556121
Synpcc7942_1305	0.235343	1.74124	0.135158	0.0822571	0.0815175	1	0.361388
Synpcc7942_2302	0.237434	0.818417	0.290113	0.416716	0.407379	1	0.724874
Synpcc7942_0909	0.239583	1.05939	0.226153	0.290892	0.287895	1	0.633266
Synpcc7942_0140	0.243808	0.827327	0.294693	0.409641	0.405444	1	0.724874
Synpcc7942_1655	0.244977	0.548412	0.446702	0.586535	0.576085	1	0.833329
Synpcc7942_0789	0.250633	0.861256	0.291009	0.391549	0.385274	1	0.712333
Synpcc7942_0479	0.251304	1.84164	0.136457	0.0661733	0.0654536	1	0.320994
Synpcc7942_0601	0.253901	0.70753	0.358855	0.48146	0.474912	1	0.768844
Synpcc7942_1897	0.257684	1.24525	0.206933	0.21403	0.212246	1	0.555154
Synpcc7942_0123	0.262173	0.474921	0.552036	0.639137	0.623707	1	0.85162
Synpcc7942_1434	0.26232	1.01626	0.258123	0.311567	0.306999	1	0.65339
Synpcc7942_1556	0.265203	0.942035	0.281521	0.34787	0.343846	1	0.683718
Synpcc7942_0623	0.265994	2.97494	0.0894114	0.0031917	0.00307382	1	0.0496228
Synpcc7942_0658	0.267613	0.538365	0.497084	0.593832	0.581863	1	0.834142
Synpcc7942_1566	0.26793	2.69963	0.0992468	0.00717487	0.00705183	1	0.0878232
Synpcc7942_1923	0.268476	1.50104	0.17886	0.135886	0.1325	1	0.450129
Synpcc7942_1279	0.269799	0.747418	0.360975	0.45703	0.450724	1	0.753464
Synpcc7942_1205	0.27012	1.09729	0.246171	0.273989	0.270958	1	0.618566
Synpcc7942_2559	0.280966	0.705389	0.398313	0.483128	0.47557	1	0.768844
Synpcc7942_1648	0.284877	1.04774	0.271897	0.298415	0.29055	1	0.635646
Synpcc7942_1966	0.288317	0.918422	0.313926	0.363406	0.351257	1	0.687993
Synpcc7942_1733	0.295291	1.61974	0.182308	0.106232	0.105102	1	0.397124
Synpcc7942_2098	0.296109	1.3039	0.227096	0.196939	0.189451	1	0.531456
Synpcc7942_0907	0.30298	0.803441	0.377103	0.424131	0.417622	1	0.727954
Synpcc7942_0491	0.303974	0.715079	0.425091	0.47738	0.469125	1	0.767166
Synpcc7942_1112	0.306432	1.47938	0.207135	0.139967	0.138599	1	0.456879
Synpcc7942_1664	0.310538	1.15596	0.268642	0.249614	0.245883	1	0.593694
Synpcc7942_1541	0.310586	0.638802	0.486201	0.529001	0.510308	1	0.788165
Synpcc7942_2106	0.312885	1.04925	0.298198	0.296617	0.291128	1	0.635646
Synpcc7942_1254	0.314131	0.635283	0.494474	0.528954	0.517289	1	0.793857
Synpcc7942_2093	0.316249	2.31489	0.136615	0.0210451	0.0206939	1	0.162752
Synpcc7942_0053	0.316628	0.769317	0.411571	0.445398	0.435106	1	0.745089
Synpcc7942_2094	0.328176	0.783101	0.419073	0.436067	0.429192	1	0.741457
Synpcc7942_1724	0.328365	0.667219	0.49214	0.509135	0.495362	1	0.780847
Synpcc7942_1793	0.32858	1.48657	0.221031	0.140153	0.135725	1	0.451802
Synpcc7942_0972	0.329155	1.48864	0.221111	0.13912	0.135699	1	0.451802
Synpcc7942_1419	0.330773	1.0949	0.302102	0.276513	0.270427	1	0.61826
Synpcc7942_2251	0.331534	1.65148	0.20075	0.100498	0.0983374	1	0.393558
Synpcc7942_1710	0.335931	1.47708	0.227429	0.143899	0.138119	1	0.456299
Synpcc7942_0038	0.336849	0.929768	0.362293	0.355324	0.348523	1	0.687406
Synpcc7942_2091	0.339427	2.78717	0.121782	0.00550467	0.00538358	1	0.0743622
Synpcc7942_0721	0.340882	1.36029	0.250594	0.176544	0.172279	1	0.502502
Synpcc7942_2436	0.342455	0.404305	0.847021	0.690504	0.673389	1	0.868008
Synpcc7942_2371	0.34612	0.93744	0.369218	0.357871	0.336357	1	0.67778
Synpcc7942_0629	0.35073	1.1376	0.308307	0.258178	0.252721	1	0.602253
Synpcc7942_0667	0.351146	0.647755	0.542096	0.520938	0.509135	1	0.788165
Synpcc7942_0675	0.357328	2.03435	0.175647	0.0438177	0.0422035	1	0.251646
Synpcc7942_1989	0.375899	1.21191	0.31017	0.228166	0.223311	1	0.56439
Synpcc7942_2185	0.376159	0.6821	0.551472	0.498751	0.487967	1	0.778579
Synpcc7942_0820	0.382538	2.06194	0.185523	0.0410757	0.0392813	1	0.23757
Synpcc7942_2278	0.388763	1.96986	0.197356	0.0498433	0.048833	1	0.275122
Synpcc7942_1147	0.398736	1.97387	0.202007	0.0496531	0.0485367	1	0.274268
Synpcc7942_0572	0.403218	0.903999	0.446038	0.370419	0.359542	1	0.694033
Synpcc7942_1196	0.407665	0.871625	0.467707	0.389526	0.374029	1	0.703114
Synpcc7942_1999	0.420261	1.12409	0.373868	0.265174	0.257145	1	0.604593
Synpcc7942_0108	0.424461	1.00544	0.422163	0.31879	0.309605	1	0.654109
Synpcc7942_1810	0.426451	4.16476	0.102395	3.93227e-05	3.72196e-05	0.0685584	0.00135493
Synpcc7942_2129	0.428126	1.42425	0.300598	0.157872	0.152484	1	0.479901
Synpcc7942_1969	0.431905	0.58977	0.732328	0.560857	0.542799	1	0.807003
Synpcc7942_1874	0.434103	1.41704	0.306345	0.159323	0.154902	1	0.482132
Synpcc7942_2480	0.436387	0.801286	0.544608	0.429483	0.411838	1	0.724874
Synpcc7942_1928	0.437791	0.908634	0.481812	0.369124	0.355459	1	0.690846
Synpcc7942_0210	0.444553	1.07706	0.412748	0.292163	0.269782	1	0.61826
Synpcc7942_1809	0.480191	5.65599	0.0848996	2.63971e-08	2.46115e-08	4.61712e-05	2.58831e-06
Synpcc7942_1670	0.481063	1.20927	0.397812	0.230686	0.223024	1	0.56439
Synpcc7942_0991	0.523421	2.55902	0.204539	0.011077	0.0107394	1	0.108999
Synpcc7942_1901	0.557377	0.790955	0.704688	0.438733	0.412022	1	0.724874
Synpcc7942_0864	0.567165	1.01021	0.561434	0.325089	0.296861	1	0.641504
Synpcc7942_0916	0.569725	0.625848	0.910326	0.541484	0.509381	1	0.788165
Synpcc7942_0761	0.57311	0.940473	0.609385	0.352764	0.339006	1	0.678759
Synpcc7942_0441	0.644232	1.1186	0.575927	0.277255	0.249231	1	0.59594
Synpcc7942_0757	0.649277	1.31804	0.492607	0.20316	0.17683	1	0.510578
Synpcc7942_1616	0.654959	0.981663	0.667194	0.338602	0.310419	1	0.654368
Synpcc7942_0648	0.656371	0.899559	0.729658	0.377292	0.355222	1	0.690846
Synpcc7942_2011	0.703364	1.19734	0.587441	0.245901	0.218363	1	0.560871
Synpcc7942_1439	0.733061	5.01928	0.146049	7.68292e-07	6.77079e-07	0.00126478	4.92966e-05
Synpcc7942_1997	0.751051	1.49512	0.502334	0.151307	0.127513	1	0.438081
Synpcc7942_0403	0.799161	2.51028	0.318356	0.0146023	0.013027	1	0.12392
Synpcc7942_1952	0.818291	1.35489	0.603954	0.18807	0.167513	1	0.497026
Synpcc7942_2307	0.834967	1.65324	0.505048	0.10631	0.0960144	1	0.390692
Synpcc7942_0622	0.986792	7.53256	0.131004	3.28862e-13	2.13732e-13	4.0374e-10	8.09189e-11
Synpcc7942_0037	1.04965	1.03527	1.01389	0.318094	0.279999	1	0.629141
Synpcc7942_0113	1.06209	1.31734	0.806239	0.20339	0.177052	1	0.510578
Synpcc7942_1221	1.06558	1.31514	0.810237	0.204114	0.17775	1	0.511169
Synpcc7942_0267	1.0946	4.29669	0.254753	2.6562e-05	2.41494e-05	0.0445314	0.000914295

## Sheet: Enrichment analysis
Enrichment analysis of strain ko with a fitness below 0 and a t-value below -4
g:Profiler did not return any enriched COG group
locusId	fitness	t-value	p.fdr.model	location	COG codes	COG categories
Synpcc7942_1652	-1.1301	-8.686	2.29146e-14	Chromosome	R	General function prediction only
Synpcc7942_0464	-1.09561	-4.79388	0.000166215	Chromosome	K	Transcription
Synpcc7942_1317	-1.05024	-4.60735	0.000378609	Chromosome	P	Inorganic ion transport and metabolism
Synpcc7942_0311	-0.907581	-4.77938	0.000164537	Chromosome	J	Translation, ribosomal structure and biogenesis
Synpcc7942_B2616	-0.890665	-4.30518	0.000850808	pANL	C	Energy production and conversion
Synpcc7942_1316	-0.835034	-7.64145	4.58608e-11	Chromosome	P	Inorganic ion transport and metabolism
Synpcc7942_B2618	-0.827419	-5.30709	1.58924e-05	pANL	K	Transcription
Synpcc7942_0467	-0.801454	-4.01722	0.00394259	Chromosome	O	Posttranslational modification, protein turnover, chaperones
Synpcc7942_B2659	-0.791838	-4.23779	0.00100077	pANL	V	Defense mechanisms
Synpcc7942_1492	-0.787463	-4.7866	0.000152354	Chromosome	S	Function unknown
Synpcc7942_1318	-0.748038	-4.57379	0.000340386	Chromosome	P	Inorganic ion transport and metabolism
Synpcc7942_B2632	-0.726655	-5.97962	4.44496e-07	pANL	Y	Not in COGs
Synpcc7942_B2625	-0.719648	-6.18688	1.33808e-07	pANL	Y	Not in COGs
Synpcc7942_2243	-0.700252	-4.41421	0.000553306	Chromosome	E	Amino acid transport and metabolism
Synpcc7942_B2643	-0.698866	-4.03881	0.00209542	pANL	V	Defense mechanisms
Synpcc7942_B2630	-0.698356	-6.25833	9.2578e-08	pANL	P	Inorganic ion transport and metabolism
Synpcc7942_2498	-0.681997	-4.71279	0.000157383	Chromosome	Y	Not in COGs
Synpcc7942_B2623	-0.659902	-7.74654	9.34287e-12	pANL	E	Amino acid transport and metabolism
Synpcc7942_1140	-0.645616	-5.77651	1.25046e-06	Chromosome	C	Energy production and conversion
Synpcc7942_C2656	-0.645495	-4.70328	0.000152599	pANS	Y	Not in COGs
Synpcc7942_B2635	-0.635454	-6.34533	5.0878e-08	pANL	M	Cell wall/membrane/envelope biogenesis
Synpcc7942_1889	-0.633866	-4.91927	6.79359e-05	Chromosome	G	Carbohydrate transport and metabolism
Synpcc7942_B2651	-0.624371	-6.53357	1.81877e-08	pANL	LX	Replication, recombination and repair;Mobilome; prophages, transposons
Synpcc7942_1127	-0.616576	-5.01451	4.98136e-05	Chromosome	R	General function prediction only
Synpcc7942_B2629	-0.610544	-6.66237	9.96368e-09	pANL	P	Inorganic ion transport and metabolism
Synpcc7942_B2624	-0.609144	-9.33283	3.39956e-17	pANL	E	Amino acid transport and metabolism
Synpcc7942_B2640	-0.605003	-4.546	0.000298302	pANL	Y	Not in COGs
Synpcc7942_B2646	-0.604336	-7.2187	2.3853e-10	pANL	T	Signal transduction mechanisms
Synpcc7942_1289	-0.594864	-4.286	0.000863988	Chromosome	R	General function prediction only
Synpcc7942_1464	-0.590089	-4.14812	0.00138428	Chromosome	M	Cell wall/membrane/envelope biogenesis
Synpcc7942_2369	-0.588073	-4.35652	0.000650974	Chromosome	V	Defense mechanisms
Synpcc7942_B2647	-0.588043	-5.29304	1.38455e-05	pANL	TK	Signal transduction mechanisms;Transcription
Synpcc7942_0087	-0.571899	-4.94024	6.24633e-05	Chromosome	O	Posttranslational modification, protein turnover, chaperones
Synpcc7942_B2661	-0.561765	-6.64182	9.96368e-09	pANL	E	Amino acid transport and metabolism
Synpcc7942_0687	-0.560082	-4.38832	0.000536743	Chromosome	D	Cell cycle control, cell division, chromosome partitioning
Synpcc7942_0854	-0.556994	-5.22447	1.86312e-05	Chromosome	S	Function unknown
Synpcc7942_B2617	-0.548781	-4.74513	0.000136783	pANL	E	Amino acid transport and metabolism
Synpcc7942_B2621	-0.547914	-5.74427	1.25046e-06	pANL	P	Inorganic ion transport and metabolism
Synpcc7942_B2664	-0.541001	-5.05145	3.90431e-05	pANL	E	Amino acid transport and metabolism
Synpcc7942_B2619	-0.535105	-4.00347	0.00225062	pANL	P	Inorganic ion transport and metabolism
Synpcc7942_B2634	-0.520507	-6.41083	3.36804e-08	pANL	X	Mobilome: prophages, transposons
Synpcc7942_B2662	-0.511723	-4.40895	0.000483594	pANL	T	Signal transduction mechanisms
Synpcc7942_2515	-0.511584	-4.90302	6.67603e-05	Chromosome	L	Replication, recombination and repair
Synpcc7942_B2642	-0.50342	-5.91485	5.04394e-07	pANL	CR	Energy production and conversion;General function prediction only
Synpcc7942_2595	-0.500255	-5.17791	2.36224e-05	Chromosome	R	General function prediction only
Synpcc7942_1014	-0.464999	-4.49751	0.000348118	Chromosome	T	Signal transduction mechanisms
Synpcc7942_B2663	-0.459199	-4.08427	0.00163229	pANL	E	Amino acid transport and metabolism
Synpcc7942_B2628	-0.455541	-4.69317	0.000152599	pANL	P	Inorganic ion transport and metabolism
Synpcc7942_1326	-0.431499	-5.02038	4.26388e-05	Chromosome	LK	Replication, recombination and repair;Transcription
Synpcc7942_2045	-0.430535	-4.78948	0.000111474	Chromosome	D	Cell cycle control, cell division, chromosome partitioning
Synpcc7942_B2627	-0.42393	-4.90401	6.55998e-05	pANL	I	Lipid transport and metabolism
Synpcc7942_1703	-0.401945	-5.2534	1.58924e-05	Chromosome	G	Carbohydrate transport and metabolism

## Sheet: S. elongatus genome annotation
S. elongatus genome annotation was obtained from Adomako M, Ernst D, Simkovsky R, Chao Y-Y, Wang J, Fang M, Bouchier C, Lopez-Igual R, Mazel D, Gugger M, Golden SS. 2022. Comparative Genomics of Synechococcus elongatus Explains the Phenotypic Diversity of the Strains. MBio e0086222.
S. elongatus gene essentiality was obtained from Rubin BE, Wetmore KM, Price MN, Diamond S, Shultzaberger RK, Lowe LC, Curtin G, Arkin AP, Deutschbauer A, Golden SS. 2015. The essential gene set of a photosynthetic organism. Proc Natl Acad Sci USA 201519220.
ORF (JGI locus id)	ORF (GB locus id)	Encoding DNA	Essentiality	Start	Stop	Strand	Gene name	Description	COG number	COG codes	COG categories
ORF01999	SYNPCC7942_RS03825	Chromosome		733267	733536	Forward		PaaR membrane protein	COG4104	U	Intracellular trafficking, secretion, and vesicular transport
ORF02027	SYNPCC7942_RS13695	Chromosome		757687	757905	Reverse		XRE family HTH antidote protein HigA, Cro/C1 type	COG3655	K	Transcription
Synpcc7942_0001	SYNPCC7942_RS00005	Chromosome	Non-essential	110	1237	Forward	dnaN	DNA polymerase III, beta subunit	COG0592	L	Replication, recombination and repair
Synpcc7942_0002	SYNPCC7942_RS00010	Chromosome	Non-essential	1262	2134	Forward		hypothetical protein	COG3881	S	Function unknown
Synpcc7942_0003	SYNPCC7942_RS00015	Chromosome	Ambiguous	2178	4511	Forward	purL	phosphoribosylformylglycinamidine synthase	COG0046	F	Nucleotide transport and metabolism
Synpcc7942_0004	SYNPCC7942_RS00020	Chromosome	Essential	4596	6077	Forward	purF	amidophosphoribosyltransferase	COG0034	F	Nucleotide transport and metabolism
Synpcc7942_0005	SYNPCC7942_RS00025	Chromosome	Non-essential	6111	7706	Reverse		putative MFS transporter, AGZA family, xanthine/uracil permease	COG0659	P	Inorganic ion transport and metabolism
Synpcc7942_0006	SYNPCC7942_RS00030	Chromosome	Non-essential	7779	8192	Reverse		hypothetical protein		Y	Not in COGs
Synpcc7942_0007	SYNPCC7942_RS00035	Chromosome	Non-essential	8189	8539	Reverse		hypothetical protein	COG4980	R	General function prediction only
Synpcc7942_0008	SYNPCC7942_RS00040	Chromosome	Non-essential	8536	8859	Reverse		hypothetical protein		Y	Not in COGs
Synpcc7942_0009	SYNPCC7942_RS00045	Chromosome	Essential	8964	10166	Forward	argG	argininosuccinate synthase	COG0137	E	Amino acid transport and metabolism
Synpcc7942_0010	SYNPCC7942_RS00050	Chromosome	Non-essential	10252	10878	Reverse		DedA family protein	COG0586	M	Cell wall/membrane/envelope biogenesis
Synpcc7942_0011	SYNPCC7942_RS00055	Chromosome	Non-essential	10998	11489	Reverse		hypothetical protein		Y	Not in COGs
Synpcc7942_0012	SYNPCC7942_RS00060	Chromosome	Essential	11641	11964	Reverse	rpsF	30S ribosomal protein S6	COG0360	J	Translation, ribosomal structure and biogenesis
Synpcc7942_0013	SYNPCC7942_RS00065	Chromosome	Non-essential	12321	13028	Forward		hypothetical protein		Y	Not in COGs
Synpcc7942_0014	SYNPCC7942_RS00070	Chromosome	Non-essential	13067	13411	Reverse		hypothetical protein	COG1716	T	Signal transduction mechanisms
Synpcc7942_0015	SYNPCC7942_RS00075	Chromosome	Non-essential	13577	14248	Reverse		Fe2+-dependent dioxygenase	COG3128	R	General function prediction only
Synpcc7942_0016	SYNPCC7942_RS00085	Chromosome	Non-essential	15020	15604	Forward		hypothetical protein		Y	Not in COGs
Synpcc7942_0017	SYNPCC7942_RS00090	Chromosome	Beneficial	15630	16193	Reverse	eda	bifunctional 4-hydroxy-2-oxoglutarate aldolase/2-dehydro-3-deoxy-phosphogluconate aldolase	COG0800	G	Carbohydrate transport and metabolism
Synpcc7942_0018	SYNPCC7942_RS00095	Chromosome	Essential	16206	18392	Reverse	glyS	glycyl-tRNA synthetase subunit beta	COG0751	J	Translation, ribosomal structure and biogenesis
Synpcc7942_0019	SYNPCC7942_RS00100	Chromosome	Essential	18615	20489	Forward	sir	sulfite reductase	COG0155	P	Inorganic ion transport and metabolism
Synpcc7942_0020	SYNPCC7942_RS00105	Chromosome	Non-essential	20490	21092	Forward		hypothetical protein		Y	Not in COGs
Synpcc7942_0021	SYNPCC7942_RS00110	Chromosome	Essential	21134	21874	Reverse	cobK	cobalt-precorrin-6X reductase	COG2099	H	Coenzyme transport and metabolism
Synpcc7942_0022	SYNPCC7942_RS00115	Chromosome	Non-essential	21880	23049	Reverse		pentapeptide repeat protein	COG1357	S	Function unknown
Synpcc7942_0023	SYNPCC7942_RS00120	Chromosome	Non-essential	23057	24121	Reverse	cax	calcium/proton exchanger	COG0387	P	Inorganic ion transport and metabolism
Synpcc7942_0024	SYNPCC7942_RS00125	Chromosome	Non-essential	24181	25371	Reverse		protein of unknown function DUF4336		Y	Not in COGs
Synpcc7942_0025	SYNPCC7942_RS00130	Chromosome	Non-essential	25416	27122	Forward		alpha/beta fold hydrolase	COG4188	R	General function prediction only
Synpcc7942_0026	SYNPCC7942_RS00135	Chromosome	Non-essential	27082	28059	Reverse		aldo/keto reductase	COG0667	HR	Coenzyme transport and metabolism;General function prediction only
Synpcc7942_0027	SYNPCC7942_RS00140	Chromosome	Essential	28184	29350	Forward	bioF	8-amino-7-oxononanoate synthase	COG0156	H	Coenzyme transport and metabolism
Synpcc7942_0028	SYNPCC7942_RS00145	Chromosome	Essential	29347	30015	Forward		alpha/beta hydrolase	COG2267	I	Lipid transport and metabolism
Synpcc7942_0029	SYNPCC7942_RS00150	Chromosome	Essential	30012	30833	Forward	bioC	methyltransferase domain-containing protein	COG4106	C	Energy production and conversion
Synpcc7942_0030	SYNPCC7942_RS00155	Chromosome	Essential	30839	31471	Forward	bioD	dethiobiotin synthetase	COG0132	H	Coenzyme transport and metabolism
Synpcc7942_0031	SYNPCC7942_RS00160	Chromosome	Essential	31464	32738	Forward	bioA	adenosylmethionine-8-amino-7-oxononanoate aminotransferase	COG0161	H	Coenzyme transport and metabolism
Synpcc7942_0032	SYNPCC7942_RS00165	Chromosome	Non-essential	32849	33202	Reverse		DUF86 domain-containing protein	COG2361	V	Defense mechanisms
Synpcc7942_0033	SYNPCC7942_RS13645	Chromosome	Non-essential	33174	33506	Reverse		nucleotidyltransferase family protein	COG1669	R	General function prediction only
Synpcc7942_0034		Chromosome	Non-essential	33685	33798	Forward		N-acetylornithine aminotransferase		Y	Not in COGs
Synpcc7942_0035	SYNPCC7942_RS00175	Chromosome	Non-essential	34357	35115	Reverse		hypothetical protein		Y	Not in COGs
Synpcc7942_0036	SYNPCC7942_RS00180	Chromosome	Non-essential	35341	36126	Forward		hypothetical protein	COG1633	P	Inorganic ion transport and metabolism
Synpcc7942_0037	SYNPCC7942_RS00185	Chromosome	Non-essential	36123	36326	Reverse		hypothetical protein		Y	Not in COGs
Synpcc7942_0038	SYNPCC7942_RS00190	Chromosome	Non-essential	36479	36955	Forward	mutT	DNA mismatch repair protein MutT	COG1051	F	Nucleotide transport and metabolism
Synpcc7942_0039	SYNPCC7942_RS00195	Chromosome	Non-essential	37130	38545	Forward	gnd	6-phosphogluconate dehydrogenase	COG0362	G	Carbohydrate transport and metabolism
Synpcc7942_0040	SYNPCC7942_RS00200	Chromosome	Essential	38630	39007	Forward	folB	dihydroneopterin aldolase	COG1539	H	Coenzyme transport and metabolism
Synpcc7942_0041	SYNPCC7942_RS00205	Chromosome	Non-essential	39345	40745	Forward		transporter	COG1055	P	Inorganic ion transport and metabolism
Synpcc7942_0042	SYNPCC7942_RS00210	Chromosome	Non-essential	40855	41091	Reverse	rpmB	50S ribosomal protein L28	COG0227	J	Translation, ribosomal structure and biogenesis
Synpcc7942_0043	SYNPCC7942_RS00215	Chromosome	Non-essential	41131	41496	Reverse		hypothetical protein		Y	Not in COGs
Synpcc7942_0044	SYNPCC7942_RS00220	Chromosome	Non-essential	41495	43477	Forward		FAD dependent oxidoreductase	COG0665	E	Amino acid transport and metabolism
Synpcc7942_0045	SYNPCC7942_RS00225	Chromosome	Non-essential	43572	44927	Forward		TPR repeat-containing protein	COG0457	R	General function prediction only
Synpcc7942_0046	SYNPCC7942_RS00230	Chromosome	Non-essential	45164	46507	Forward		Methyltransferase domain-containing protein	COG0500;COG2226	QRH	Secondary metabolites biosynthesis, transport and catabolism;General function prediction only;Coenzyme transport and metabolism
Synpcc7942_0047	SYNPCC7942_RS00235	Chromosome	Non-essential	46515	48881	Forward		TPR repeat-containing protein	COG0438;COG0457;COG0859	MR	Cell wall/membrane/envelope biogenesis;General function prediction only
Synpcc7942_0048	SYNPCC7942_RS00240	Chromosome		48927	49361	Reverse	pilA	type IV pilus assembly protein PilA	COG2165	NUW	Cell motility;Intracellular trafficking, secretion, and vesicular transport;Extracellular structures
Synpcc7942_0049	SYNPCC7942_RS00245	Chromosome		49550	49984	Reverse	pilA	type IV pilus assembly protein PilA	COG2165	NUW	Cell motility;Intracellular trafficking, secretion, and vesicular transport;Extracellular structures
Synpcc7942_0050	SYNPCC7942_RS00250	Chromosome	Non-essential	50070	52616	Forward		Glycosyltransferase	COG0438;COG1216	MG	Cell wall/membrane/envelope biogenesis;Carbohydrate transport and metabolism
Synpcc7942_0051	SYNPCC7942_RS00255	Chromosome	Non-essential	52606	54507	Reverse		TPR repeat-containing protein	COG0457;COG3914	RO	General function prediction only;Posttranslational modification, protein turnover, chaperones
Synpcc7942_0052	SYNPCC7942_RS00260	Chromosome	Non-essential	54512	55030	Reverse		methyltransferase domain-containing protein	COG4627	R	General function prediction only
Synpcc7942_0053	SYNPCC7942_RS00265	Chromosome	Non-essential	55204	56352	Reverse		glycosyltransferase family 2 protein	COG1216	G	Carbohydrate transport and metabolism
Synpcc7942_0054	SYNPCC7942_RS00270	Chromosome	Non-essential	56423	57190	Reverse		cephalosporin hydroxylase	COG3510	V	Defense mechanisms
Synpcc7942_0055	SYNPCC7942_RS00275	Chromosome	Non-essential	57223	57723	Reverse		GNAT family N-acetyltransferase	COG1670	JO	Translation, ribosomal structure and biogenesis;Posttranslational modification, protein turnover, chaperones
Synpcc7942_0056	SYNPCC7942_RS00280	Chromosome	Non-essential	57941	59068	Reverse	rfbE	DegT/DnrJ/EryC1/StrS aminotransferase family protein	COG0399	M	Cell wall/membrane/envelope biogenesis
Synpcc7942_0057	SYNPCC7942_RS00285	Chromosome	Non-essential	59072	60304	Reverse		Class I SAM-dependent methyltransferase	COG2227	H	Coenzyme transport and metabolism
Synpcc7942_0058	SYNPCC7942_RS00290	Chromosome	Non-essential	60301	60846	Reverse	rfbC	dTDP-4-dehydrorhamnose 3,5-epimerase	COG1898	M	Cell wall/membrane/envelope biogenesis
Synpcc7942_0059	SYNPCC7942_RS00295	Chromosome	Non-essential	60867	61112	Reverse		hypothetical protein		Y	Not in COGs
Synpcc7942_0060	SYNPCC7942_RS00300	Chromosome	Non-essential	61091	61369	Reverse		hypothetical protein		Y	Not in COGs
Synpcc7942_0061	SYNPCC7942_RS00305	Chromosome	Non-essential	61366	62472	Reverse	rfbG	CDP-glucose 4,6-dehydratase	COG0451	M	Cell wall/membrane/envelope biogenesis
Synpcc7942_0062	SYNPCC7942_RS00310	Chromosome	Non-essential	62469	63242	Reverse	rfbF	glucose-1-phosphate cytidylyltransferase	COG1208	JM	Translation, ribosomal structure and biogenesis;Cell wall/membrane/envelope biogenesis
Synpcc7942_0063	SYNPCC7942_RS00315	Chromosome	Non-essential	64266	64706	Reverse		dual specificity protein phosphatase	COG2453	T	Signal transduction mechanisms
Synpcc7942_0064		Chromosome	Non-essential	64703	64870	Reverse		hypothetical protein		Y	Not in COGs
Synpcc7942_0065	SYNPCC7942_RS00320	Chromosome	Essential	64987	65541	Reverse	infC	bacterial translation initiation factor 3 bIF-3	COG0290	J	Translation, ribosomal structure and biogenesis
Synpcc7942_0066	SYNPCC7942_RS00325	Chromosome	Non-essential	65658	67172	Reverse		ABC-type uncharacterized transport system involved in gliding motility, auxiliary component	COG3225	N	Cell motility
Synpcc7942_0067	SYNPCC7942_RS00330	Chromosome	Non-essential	67177	67986	Reverse		ABC transporter permease	COG1277	O	Posttranslational modification, protein turnover, chaperones
Synpcc7942_0068	SYNPCC7942_RS00335	Chromosome	Non-essential	67991	68944	Reverse		ATP-binding cassette domain-containing protein	COG1131	V	Defense mechanisms
Synpcc7942_0069	SYNPCC7942_RS00340	Chromosome	Non-essential	69079	69375	Forward		hypothetical protein		Y	Not in COGs
Synpcc7942_0070	SYNPCC7942_RS00345	Chromosome	Non-essential	69378	69938	Reverse		hypothetical protein	COG5135	S	Function unknown
Synpcc7942_0071	SYNPCC7942_RS00350	Chromosome	Essential	69940	71139	Reverse	degT	DegT/DnrJ/EryC1/StrS family aminotransferase	COG0399	M	Cell wall/membrane/envelope biogenesis
Synpcc7942_0072	SYNPCC7942_RS00355	Chromosome	Non-essential	71307	71834	Reverse		Protein of unknown function DUF1997	COG2801	X	Mobilome; prophages, transposons
Synpcc7942_0073	SYNPCC7942_RS00360	Chromosome	Essential	72000	73196	Reverse	lytB	4-hydroxy-3-methylbut-2-enyl diphosphate reductase	COG0761	I	Lipid transport and metabolism
Synpcc7942_0074	SYNPCC7942_RS00365	Chromosome	Non-essential	73306	73659	Reverse		hypothetical protein		Y	Not in COGs
Synpcc7942_0075	SYNPCC7942_RS00370	Chromosome	Beneficial	73775	75088	Forward	pepP	aminopeptidase P Metallo peptidase. MEROPS family M24B	COG0006	E	Amino acid transport and metabolism
Synpcc7942_0076	SYNPCC7942_RS00375	Chromosome	Non-essential	75091	75852	Forward		amino acid ABC transporter substrate-binding protein, PAAT family	COG0834	ET	Amino acid transport and metabolism;Signal transduction mechanisms
Synpcc7942_0077	SYNPCC7942_RS00380	Chromosome	Non-essential	75928	76617	Forward		transcriptional regulator, XRE family		Y	Not in COGs
Synpcc7942_0078	SYNPCC7942_RS00385	Chromosome	Non-essential	76614	77063	Reverse		secondary thiamine-phosphate synthase enzyme	COG0432	H	Coenzyme transport and metabolism
Synpcc7942_0079	SYNPCC7942_RS00390	Chromosome	Essential	77138	77584	Reverse	ycf41	Single-stranded DNA-binding protein	COG0629	L	Replication, recombination and repair
Synpcc7942_0080	SYNPCC7942_RS00395	Chromosome	Non-essential	77648	78871	Reverse		putative ABC transport system permease protein	COG0577	V	Defense mechanisms
Synpcc7942_0081	SYNPCC7942_RS00400	Chromosome	Non-essential	78987	79196	Reverse		ribosome-associated protein	COG2501	J	Translation, ribosomal structure and biogenesis
Synpcc7942_0082	SYNPCC7942_RS00405	Chromosome	Essential	79283	81013	Forward	mdlB	ATP-binding cassette, subfamily B	COG1132	V	Defense mechanisms
Synpcc7942_0083	SYNPCC7942_RS00410	Chromosome	Non-essential	81023	81220	Forward		hypothetical protein		Y	Not in COGs
Synpcc7942_0084	SYNPCC7942_RS00415	Chromosome	Non-essential	81217	81918	Forward		ATP-dependent Zn protease	COG0465	O	Posttranslational modification, protein turnover, chaperones
Synpcc7942_0085	SYNPCC7942_RS00420	Chromosome	Non-essential	82179	82865	Reverse		haloacid dehalogenase superfamily, subfamily IA,variant 3 with third motif having DD or ED	COG0637	G	Carbohydrate transport and metabolism
Synpcc7942_0086	SYNPCC7942_RS00425	Chromosome	Non-essential	82871	84955	Reverse	glgX	isoamylase	COG1523	G	Carbohydrate transport and metabolism
Synpcc7942_0087	SYNPCC7942_RS00430	Chromosome	Non-essential	84964	86475	Reverse		site-2 protease family protein	COG1994	O	Posttranslational modification, protein turnover, chaperones
Synpcc7942_0088	SYNPCC7942_RS00435	Chromosome	Non-essential	86637	87269	Forward		metallo-beta-lactamase	COG0491	R	General function prediction only
Synpcc7942_0089	SYNPCC7942_RS00450	Chromosome	Non-essential	87881	88615	Reverse	clcD	carboxymethylenebutenolidase	COG0412	Q	Secondary metabolites biosynthesis, transport and catabolism
Synpcc7942_0090	SYNPCC7942_RS00455	Chromosome	Essential	88735	89718	Forward		GntR family transcriptional regulator	COG1725	K	Transcription
Synpcc7942_0091	SYNPCC7942_RS00460	Chromosome	Essential	89715	90326	Reverse	ycf21	DUF98 domain-containing protein	COG3161	H	Coenzyme transport and metabolism
Synpcc7942_0092	SYNPCC7942_RS00465	Chromosome	Non-essential	90583	90930	Reverse		hypothetical protein		Y	Not in COGs
Synpcc7942_0093	SYNPCC7942_RS00470	Chromosome	Essential	91029	91676	Forward	tmk	thymidylate kinase	COG0125	F	Nucleotide transport and metabolism
Synpcc7942_0094	SYNPCC7942_RS00475	Chromosome	Essential	91676	92611	Forward	dnaX	DNA polymerase III subunit delta'	COG0470	L	Replication, recombination and repair
Synpcc7942_0095	SYNPCC7942_RS00480	Chromosome	Non-essential	92590	93339	Reverse	rpaA	two component transcriptional regulator, winged helix family	COG0745	TK	Signal transduction mechanisms;Transcription
Synpcc7942_0096	SYNPCC7942_RS00490	Chromosome	Non-essential	93764	94285	Reverse		membrane protein	COG4803	S	Function unknown
Synpcc7942_0097	SYNPCC7942_RS00495	Chromosome	Essential	94375	98166	Reverse	cobN	cobalamin biosynthesis protein CobN	COG1429	H	Coenzyme transport and metabolism
Synpcc7942_0098	SYNPCC7942_RS00500	Chromosome	Essential	98302	100086	Reverse	pyk2	pyruvate kinase	COG0469	G	Carbohydrate transport and metabolism
Synpcc7942_0099	SYNPCC7942_RS00505	Chromosome	Non-essential	100202	100531	Forward		nucleoside triphosphate pyrophosphohydrolase family protein	COG1694	V	Defense mechanisms
Synpcc7942_0100	SYNPCC7942_RS00510	Chromosome	Non-essential	100528	101082	Reverse		hypothetical protein		Y	Not in COGs
Synpcc7942_0101	SYNPCC7942_RS00515	Chromosome	Essential	101259	102593	Forward	ndbA	NADP/FAD-dependent oxidoreductase	COG1252	C	Energy production and conversion
Synpcc7942_0102	SYNPCC7942_RS00520	Chromosome	Non-essential	102674	103237	Forward		Endonuclease, Uma2 family restriction endonuclease fold	COG4636	R	General function prediction only
Synpcc7942_0103	SYNPCC7942_RS00525	Chromosome	Non-essential	103268	103642	Reverse		ankyrin-repeat containing protein	COG0666	T	Signal transduction mechanisms
Synpcc7942_0104	SYNPCC7942_RS00530	Chromosome	Non-essential	103632	104456	Reverse		hypothetical protein		Y	Not in COGs
Synpcc7942_0105	SYNPCC7942_RS00535	Chromosome	Essential	104653	106377	Reverse	nadE	NH3-dependent NAD synthetase	COG0171;COG0388	HC	Coenzyme transport and metabolism;Energy production and conversion
Synpcc7942_0106	SYNPCC7942_RS00540	Chromosome	Beneficial	106374	106952	Reverse	nadD	nicotinate-nucleotide adenylyltransferase	COG1057	H	Coenzyme transport and metabolism
Synpcc7942_0107	SYNPCC7942_RS00545	Chromosome	Essential	106965	108383	Reverse		DUF697 domain-containing protein	COG1100	R	General function prediction only
Synpcc7942_0108	SYNPCC7942_RS00550	Chromosome	Non-essential	108556	108816	Forward		partitioning protein ParB	COG5119	R	General function prediction only
Synpcc7942_0109	SYNPCC7942_RS00555	Chromosome	Non-essential	108877	109383	Forward		ferritin	COG0783	PV	Inorganic ion transport and metabolism;Defense mechanisms
Synpcc7942_0110	SYNPCC7942_RS00560	Chromosome	Non-essential	109390	109947	Forward		XRE family transcriptional regulator	COG3655	K	Transcription
Synpcc7942_0111	SYNPCC7942_RS00565	Chromosome	Non-essential	110012	111607	Forward	dnaK	molecular chaperone DnaK	COG0443	O	Posttranslational modification, protein turnover, chaperones
Synpcc7942_0112	SYNPCC7942_RS00570	Chromosome	Non-essential	111686	113140	Forward	phr	deoxyribodipyrimidine photolyase	COG0415	L	Replication, recombination and repair
Synpcc7942_0113	SYNPCC7942_RS00575	Chromosome	Non-essential	113196	113288	Forward	petL	cytochrome B6		Y	Not in COGs
Synpcc7942_0114	SYNPCC7942_RS00580	Chromosome	Non-essential	113327	113698	Forward		hypothetical protein		Y	Not in COGs
Synpcc7942_0115	SYNPCC7942_RS13655	Chromosome	Non-essential	113631	114146	Reverse		hypothetical protein	COG1898	M	Cell wall/membrane/envelope biogenesis
Synpcc7942_0116	SYNPCC7942_RS00585	Chromosome	Non-essential	114299	115273	Forward	cscK	fructokinase	COG0524	G	Carbohydrate transport and metabolism
Synpcc7942_0117	SYNPCC7942_RS13660	Chromosome	Non-essential	115391	116722	Forward		thiol methyltransferase 1-like		Y	Not in COGs
Synpcc7942_0118	SYNPCC7942_RS00590	Chromosome	Essential	116943	118427	Forward	gatB	aspartyl/glutamyl-tRNAAsn/Gln amidotransferasesubunit B	COG0064	J	Translation, ribosomal structure and biogenesis
Synpcc7942_0119	SYNPCC7942_RS00600	Chromosome	Non-essential	118735	119292	Reverse		hypothetical protein		Y	Not in COGs
Synpcc7942_0120	SYNPCC7942_RS00605	Chromosome	Non-essential	119508	119993	Reverse		tRNAArg A34 adenosine deaminase TadA	COG0590	J	Translation, ribosomal structure and biogenesis
Synpcc7942_0121	SYNPCC7942_RS00610	Chromosome	Essential	120013	121239	Reverse		hypothetical protein	COG4370	S	Function unknown
Synpcc7942_0122	SYNPCC7942_RS00620	Chromosome	Non-essential	121831	123408	Reverse		EAL domain-containing protein	COG4943	T	Signal transduction mechanisms
Synpcc7942_0123		Chromosome	Non-essential	123808	123897	Reverse		hypothetical protein		Y	Not in COGs
Synpcc7942_0124	SYNPCC7942_RS00630	Chromosome	Non-essential	124070	124669	Reverse		Thiopurine S-methyltransferase TPMT	COG0500	QR	Secondary metabolites biosynthesis, transport and catabolism;General function prediction only
Synpcc7942_0125	SYNPCC7942_RS00635	Chromosome	Essential	124738	125367	Reverse	hisB	imidazoleglycerol-phosphate dehydratase	COG0131	E	Amino acid transport and metabolism
Synpcc7942_0126	SYNPCC7942_RS00640	Chromosome	Essential	125382	126158	Reverse	envM	Enoyl-[acyl-carrier-protein] reductase [NADH]	COG0623	I	Lipid transport and metabolism
Synpcc7942_0127	SYNPCC7942_RS00645	Chromosome	Essential	126390	127058	Forward	ntcA	transcriptional regulator, Crp/Fnr family	COG0664	T	Signal transduction mechanisms
Synpcc7942_0128	SYNPCC7942_RS00650	Chromosome	Beneficial	127151	128449	Forward		DUF3084 domain-containing protein	COG4372	S	Function unknown
Synpcc7942_0129	SYNPCC7942_RS00655	Chromosome	Beneficial	128446	128877	Forward		RNase H-fold protein, predicted Holliday junction resolvase	COG0816	JLK	Translation, ribosomal structure and biogenesis;Replication, recombination and repair;Transcription
Synpcc7942_0130	SYNPCC7942_RS00660	Chromosome	Non-essential	128822	129409	Reverse		hypothetical protein		Y	Not in COGs
Synpcc7942_0131	SYNPCC7942_RS00665	Chromosome	Non-essential	129670	132495	Reverse		Cyclic nucleotide-binding domain-containing protein	COG0348;COG0664	CT	Energy production and conversion;Signal transduction mechanisms
Synpcc7942_0132	SYNPCC7942_RS00670	Chromosome	Non-essential	132721	133770	Reverse		NADP-binding protein	COG3380	R	General function prediction only
Synpcc7942_0133	SYNPCC7942_RS00675	Chromosome	Non-essential	133915	134754	Forward		hypothetical protein	COG4735	S	Function unknown
Synpcc7942_0134	SYNPCC7942_RS00680	Chromosome	Essential	134745	136052	Forward		O-antigen ligase family protein	COG3307	M	Cell wall/membrane/envelope biogenesis
Synpcc7942_0135	SYNPCC7942_RS00685	Chromosome	Non-essential	136016	136651	Reverse	rapQ	demethylmenaquinone methyltransferase / 2-methoxy-6-polyprenyl-1,4-benzoquinol methylase	COG0500;COG2226	QRH	Secondary metabolites biosynthesis, transport and catabolism;General function prediction only;Coenzyme transport and metabolism
Synpcc7942_0136	SYNPCC7942_RS00690	Chromosome	Non-essential	136706	138013	Reverse		integrase	COG0582	LX	Replication, recombination and repair;Mobilome; prophages, transposons
Synpcc7942_0137	SYNPCC7942_RS00695	Chromosome	Essential	138115	139278	Forward	hemH	ferrochelatase	COG0276	H	Coenzyme transport and metabolism
Synpcc7942_0138	SYNPCC7942_RS00700	Chromosome	Non-essential	139416	140018	Forward		Peptidase family M23	COG0739	M	Cell wall/membrane/envelope biogenesis
Synpcc7942_0139	SYNPCC7942_RS00705	Chromosome	Essential	140268	142106	Forward	ilvB	acetolactate synthase catalytic subunit	COG0028	EH	Amino acid transport and metabolism;Coenzyme transport and metabolism
Synpcc7942_0140	SYNPCC7942_RS00710	Chromosome	Non-essential	142233	142631	Reverse		hypothetical protein		Y	Not in COGs
Synpcc7942_0141	SYNPCC7942_RS00715	Chromosome	Essential	142618	143562	Reverse	secF	preprotein translocase subunit SecF	COG0341	U	Intracellular trafficking, secretion, and vesicular transport
Synpcc7942_0142	SYNPCC7942_RS00720	Chromosome	Essential	143572	144966	Reverse	secD	preprotein translocase subunit SecD	COG0342	U	Intracellular trafficking, secretion, and vesicular transport
Synpcc7942_0143	SYNPCC7942_RS00725	Chromosome	Essential	145003	145983	Reverse	pdhB	pyruvate/2-oxoglutarate dehydrogese complex dehydrogese E1 component	COG0022	C	Energy production and conversion
Synpcc7942_0144	SYNPCC7942_RS00730	Chromosome	Non-essential	146268	146720	Forward		DUF4281 domain-containing protein		Y	Not in COGs
Synpcc7942_0145	SYNPCC7942_RS00735	Chromosome	Ambiguous	146717	147040	Reverse		DUF3082 domain-containing protein		Y	Not in COGs
Synpcc7942_0146	SYNPCC7942_RS00740	Chromosome	Non-essential	147160	147855	Forward		hypothetical protein		Y	Not in COGs
Synpcc7942_0147	SYNPCC7942_RS00745	Chromosome	Non-essential	148159	148491	Reverse		hypothetical protein		Y	Not in COGs
Synpcc7942_0148	SYNPCC7942_RS00750	Chromosome	Beneficial	148646	150190	Forward		AAA family ATPase	COG0645;COG2187	R	General function prediction only
Synpcc7942_0149	SYNPCC7942_RS00755	Chromosome	Non-essential	150187	150744	Reverse		methylated-DNA--[protein]-cysteine S-methyltransferase	COG0350	L	Replication, recombination and repair
Synpcc7942_0150	SYNPCC7942_RS00760	Chromosome	Beneficial	150752	151918	Reverse		dolichyl-phosphate beta-D-mannosyltransferase	COG0463;COG2246	MI	Cell wall/membrane/envelope biogenesis;Lipid transport and metabolism
Synpcc7942_0151	SYNPCC7942_RS00765	Chromosome	Non-essential	152527	154917	Forward	psfR	response regulator receiver modulated diguanylate cyclase	COG0745;COG2199;COG3706	TK	Signal transduction mechanisms;Transcription
Synpcc7942_0152	SYNPCC7942_RS00770	Chromosome	Essential	154914	156011	Reverse	mraY	phospho-N-acetylmuramoyl-pentapeptide- transferase	COG0472	M	Cell wall/membrane/envelope biogenesis
Synpcc7942_0153	SYNPCC7942_RS00775	Chromosome	Essential	156026	156307	Reverse		DUF3134 domain-containing protein		Y	Not in COGs
Synpcc7942_0154	SYNPCC7942_RS00780	Chromosome	Non-essential	156340	156957	Forward		fibrillin		Y	Not in COGs
Synpcc7942_0155	SYNPCC7942_RS00785	Chromosome	Non-essential	156954	157184	Forward		hypothetical protein		Y	Not in COGs
Synpcc7942_0156	SYNPCC7942_RS00790	Chromosome	Beneficial	157210	158841	Reverse		phosphoglucomutase	COG0033	G	Carbohydrate transport and metabolism
Synpcc7942_0157	SYNPCC7942_RS00795	Chromosome	Non-essential	159042	159560	Reverse		hypothetical protein		Y	Not in COGs
Synpcc7942_0158	SYNPCC7942_RS00800	Chromosome	Essential	159996	161171	Reverse	moeB	molybdopterin-synthase adenylyltransferase MoeB	COG0476;COG0607	HP	Coenzyme transport and metabolism;Inorganic ion transport and metabolism
Synpcc7942_0159	SYNPCC7942_RS00805	Chromosome	Non-essential	161198	161632	Reverse		M67 family metallopeptidase	COG1310	O	Posttranslational modification, protein turnover, chaperones
Synpcc7942_0160	SYNPCC7942_RS00810	Chromosome	Essential	161726	162661	Forward	era	GTPase Era	COG1159	J	Translation, ribosomal structure and biogenesis
Synpcc7942_0161	SYNPCC7942_RS00815	Chromosome	Essential	162764	163306	Forward		phycobiliprotein lyase		Y	Not in COGs
Synpcc7942_0162	SYNPCC7942_RS00820	Chromosome	Non-essential	163405	163755	Forward		hypothetical protein		Y	Not in COGs
Synpcc7942_0163	SYNPCC7942_RS00825	Chromosome	Non-essential	163761	164510	Forward		class I SAM-dependent methyltransferase	COG0500;COG2226	QRH	Secondary metabolites biosynthesis, transport and catabolism;General function prediction only;Coenzyme transport and metabolism
Synpcc7942_0164	SYNPCC7942_RS00830	Chromosome	Non-essential	164548	164967	Forward		iojap-like ribosome-associated protein	COG0799	J	Translation, ribosomal structure and biogenesis
Synpcc7942_0165	SYNPCC7942_RS00835	Chromosome	Non-essential	164986	165486	Forward	ycf36	CGLD27 family protein		Y	Not in COGs
Synpcc7942_0166	SYNPCC7942_RS00840	Chromosome	Beneficial	165483	166436	Forward		asparaginase	COG4448	E	Amino acid transport and metabolism
Synpcc7942_0167	SYNPCC7942_RS00850	Chromosome	Non-essential	166695	166925	Reverse		hypothetical protein		Y	Not in COGs
Synpcc7942_0168	SYNPCC7942_RS00855	Chromosome	Non-essential	167065	167748	Forward	pilP	type IV pilus basal body protein		Y	Not in COGs
Synpcc7942_0169	SYNPCC7942_RS00860	Chromosome	Non-essential	168176	170347	Forward	glnN	glutamine synthetase	COG3968	E	Amino acid transport and metabolism
Synpcc7942_0170	SYNPCC7942_RS00865	Chromosome	Non-essential	170498	170752	Forward		hypothetical protein		Y	Not in COGs
Synpcc7942_0171	SYNPCC7942_RS00870	Chromosome	Non-essential	170929	171915	Forward	cysM	cysteine synthase	COG0031	E	Amino acid transport and metabolism
Synpcc7942_0172	SYNPCC7942_RS00875	Chromosome	Non-essential	171912	172205	Forward		hypothetical protein		Y	Not in COGs
Synpcc7942_0173	SYNPCC7942_RS00880	Chromosome	Non-essential	172202	173071	Reverse	cysQ	3'-phosphoadenosine 5'-phosphosulfate 3'-phosphatase	COG1218	P	Inorganic ion transport and metabolism
Synpcc7942_0174	SYNPCC7942_RS00885	Chromosome	Non-essential	173111	173989	Forward		16S rRNA methyltransferase	COG0313	J	Translation, ribosomal structure and biogenesis
Synpcc7942_0175	SYNPCC7942_RS00890	Chromosome	Essential	173986	174198	Forward		DUF1049 domain-containing protein		Y	Not in COGs
Synpcc7942_0176	SYNPCC7942_RS13665	Chromosome	Non-essential	174311	174712	Forward		hypothetical protein		Y	Not in COGs
Synpcc7942_0177	SYNPCC7942_RS00900	Chromosome	Non-essential	174709	175497	Reverse		ABC-2 type transport system permease protein	COG4587	R	General function prediction only
Synpcc7942_0178	SYNPCC7942_RS00905	Chromosome	Non-essential	175494	176477	Reverse		ATP-binding cassette domain-containing protein	COG4586	R	General function prediction only
Synpcc7942_0179	SYNPCC7942_RS00910	Chromosome	Non-essential	176742	177095	Forward		tRNA-binding protein	COG0073	J	Translation, ribosomal structure and biogenesis
Synpcc7942_0180	SYNPCC7942_RS00915	Chromosome	Non-essential	177550	178422	Reverse		DUF4435 domain-containing protein		Y	Not in COGs
Synpcc7942_0181	SYNPCC7942_RS00920	Chromosome	Essential	178419	179792	Reverse		AAA family ATPase	COG1136	M	Cell wall/membrane/envelope biogenesis
Synpcc7942_0182	SYNPCC7942_RS00925	Chromosome	Non-essential	180156	180881	Reverse		class I SAM-dependent methyltransferase	COG2890	J	Translation, ribosomal structure and biogenesis
Synpcc7942_0183	SYNPCC7942_RS00930	Chromosome	Non-essential	181078	181467	Forward		hypothetical protein		Y	Not in COGs
Synpcc7942_0184	SYNPCC7942_RS00935	Chromosome	Non-essential	181464	182555	Forward	pit	inorganic phosphate transporter, PiT family	COG0306	P	Inorganic ion transport and metabolism
Synpcc7942_0185	SYNPCC7942_RS00940	Chromosome	Non-essential	182620	184146	Forward	ggt	gamma-glutamyltranspeptidase	COG0405	E	Amino acid transport and metabolism
Synpcc7942_0186	SYNPCC7942_RS00945	Chromosome	Non-essential	184160	184411	Forward		hypothetical protein		Y	Not in COGs
Synpcc7942_0187	SYNPCC7942_RS00950	Chromosome	Beneficial	184418	185461	Reverse		Hemolysin, contains CBS domains	COG1253	R	General function prediction only
Synpcc7942_0188	SYNPCC7942_RS00955	Chromosome	Non-essential	185682	187418	Forward		diguanylate cyclase/phosphodiesterase	COG5001	T	Signal transduction mechanisms
Synpcc7942_0189	SYNPCC7942_RS00960	Chromosome	Essential	187531	189258	Reverse	guaA	glutamine-hydrolyzing GMP synthase	COG0518;COG0519	F	Nucleotide transport and metabolism
Synpcc7942_0190	SYNPCC7942_RS00965	Chromosome	Essential	189273	190397	Reverse	cbiD	cobalt-precorrin-6A synthase	COG1903	H	Coenzyme transport and metabolism
Synpcc7942_0191	SYNPCC7942_RS00970	Chromosome	Essential	190472	191620	Forward		class V aminotransferase	COG0075	EF	Amino acid transport and metabolism;Nucleotide transport and metabolism
Synpcc7942_0192	SYNPCC7942_RS00975	Chromosome	Non-essential	191710	192186	Reverse	ycf60	conserved hypothetical protein YCF60		Y	Not in COGs
Synpcc7942_0193	SYNPCC7942_RS00980	Chromosome	Non-essential	192247	192471	Reverse		hypothetical protein		Y	Not in COGs
Synpcc7942_0194	SYNPCC7942_RS00985	Chromosome	Ambiguous	192655	195516	Reverse	polA	DNA polymerase I	COG0258;COG0749	L	Replication, recombination and repair
Synpcc7942_0195	SYNPCC7942_RS00990	Chromosome	Non-essential	195630	196058	Forward		Pentapeptide repeat-containing protein	COG1357	S	Function unknown
Synpcc7942_0196	SYNPCC7942_RS00995	Chromosome	Non-essential	196094	197575	Reverse		Apocarotenoid-15,15'-oxygenase	COG3670	Q	Secondary metabolites biosynthesis, transport and catabolism
Synpcc7942_0197	SYNPCC7942_RS01000	Chromosome	Non-essential	197572	198933	Reverse		Folate-biopterin transporter	COG2211	G	Carbohydrate transport and metabolism
Synpcc7942_0198	SYNPCC7942_RS01005	Chromosome	Non-essential	198993	200429	Reverse	ndbC	NADH dehydrogenase	COG1252	C	Energy production and conversion
Synpcc7942_0199	SYNPCC7942_RS01010	Chromosome	Non-essential	200426	201352	Reverse		DUF2231 domain-containing protein	COG4244	S	Function unknown
Synpcc7942_0200	SYNPCC7942_RS01015	Chromosome	Non-essential	201352	201888	Reverse		DUF2231 domain-containing protein	COG4244	S	Function unknown
Synpcc7942_0201	SYNPCC7942_RS01020	Chromosome	Non-essential	201889	202641	Reverse	ccoO	cytochrome c oxidase	COG2993	C	Energy production and conversion
Synpcc7942_0202	SYNPCC7942_RS01025	Chromosome	Non-essential	202638	204089	Reverse	ccoN	cytochrome c oxidase cbb3-type subunit 1	COG3278	C	Energy production and conversion
Synpcc7942_0203	SYNPCC7942_RS01030	Chromosome	Essential	204483	205589	Reverse	ribD	diaminohydroxyphosphoribosylaminopyrimidine deaminase /5-amino-6-5-phosphoribosylaminouracil reductase	COG0117;COG1985	H	Coenzyme transport and metabolism
Synpcc7942_0204	SYNPCC7942_RS01035	Chromosome	Non-essential	205582	206046	Reverse		DUF3122 domain-containing protein		Y	Not in COGs
Synpcc7942_0205	SYNPCC7942_RS01040	Chromosome	Beneficial	206198	207214	Forward		bifunctional NMN adenylyltransferase/nudix hydrolase	COG1051;COG1056	FH	Nucleotide transport and metabolism;Coenzyme transport and metabolism
Synpcc7942_0206	SYNPCC7942_RS01045	Chromosome	Non-essential	207362	208750	Forward		nicotinamide phosphoribosyltransferase	COG1488	H	Coenzyme transport and metabolism
Synpcc7942_0207	SYNPCC7942_RS14130	Chromosome	Non-essential	208813	208983	Forward		hypothetical protein		Y	Not in COGs
Synpcc7942_0208	SYNPCC7942_RS01055	Chromosome	Non-essential	209056	211827	Forward	pilF	Tfp pilus assembly protein PilF	COG0457;COG0859	RM	General function prediction only;Cell wall/membrane/envelope biogenesis
Synpcc7942_0209	SYNPCC7942_RS01060	Chromosome	Non-essential	211824	212450	Reverse	maf	septum formation protein Maf	COG0424	Q	Secondary metabolites biosynthesis, transport and catabolism
Synpcc7942_0210	SYNPCC7942_RS01065	Chromosome	Non-essential	212496	212897	Forward		hypothetical protein		Y	Not in COGs
Synpcc7942_0211	SYNPCC7942_RS01070	Chromosome	Essential	212909	214384	Forward	cobQ	cobalamin biosynthesis protein CobQ	COG1492	H	Coenzyme transport and metabolism
Synpcc7942_0212	SYNPCC7942_RS01075	Chromosome	Essential	214471	215559	Forward	aroC	chorismate synthase	COG0082	E	Amino acid transport and metabolism
Synpcc7942_0213	SYNPCC7942_RS01080	Chromosome	Non-essential	215643	216188	Reverse		hypothetical protein		Y	Not in COGs
Synpcc7942_0214	SYNPCC7942_RS01085	Chromosome	Non-essential	216509	217432	Forward		AEC family transporter	COG0679	R	General function prediction only
Synpcc7942_0215	SYNPCC7942_RS01090	Chromosome	Non-essential	217424	217813	Reverse		hypothetical protein	COG0494	V	Defense mechanisms
Synpcc7942_0216	SYNPCC7942_RS01095	Chromosome	Non-essential	217948	218964	Reverse		NADPH2 quinone reductase	COG0604	CR	Energy production and conversion;General function prediction only
Synpcc7942_0217	SYNPCC7942_RS01100	Chromosome	Non-essential	219113	219871	Forward		Phosphoglycolate phosphatase, HAD superfamily	COG0546	C	Energy production and conversion
Synpcc7942_0218	SYNPCC7942_RS01110	Chromosome	Ambiguous	220024	220191	Reverse		protochlorophyllide oxidoreductase		Y	Not in COGs
Synpcc7942_0219	SYNPCC7942_RS01115	Chromosome	Non-essential	220316	220636	Reverse		hypothetical protein		Y	Not in COGs
Synpcc7942_0220	SYNPCC7942_RS01120	Chromosome	Non-essential	220639	221397	Reverse	minD	MinD-like ATPase involved in chromosome partitioning or flagellar assembly	COG0455	DN	Cell cycle control, cell division, chromosome partitioning;Cell motility
Synpcc7942_0221	SYNPCC7942_RS01125	Chromosome	Non-essential	221498	222535	Forward	glk	glucokinase	COG0837	G	Carbohydrate transport and metabolism
Synpcc7942_0222	SYNPCC7942_RS01130	Chromosome	Essential	222532	223398	Forward		Nucleoside-diphosphate-sugar epimerase	COG0451	M	Cell wall/membrane/envelope biogenesis
Synpcc7942_0223	SYNPCC7942_RS01135	Chromosome	Non-essential	223395	223805	Reverse		hypothetical protein		Y	Not in COGs
Synpcc7942_0224	SYNPCC7942_RS01140	Chromosome	Ambiguous	223821	223961	Reverse	psbN	protein psbN		Y	Not in COGs
Synpcc7942_0225	SYNPCC7942_RS01145	Chromosome	Essential	224060	224263	Forward	psbH	photosystem II reaction center protein H		Y	Not in COGs
Synpcc7942_0226	SYNPCC7942_RS01150	Chromosome	Essential	224357	224632	Forward		preprotein translocase subunit TatA	COG1826	U	Intracellular trafficking, secretion, and vesicular transport
Synpcc7942_0227	SYNPCC7942_RS01155	Chromosome	Essential	224629	225255	Forward	pth	peptidyl-tRNA hydrolase	COG0193	J	Translation, ribosomal structure and biogenesis
Synpcc7942_0228	SYNPCC7942_RS01160	Chromosome	Non-essential	225284	225544	Forward		DUF3146 family protein		Y	Not in COGs
Synpcc7942_0229	SYNPCC7942_RS01165	Chromosome	Non-essential	225658	226221	Forward		hypothetical protein	COG2374	R	General function prediction only
Synpcc7942_0230	SYNPCC7942_RS01170	Chromosome	Non-essential	226263	227309	Reverse		hypothetical protein		Y	Not in COGs
Synpcc7942_0231	SYNPCC7942_RS01175	Chromosome	Non-essential	227407	227931	Reverse		acetyltransferase	COG1247	E	Amino acid transport and metabolism
Synpcc7942_0232	SYNPCC7942_RS01180	Chromosome	Essential	227939	229285	Reverse	aroA	3-phosphoshikimate 1-carboxyvinyltransferase	COG0128	E	Amino acid transport and metabolism
Synpcc7942_0233	SYNPCC7942_RS01185	Chromosome	Non-essential	229629	230054	Reverse		hypothetical protein		Y	Not in COGs
Synpcc7942_0234	SYNPCC7942_RS01190	Chromosome	Non-essential	230158	231063	Reverse		alpha/beta hydrolase	COG2267	I	Lipid transport and metabolism
Synpcc7942_0235	SYNPCC7942_RS01195	Chromosome	Non-essential	231162	231677	Forward		cyclic nucleotide-binding protein	COG0664	T	Signal transduction mechanisms
Synpcc7942_0236	SYNPCC7942_RS01200	Chromosome	Non-essential	232018	232557	Forward		cyclic nucleotide-binding protein	COG0664	T	Signal transduction mechanisms
Synpcc7942_0237	SYNPCC7942_RS01205	Chromosome	Non-essential	232565	233143	Reverse		hypothetical protein		Y	Not in COGs
Synpcc7942_0238	SYNPCC7942_RS01210	Chromosome	Non-essential	233143	234324	Reverse		hypothetical protein	COG2836	S	Function unknown
Synpcc7942_0239	SYNPCC7942_RS01215	Chromosome	Non-essential	234331	234669	Reverse	petJ	cytochrome C6 soluble cytochrome f	COG2010	C	Energy production and conversion
Synpcc7942_0240	SYNPCC7942_RS01220	Chromosome	Non-essential	234851	235342	Reverse	apcD	allophycocyanin alpha-B subunit apoprotein		Y	Not in COGs
Synpcc7942_0241	SYNPCC7942_RS01225	Chromosome	Non-essential	235487	236854	Forward	rumA	23S rRNA m5U-1939 methyltransferase	COG2265	J	Translation, ribosomal structure and biogenesis
Synpcc7942_0242	SYNPCC7942_RS01235	Chromosome	Non-essential	237166	238275	Reverse		calcium/sodium antiporter	COG0530	P	Inorganic ion transport and metabolism
Synpcc7942_0243	SYNPCC7942_RS01240	Chromosome	Non-essential	238379	238522	Reverse	hliC	high light inducible polypeptide HliC		Y	Not in COGs
Synpcc7942_0244	SYNPCC7942_RS01245	Chromosome	Non-essential	238622	241156	Reverse	glgP	glycogen/starch/alpha-glucan phosphorylase	COG0058	G	Carbohydrate transport and metabolism
Synpcc7942_0245	SYNPCC7942_RS01250	Chromosome	Non-essential	241168	242229	Reverse	gap1	glyceraldehyde-3-phosphate dehydrogese	COG0057	G	Carbohydrate transport and metabolism
Synpcc7942_0246	SYNPCC7942_RS01255	Chromosome	Non-essential	242421	243500	Forward		ABC-type amino acid transport/signal transduction system, periplasmic component/domain	COG0834	ET	Amino acid transport and metabolism;Signal transduction mechanisms
Synpcc7942_0247	SYNPCC7942_RS01260	Chromosome	Non-essential	243507	244640	Forward	bgtB	ABC-type amino acid transport system, permease component	COG4597	E	Amino acid transport and metabolism
Synpcc7942_0248	SYNPCC7942_RS01265	Chromosome	Non-essential	244642	245832	Forward		ABC-type amino acid transport system, permease component	COG0765	E	Amino acid transport and metabolism
Synpcc7942_0249	SYNPCC7942_RS01270	Chromosome	Non-essential	245851	246636	Forward	bgtA	ABC-type polar amino acid transport system, ATPase component	COG1126	E	Amino acid transport and metabolism
Synpcc7942_0250	SYNPCC7942_RS01275	Chromosome	Non-essential	246639	247106	Forward		Pentapeptide repeat-containing protein	COG1357	S	Function unknown
Synpcc7942_0251	SYNPCC7942_RS01280	Chromosome	Non-essential	247110	247880	Forward		DNA polymerase-3 subunit epsilon; 3'-5' exonuclease	COG2176	L	Replication, recombination and repair
Synpcc7942_0252	SYNPCC7942_RS01285	Chromosome	Non-essential	247909	248136	Reverse	cp12	hypothetical protein	COG0517	T	Signal transduction mechanisms
Synpcc7942_0253	SYNPCC7942_RS01290	Chromosome	Non-essential	248171	248629	Reverse		hypothetical protein		Y	Not in COGs
Synpcc7942_0254	SYNPCC7942_RS01295	Chromosome	Essential	248859	251429	Forward	gyrA	DNA gyrase subunit A	COG0188	L	Replication, recombination and repair
Synpcc7942_0255	SYNPCC7942_RS01300	Chromosome	Non-essential	251503	252783	Reverse		Predicted ATPase, AAA+ superfamily	COG2607	R	General function prediction only
Synpcc7942_0256	SYNPCC7942_RS01305	Chromosome	Non-essential	252903	254099	Forward	ama	amidohydrolase	COG1473	R	General function prediction only
Synpcc7942_0257	SYNPCC7942_RS01310	Chromosome	Essential	254096	254845	Reverse		membrane protein	COG1836	R	General function prediction only
Synpcc7942_0258	SYNPCC7942_RS01315	Chromosome	Non-essential	254894	255334	Forward		glyoxalase	COG3565	R	General function prediction only
Synpcc7942_0259	SYNPCC7942_RS01320	Chromosome	Non-essential	255474	255806	Forward		hypothetical protein		Y	Not in COGs
Synpcc7942_0260	SYNPCC7942_RS01325	Chromosome	Essential	255961	258435	Reverse	clpC	ATP-dependent Clp protease	COG0542	O	Posttranslational modification, protein turnover, chaperones
Synpcc7942_0261	SYNPCC7942_RS01330	Chromosome	Non-essential	258579	259178	Reverse	rimI	alanine acetyltransferase	COG0454;COG0456	KRJ	Transcription;General function prediction only;Translation, ribosomal structure and biogenesis
Synpcc7942_0262	SYNPCC7942_RS01335	Chromosome	Essential	259226	260620	Forward	lysA	diaminopimelate decarboxylase	COG0019	E	Amino acid transport and metabolism
Synpcc7942_0263	SYNPCC7942_RS01340	Chromosome	Non-essential	260700	261620	Forward		TIGR00159 family protein	COG1624	T	Signal transduction mechanisms
Synpcc7942_0264	SYNPCC7942_RS01345	Chromosome	Essential	261617	262372	Forward	uppS	UDP pyrophosphate synthase	COG0020	I	Lipid transport and metabolism
Synpcc7942_0265	SYNPCC7942_RS01350	Chromosome	Non-essential	262385	262660	Reverse		DUF3143 domain-containing protein		Y	Not in COGs
Synpcc7942_0266	SYNPCC7942_RS01355	Chromosome	Non-essential	262638	263195	Reverse	dnaJ4	molecular chaperone DnaJ	COG0484	O	Posttranslational modification, protein turnover, chaperones
Synpcc7942_0267	SYNPCC7942_RS01360	Chromosome	Non-essential	263757	264485	Forward	gidB	16S rRNA methyltransferase	COG0357	J	Translation, ribosomal structure and biogenesis
Synpcc7942_0268	SYNPCC7942_RS01365	Chromosome	Non-essential	264482	264964	Reverse		MEKHLA domain-containing protein		Y	Not in COGs
Synpcc7942_0269	SYNPCC7942_RS01370	Chromosome	Non-essential	264976	265935	Reverse		alpha/beta fold hydrolase	COG2267	I	Lipid transport and metabolism
Synpcc7942_0270	SYNPCC7942_RS01375	Chromosome	Non-essential	265957	267168	Forward		glycosyltransferase	COG0457;COG0463	RM	General function prediction only;Cell wall/membrane/envelope biogenesis
Synpcc7942_0271	SYNPCC7942_RS01380	Chromosome	Essential	267165	267896	Forward	cobA	uroporphyrinogen-III C-methyltransferase	COG0007	H	Coenzyme transport and metabolism
Synpcc7942_0272	SYNPCC7942_RS01385	Chromosome	Essential	267889	268683	Forward	hemD	uroporphyrinogen-III synthase	COG1587	H	Coenzyme transport and metabolism
Synpcc7942_0273	SYNPCC7942_RS01390	Chromosome	Essential	268662	269291	Forward	coaE	dephospho-CoA kinase	COG0237	H	Coenzyme transport and metabolism
Synpcc7942_0274	SYNPCC7942_RS01395	Chromosome	Essential	269329	269667	Forward		nucleotidyl transferase	COG1669	R	General function prediction only
Synpcc7942_0275	SYNPCC7942_RS01400	Chromosome	Non-essential	269657	269989	Forward		DUF86 domain-containing protein	COG2361	V	Defense mechanisms
Synpcc7942_0276	SYNPCC7942_RS01405	Chromosome	Non-essential	270001	271461	Reverse	glcD	glycolate oxidase subunit GlcD	COG0277	C	Energy production and conversion
Synpcc7942_0277	SYNPCC7942_RS01410	Chromosome	Essential	271493	273532	Reverse	ligA	NAD-dependent DNA ligase LigA	COG0272	L	Replication, recombination and repair
Synpcc7942_0278	SYNPCC7942_RS01415	Chromosome	Non-essential	273657	274154	Forward	hoxE	NADP-dependent nickel-iron dehydrogenase diaphorase component subunit HoxE	COG1905	C	Energy production and conversion
Synpcc7942_0279	SYNPCC7942_RS01420	Chromosome	Non-essential	274154	275758	Forward	hoxF	NADP-dependent nickel-iron dehydrogenase flavin-containing subunit	COG1894	C	Energy production and conversion
Synpcc7942_0280	SYNPCC7942_RS01425	Chromosome	Non-essential	275768	277033	Reverse	cinA	competence/damage-inducible protein cinA	COG1058;COG1546	LH	Replication, recombination and repair;Coenzyme transport and metabolism
Synpcc7942_0281	SYNPCC7942_RS01430	Chromosome	Essential	277043	278116	Reverse		glycosyl transferase	COG0472	M	Cell wall/membrane/envelope biogenesis
Synpcc7942_0282	SYNPCC7942_RS01435	Chromosome	Essential	278139	279422	Reverse	glyA	serine hydroxymethyltransferase	COG0112	E	Amino acid transport and metabolism
Synpcc7942_0283	SYNPCC7942_RS01440	Chromosome	Non-essential	279619	280623	Reverse		dihydrouridine synthase TIM-barrel protein nifR3	COG0042	J	Translation, ribosomal structure and biogenesis
Synpcc7942_0284	SYNPCC7942_RS01445	Chromosome	Essential	280701	281009	Forward	ccmK3	carbon dioxide-concentrating protein CcmK	COG4577	QC	Secondary metabolites biosynthesis, transport and catabolism;Energy production and conversion
Synpcc7942_0285	SYNPCC7942_RS01450	Chromosome	Essential	281054	281395	Forward	ccmK4	chain a, carbon dioxide-concentrating protein CcmK	COG4577	QC	Secondary metabolites biosynthesis, transport and catabolism;Energy production and conversion
Synpcc7942_0286	SYNPCC7942_RS01455	Chromosome	Non-essential	281480	281842	Forward		protein of unknown function DUF1823		Y	Not in COGs
Synpcc7942_0287	SYNPCC7942_RS13610	Chromosome	Non-essential	281897	282592	Forward		potassium channel family protein	COG1340	S	Function unknown
Synpcc7942_0288	SYNPCC7942_RS01465	Chromosome	Essential	282604	283962	Reverse	glmU	bifunctional N-acetylglucosamine-1-phosphate uridyltransferase/glucosamine-1-phosphate acetyltransferase	COG1207	M	Cell wall/membrane/envelope biogenesis
Synpcc7942_0289	SYNPCC7942_RS01470	Chromosome	Essential	284148	286994	Forward	secA	preprotein translocase subunit SecA	COG0653	U	Intracellular trafficking, secretion, and vesicular transport
Synpcc7942_0290	SYNPCC7942_RS01475	Chromosome	Essential	287003	288139	Forward	pyrD	dihydroorotate oxidase A	COG0167	F	Nucleotide transport and metabolism
Synpcc7942_0291	SYNPCC7942_RS01485	Chromosome	Non-essential	288312	288530	Forward		Protein of unknown function DUF2555	COG3536	S	Function unknown
Synpcc7942_0292	SYNPCC7942_RS01490	Chromosome	Essential	288534	289760	Forward	dfp	Phosphopantothenate-cysteine ligase /Phosphopantothenoylcysteine decarboxylase	COG0452	H	Coenzyme transport and metabolism
Synpcc7942_0293	SYNPCC7942_RS01495	Chromosome	Non-essential	289757	290095	Reverse		hypothetical protein		Y	Not in COGs
Synpcc7942_0294	SYNPCC7942_RS01500	Chromosome	Beneficial	290394	291227	Forward	psbO	Photosystem II manganese-stabilizing polypeptide		Y	Not in COGs
Synpcc7942_0295	SYNPCC7942_RS01505	Chromosome	Beneficial	291417	292604	Forward	sat	sulfate adenylyltransferase	COG2046	P	Inorganic ion transport and metabolism
Synpcc7942_0296	SYNPCC7942_RS01510	Chromosome	Beneficial	292726	294765	Forward		caspase family protein	COG4249	R	General function prediction only
Synpcc7942_0297	SYNPCC7942_RS01515	Chromosome	Essential	294872	296713	Forward	ftsH	cell division protein FtsH	COG0465	O	Posttranslational modification, protein turnover, chaperones
Synpcc7942_0298	SYNPCC7942_RS01520	Chromosome	Essential	296980	297627	Reverse		rod shape-determining protein MreD	COG2891	M	Cell wall/membrane/envelope biogenesis
Synpcc7942_0299	SYNPCC7942_RS01525	Chromosome	Essential	297624	298373	Reverse	mreC	rod shape-determining protein MreC	COG1792	DZ	Cell cycle control, cell division, chromosome partitioning;Cytoskeleton
Synpcc7942_0300	SYNPCC7942_RS01530	Chromosome	Essential	298398	299435	Reverse	mreB	rod shape-determining protein MreB	COG1077	DZ	Cell cycle control, cell division, chromosome partitioning;Cytoskeleton
Synpcc7942_0301	SYNPCC7942_RS01535	Chromosome	Ambiguous	299628	299990	Forward	ssb	single-stranded DNA-binding protein	COG0629	L	Replication, recombination and repair
Synpcc7942_0302	SYNPCC7942_RS01540	Chromosome	Non-essential	300008	301447	Reverse	ComEA	competence protein ComE	COG1502	I	Lipid transport and metabolism
Synpcc7942_0303	SYNPCC7942_RS01545	Chromosome	Non-essential	301609	302697	Forward		potassium transporter TrkA	COG1226	P	Inorganic ion transport and metabolism
Synpcc7942_0304	SYNPCC7942_RS01550	Chromosome	Non-essential	302833	303480	Forward		hypothetical protein	COG5031	H	Coenzyme transport and metabolism
Synpcc7942_0305	SYNPCC7942_RS01555	Chromosome	Non-essential	303815	304045	Forward		addiction module component		Y	Not in COGs
Synpcc7942_0306	SYNPCC7942_RS01560	Chromosome	Non-essential	304042	304332	Forward	chlP	type II toxin-antitoxin system RelE/ParE family toxin	COG3668	X	Mobilome; prophages, transposons
Synpcc7942_0307	SYNPCC7942_RS01565	Chromosome	Non-essential	304710	305936	Reverse	napA	sodium proton antiporter	COG0475	P	Inorganic ion transport and metabolism
Synpcc7942_0308	SYNPCC7942_RS01570	Chromosome	Non-essential	305969	307108	Reverse	chpX	CO2 hydration protein	COG2441	R	General function prediction only
Synpcc7942_0309	SYNPCC7942_RS01575	Chromosome	Non-essential	307139	309043	Reverse	ndhF4	NADPH-quinone oxidoreductase subunit 5	COG1009	C	Energy production and conversion
Synpcc7942_0310	SYNPCC7942_RS01580	Chromosome	Essential	309473	310417	Reverse	ispE	4-diphosphocytidyl-2-C-methyl-D-erythritol kinase	COG1947	I	Lipid transport and metabolism
Synpcc7942_0311	SYNPCC7942_RS01585	Chromosome	Non-essential	310414	311253	Reverse	ksgA	dimethyladenosine transferase	COG0030	J	Translation, ribosomal structure and biogenesis
Synpcc7942_0312	SYNPCC7942_RS01590	Chromosome	Non-essential	311280	311708	Reverse		putative endonuclease	COG0792	L	Replication, recombination and repair
Synpcc7942_0313	SYNPCC7942_RS01595	Chromosome	Non-essential	311762	312274	Forward		Pentapeptide repeat-containing protein	COG1357	S	Function unknown
Synpcc7942_0314	SYNPCC7942_RS01600	Chromosome	Non-essential	312403	313032	Reverse		succinate dehydrogenase subunit C		Y	Not in COGs
Synpcc7942_0315	SYNPCC7942_RS01605	Chromosome	Essential	313079	314374	Reverse	purB	adenylosuccinate lyase	COG0015	F	Nucleotide transport and metabolism
Synpcc7942_0316	SYNPCC7942_RS01610	Chromosome	Non-essential	314432	314623	Reverse	digD	hypothetical protein		Y	Not in COGs
Synpcc7942_0317	SYNPCC7942_RS01615	Chromosome	Non-essential	314897	315355	Forward		hypothetical protein		Y	Not in COGs
Synpcc7942_0318	SYNPCC7942_RS01620	Chromosome	Non-essential	315642	316097	Forward		hypothetical protein		Y	Not in COGs
Synpcc7942_0319	SYNPCC7942_RS01625	Chromosome	Non-essential	316162	316980	Forward		TlyA family RNA methyltransferase/putative hemolysin	COG1189	J	Translation, ribosomal structure and biogenesis
Synpcc7942_0320	SYNPCC7942_RS01630	Chromosome	Essential	317010	318008	Forward	galE	UDP-galactose-4-epimerase	COG1087	M	Cell wall/membrane/envelope biogenesis
Synpcc7942_0321	SYNPCC7942_RS01635	Chromosome	Essential	318147	318485	Reverse	glnB	nitrogen regulatory protein P-II family	COG0347	TE	Signal transduction mechanisms;Amino acid transport and metabolism
Synpcc7942_0322	SYNPCC7942_RS01640	Chromosome	Essential	318679	320049	Reverse	ycf44	cytochrome C biogenesis protein CcsB	COG1333	CO	Energy production and conversion;Posttranslational modification, protein turnover, chaperones
Synpcc7942_0323	SYNPCC7942_RS01645	Chromosome	Essential	320046	320804	Reverse	ccdA	cytochrome C biogenesis protein	COG0785	CO	Energy production and conversion;Posttranslational modification, protein turnover, chaperones
Synpcc7942_0324	SYNPCC7942_RS01650	Chromosome	Essential	320824	322008	Reverse	ftsW	cell division protein FtsW	COG0772	D	Cell cycle control, cell division, chromosome partitioning
Synpcc7942_0325	SYNPCC7942_RS01655	Chromosome	Ambiguous	322093	322296	Reverse	apcC	phycobilisome core linker protein		Y	Not in COGs
Synpcc7942_0326	SYNPCC7942_RS01660	Chromosome	Essential	322388	322873	Reverse	apcB	allophycocyanin beta subunit apoprotein		Y	Not in COGs
Synpcc7942_0327	SYNPCC7942_RS01665	Chromosome	Essential	322930	323415	Reverse	apcA	allophycocyanin alpha subunit apoprotein		Y	Not in COGs
Synpcc7942_0328	SYNPCC7942_RS01670	Chromosome	Essential	323781	325898	Reverse	apcE	phycobilisome core-membrane linker protein	COG0448	G	Carbohydrate transport and metabolism
Synpcc7942_0329	SYNPCC7942_RS01675	Chromosome	Non-essential	326113	327357	Forward		methyltransferase domain-containing protein	COG2227	H	Coenzyme transport and metabolism
Synpcc7942_0330	SYNPCC7942_RS01680	Chromosome	Essential	327394	327900	Forward	atp1	ATP synthase subunit I		Y	Not in COGs
Synpcc7942_0331	SYNPCC7942_RS01685	Chromosome	Essential	327956	328711	Forward	atpI	ATP synthase F0F1 subunit A	COG0356	C	Energy production and conversion
Synpcc7942_0332	SYNPCC7942_RS01690	Chromosome	Essential	328854	329099	Forward	atpH	ATP F0F1 synthase subunit C	COG0636	C	Energy production and conversion
Synpcc7942_0333	SYNPCC7942_RS01695	Chromosome	Essential	329244	329720	Forward	atpG	ATP synthase F0F1 subunit B'	COG0711	C	Energy production and conversion
Synpcc7942_0334	SYNPCC7942_RS01700	Chromosome	Essential	329764	330279	Forward	atpF	ATP synthase F0F1 subunit B	COG0711	C	Energy production and conversion
Synpcc7942_0335	SYNPCC7942_RS01705	Chromosome	Essential	330289	330831	Forward	atpD	ATP synthase F0F1 subunit delta	COG0712	C	Energy production and conversion
Synpcc7942_0336	SYNPCC7942_RS01710	Chromosome	Essential	330878	332395	Forward	atpA	ATP F0F1 synthase subunit alpha	COG0056	C	Energy production and conversion
Synpcc7942_0337	SYNPCC7942_RS01715	Chromosome	Essential	332458	333408	Forward	atpC	ATP synthase F0F1 subunit gamma	COG0224	C	Energy production and conversion
Synpcc7942_0338	SYNPCC7942_RS01720	Chromosome	Non-essential	333517	333834	Forward	petF	2Fe-2S-binding protein	COG1018	C	Energy production and conversion
Synpcc7942_0339	SYNPCC7942_RS01730	Chromosome	Beneficial	333995	335074	Forward		Protein of unknown function DUF3326	COG0388	C	Energy production and conversion
Synpcc7942_0340	SYNPCC7942_RS01735	Chromosome	Non-essential	335071	335652	Forward		CPBP family intramembrane metalloprotease	COG1266	O	Posttranslational modification, protein turnover, chaperones
Synpcc7942_0341	SYNPCC7942_RS01740	Chromosome	Non-essential	335633	336205	Forward		hypothetical protein		Y	Not in COGs
Synpcc7942_0342	SYNPCC7942_RS01745	Chromosome	Non-essential	336363	336590	Forward		hypothetical protein		Y	Not in COGs
Synpcc7942_0343	SYNPCC7942_RS01750	Chromosome	Beneficial	336654	337055	Forward	psb27	photosystem II Psb27 protein		Y	Not in COGs
Synpcc7942_0344	SYNPCC7942_RS01755	Chromosome	Non-essential	337408	338451	Reverse		Peptidase family M23	COG0739	M	Cell wall/membrane/envelope biogenesis
Synpcc7942_0345	SYNPCC7942_RS01760	Chromosome	Essential	338536	339306	Reverse	birA	biotin--acetyl-CoA-carboxylase ligase	COG0340	H	Coenzyme transport and metabolism
Synpcc7942_0346	SYNPCC7942_RS01765	Chromosome	Beneficial	339352	340131	Forward		peptidoglycan editing factor PgeF	COG1496	P	Inorganic ion transport and metabolism
Synpcc7942_0347	SYNPCC7942_RS14135	Chromosome	Non-essential	340288	340452	Forward		hypothetical protein		Y	Not in COGs
Synpcc7942_0348	SYNPCC7942_RS01770	Chromosome	Essential	340698	341768	Reverse	recA	RecA protein	COG0468	L	Replication, recombination and repair
Synpcc7942_0349	SYNPCC7942_RS01775	Chromosome	Non-essential	341883	342443	Reverse		Protein of unknown function DUF3611	COG3038	C	Energy production and conversion
Synpcc7942_0350	SYNPCC7942_RS01780	Chromosome	Non-essential	342880	343671	Forward		ATP-binding cassette domain-containing protein	COG1127	M	Cell wall/membrane/envelope biogenesis
Synpcc7942_0351	SYNPCC7942_RS01785	Chromosome	Non-essential	343699	344832	Forward	ycf22	phospholipid/cholesterol/gamma-HCH transport system substrate-binding protein	COG1463	M	Cell wall/membrane/envelope biogenesis
Synpcc7942_0352	SYNPCC7942_RS01790	Chromosome	Non-essential	344823	345350	Reverse		peptide-methionine R-S-oxide reductase	COG0229	O	Posttranslational modification, protein turnover, chaperones
Synpcc7942_0353	SYNPCC7942_RS01795	Chromosome	Non-essential	345470	346432	Forward		bile acid Na symporter, BASS family	COG0385	R	General function prediction only
Synpcc7942_0354	SYNPCC7942_RS01800	Chromosome	Non-essential	346832	348460	Reverse	bgl	beta-glucosidase	COG1472	G	Carbohydrate transport and metabolism
Synpcc7942_0355	SYNPCC7942_RS01805	Chromosome	Non-essential	348457	348870	Reverse	rbfA	ribosome-binding factor A	COG0858	J	Translation, ribosomal structure and biogenesis
Synpcc7942_0356	SYNPCC7942_RS01810	Chromosome	Ambiguous	348922	349146	Reverse	ycf33	Protein of unknown function DUF751		Y	Not in COGs
Synpcc7942_0357	SYNPCC7942_RS01820	Chromosome	Essential	349875	351278	Reverse	ictB	putative inorganic carbon hco3- transporter	COG3307	M	Cell wall/membrane/envelope biogenesis
Synpcc7942_0358	SYNPCC7942_RS01825	Chromosome	Non-essential	351309	351950	Reverse	dc13	tRNA guanine-N7--methyltransferase	COG0220	J	Translation, ribosomal structure and biogenesis
Synpcc7942_0359	SYNPCC7942_RS01830	Chromosome	Non-essential	352026	353207	Forward		3',5'-cyclic AMP phosphodiesterase CpdA	COG1409	T	Signal transduction mechanisms
Synpcc7942_0360	SYNPCC7942_RS01835	Chromosome	Non-essential	353103	354299	Reverse		Small ligand-binding sensory domain FIST	COG4398	T	Signal transduction mechanisms
Synpcc7942_0361	SYNPCC7942_RS01840	Chromosome	Non-essential	354532	354759	Forward	cp12	CP12 domain-containing protein	COG0517	T	Signal transduction mechanisms
Synpcc7942_0362	SYNPCC7942_RS01845	Chromosome	Beneficial	354884	355483	Forward		Protein of unknown function DUF3177		Y	Not in COGs
Synpcc7942_0363	SYNPCC7942_RS01850	Chromosome	Non-essential	355509	355793	Forward		hypothetical protein		Y	Not in COGs
Synpcc7942_0364	SYNPCC7942_RS01855	Chromosome	Non-essential	355865	356416	Forward		phycobiliprotein lyase		Y	Not in COGs
Synpcc7942_0365	SYNPCC7942_RS01860	Chromosome	Non-essential	356676	357305	Forward	cheY	response regulator; cheY family	COG2199;COG3706	TK	Signal transduction mechanisms;Transcription
Synpcc7942_0366	SYNPCC7942_RS01865	Chromosome	Non-essential	357549	359732	Forward	ltnT	sulfate permease, SulP family	COG0659	P	Inorganic ion transport and metabolism
Synpcc7942_0367	SYNPCC7942_RS01870	Chromosome	Non-essential	359767	360690	Reverse		bile acid Na symporter, BASS family	COG0385	R	General function prediction only
Synpcc7942_0368	SYNPCC7942_RS01875	Chromosome	Non-essential	360828	362063	Forward	xseA	Exodeoxyribonuclease VII large subunit	COG1570	L	Replication, recombination and repair
Synpcc7942_0369	SYNPCC7942_RS01880	Chromosome	Non-essential	362147	363601	Forward	aoxB	monoamine oxidase	COG1231	E	Amino acid transport and metabolism
Synpcc7942_0370	SYNPCC7942_RS01885	Chromosome	Non-essential	363763	365067	Forward	metY	O-acetylhomoserine sulfhydrylase	COG2873	E	Amino acid transport and metabolism
Synpcc7942_0371	SYNPCC7942_RS01890	Chromosome	Non-essential	365116	366015	Forward	metA	homoserine O-succinyltransferase	COG1897	E	Amino acid transport and metabolism
Synpcc7942_0372	SYNPCC7942_RS13670	Chromosome	Non-essential	366053	366853	Forward		hypothetical protein	COG1708	R	General function prediction only
Synpcc7942_0373	SYNPCC7942_RS01900	Chromosome	Non-essential	366738	368024	Reverse		Ribosomal protein L16 Arg81 hydroxylase, contains JmjC domain	COG2850	J	Translation, ribosomal structure and biogenesis
Synpcc7942_0374	SYNPCC7942_RS01905	Chromosome	Essential	368290	368574	Reverse		hypothetical protein		Y	Not in COGs
Synpcc7942_0375	SYNPCC7942_RS01910	Chromosome	Non-essential	368929	370344	Reverse	ymxG	zinc protease	COG0612	R	General function prediction only
Synpcc7942_0376	SYNPCC7942_RS01915	Chromosome	Non-essential	370341	371867	Reverse	pqqE	zinc protease	COG0612	R	General function prediction only
Synpcc7942_0377	SYNPCC7942_RS01920	Chromosome	Non-essential	371868	372206	Reverse	rpoD4	RNA polymerase sigma factor RpoD4		Y	Not in COGs
Synpcc7942_0378	SYNPCC7942_RS01925	Chromosome	Non-essential	372532	373326	Forward	ycf63	phospholipid/cholesterol/gamma-HCH transport system permease protein	COG0767	M	Cell wall/membrane/envelope biogenesis
Synpcc7942_0379	SYNPCC7942_RS01930	Chromosome	Non-essential	373380	373763	Forward		Protein of unknown function DUF3119		Y	Not in COGs
Synpcc7942_0380	SYNPCC7942_RS01935	Chromosome	Essential	373785	374828	Forward		Protein of unknown function DUF3086	COG5217	Y	Not in COGs
Synpcc7942_0381	SYNPCC7942_RS01945	Chromosome	Non-essential	375032	375346	Reverse		DUF2752 domain-containing protein		Y	Not in COGs
Synpcc7942_0382	SYNPCC7942_RS01950	Chromosome	Non-essential	375456	375722	Reverse		TM2 domain-containing protein	COG2314	R	General function prediction only
Synpcc7942_0383	SYNPCC7942_RS01955	Chromosome	Non-essential	375762	376448	Reverse		hypothetical protein	COG5523	S	Function unknown
Synpcc7942_0384	SYNPCC7942_RS01960	Chromosome	Non-essential	376527	377237	Reverse		hypothetical protein	COG5523	S	Function unknown
Synpcc7942_0385	SYNPCC7942_RS01965	Chromosome	Essential	377321	378694	Reverse	chlP	geranylgeranyl reductase	COG0644	C	Energy production and conversion
Synpcc7942_0386	SYNPCC7942_RS01970	Chromosome	Essential	378981	380390	Forward		conserved hypothetical protein, cofD-related	COG0391	GH	Carbohydrate transport and metabolism;Coenzyme transport and metabolism
Synpcc7942_0387	SYNPCC7942_RS01975	Chromosome	Ambiguous	380395	380901	Forward		tRNA threonylcarbamoyladenosine biosynthesis protein TsaE	COG0802	J	Translation, ribosomal structure and biogenesis
Synpcc7942_0388	SYNPCC7942_RS01980	Chromosome	Beneficial	380870	381991	Reverse	rfaG	Glycosyltransferase involved in cell wall bisynthesis	COG0438	M	Cell wall/membrane/envelope biogenesis
Synpcc7942_0389	SYNPCC7942_RS01985	Chromosome	Non-essential	382085	382285	Forward		hypothetical protein		Y	Not in COGs
Synpcc7942_0390	SYNPCC7942_RS01990	Chromosome	Non-essential	382303	383454	Reverse	chrA	chromate transporter	COG2059	P	Inorganic ion transport and metabolism
Synpcc7942_0391	SYNPCC7942_RS01995	Chromosome	Non-essential	383545	385125	Reverse		Predicted dienelactone hydrolase	COG4188	R	General function prediction only
Synpcc7942_0392	SYNPCC7942_RS02000	Chromosome	Non-essential	385350	386528	Reverse	mltA	murein transglycosylase	COG2821	M	Cell wall/membrane/envelope biogenesis
Synpcc7942_0393	SYNPCC7942_RS02005	Chromosome	Essential	386677	387357	Forward		Protein of unknown function DUF2993		Y	Not in COGs
Synpcc7942_0394	SYNPCC7942_RS02010	Chromosome	Non-essential	387354	388220	Reverse	cdsA	phosphatidate cytidylyltransferase	COG4589	R	General function prediction only
Synpcc7942_0395	SYNPCC7942_RS02015	Chromosome	Non-essential	388494	389618	Forward		hypothetical protein	COG2963	X	Mobilome; prophages, transposons
Synpcc7942_0396	SYNPCC7942_RS02020	Chromosome	Essential	389953	391494	Forward	purH	IMP cyclohydrolase /phosphoribosylaminoimidazolecarboxamide formyltransferase	COG0138	F	Nucleotide transport and metabolism
Synpcc7942_0397	SYNPCC7942_RS02025	Chromosome	Non-essential	391532	392923	Forward	lim17	Alkaline and neutral invertase	COG3408	G	Carbohydrate transport and metabolism
Synpcc7942_0398	SYNPCC7942_RS02030	Chromosome	Non-essential	392990	393448	Forward		Protein of unknown function DUF4079		Y	Not in COGs
Synpcc7942_0399	SYNPCC7942_RS02035	Chromosome	Beneficial	393793	394545	Reverse		L-ascorbate metabolism protein UlaG, beta-lactamase superfamily	COG2220	G	Carbohydrate transport and metabolism
Synpcc7942_0400	SYNPCC7942_RS02040	Chromosome	Essential	394579	395181	Reverse	trpG	anthranilate synthase, component II	COG0512	EH	Amino acid transport and metabolism;Coenzyme transport and metabolism
Synpcc7942_0401	SYNPCC7942_RS02045	Chromosome	Beneficial	395246	395731	Reverse	dgkA	diacylglycerol kinase family protein	COG0818	I	Lipid transport and metabolism
Synpcc7942_0402	SYNPCC7942_RS02050	Chromosome	Essential	396872	397396	Reverse		probable rRNA maturation factor	COG0319	J	Translation, ribosomal structure and biogenesis
Synpcc7942_0403	SYNPCC7942_RS02055	Chromosome	Non-essential	397398	397577	Reverse		Protein of unknown function DUF3285		Y	Not in COGs
Synpcc7942_0404	SYNPCC7942_RS02060	Chromosome	Essential	397595	398662	Reverse	prfB	bacterial peptide chain release factor 2 bRF-2	COG1186	J	Translation, ribosomal structure and biogenesis
Synpcc7942_0405	SYNPCC7942_RS02065	Chromosome	Essential	398870	399868	Forward	holA	DNA polymerase III, delta subunit	COG1466	L	Replication, recombination and repair
Synpcc7942_0406	SYNPCC7942_RS02070	Chromosome	Essential	399953	400354	Forward		protein of unknown function DUF4168		Y	Not in COGs
Synpcc7942_0407	SYNPCC7942_RS02075	Chromosome	Non-essential	400429	400671	Reverse	psaK1	Photosystem I reaction center subunit PsaK		Y	Not in COGs
Synpcc7942_0408	SYNPCC7942_RS02080	Chromosome	Essential	400768	401421	Forward	trpF	phosphoribosylanthranilate isomerase	COG0135	E	Amino acid transport and metabolism
Synpcc7942_0409	SYNPCC7942_RS02085	Chromosome	Essential	401464	401748	Reverse		hypothetical protein		Y	Not in COGs
Synpcc7942_0410	SYNPCC7942_RS02090	Chromosome	Essential	401750	402022	Reverse		Ribonuclease toxin, BrnT, of type II toxin-antitoxin system	COG2929	S	Function unknown
Synpcc7942_0411	SYNPCC7942_RS02095	Chromosome	Essential	402191	402991	Reverse	trpA	tryptophan synthase, alpha chain	COG0159	E	Amino acid transport and metabolism
Synpcc7942_0412	SYNPCC7942_RS02100	Chromosome	Non-essential	403022	403351	Reverse		Protein of unknown function DUF3007		Y	Not in COGs
Synpcc7942_0413	SYNPCC7942_RS02105	Chromosome	Non-essential	403352	403564	Reverse	ndhL	NADPH-quinone oxidoreductase		Y	Not in COGs
Synpcc7942_0414	SYNPCC7942_RS02115	Chromosome	Non-essential	404016	405188	Forward		Uncharacterized conserved protein, DUF39 family	COG1900	E	Amino acid transport and metabolism
Synpcc7942_0415	SYNPCC7942_RS02120	Chromosome	Non-essential	405168	406145	Reverse		Pentapeptide repeat-containing protein	COG1357	S	Function unknown
Synpcc7942_0416	SYNPCC7942_RS02125	Chromosome	Non-essential	406431	406772	Forward		hypothetical protein		Y	Not in COGs
Synpcc7942_0417	SYNPCC7942_RS02130	Chromosome	Non-essential	406851	408359	Forward		AAA -type ATPase, SpoVK/Ycf46/Vps4 family	COG0464	MDT	Cell wall/membrane/envelope biogenesis;Cell cycle control, cell division, chromosome partitioning;Signal transduction mechanisms
Synpcc7942_0418	SYNPCC7942_RS02135	Chromosome	Non-essential	408494	408844	Forward		Protein of unknown function DUF1257		Y	Not in COGs
Synpcc7942_0419	SYNPCC7942_RS02140	Chromosome	Essential	408941	409903	Reverse	bioB	biotin synthase	COG0502	H	Coenzyme transport and metabolism
Synpcc7942_0420	SYNPCC7942_RS02145	Chromosome	Non-essential	409951	411516	Reverse		hypothetical protein	COG0212	H	Coenzyme transport and metabolism
Synpcc7942_0421	SYNPCC7942_RS02150	Chromosome	Non-essential	411548	411946	Reverse		MAPEG domain containing protein	COG3788	S	Function unknown
Synpcc7942_0422	SYNPCC7942_RS02155	Chromosome	Non-essential	412147	413289	Forward		hypothetical protein		Y	Not in COGs
Synpcc7942_0423	SYNPCC7942_RS02160	Chromosome	Non-essential	413396	413614	Reverse		hypothetical protein		Y	Not in COGs
Synpcc7942_0424	SYNPCC7942_RS02165	Chromosome		413873	414955	Forward	psbAI	photosystem II P680 reaction center D1 protein		Y	Not in COGs
Synpcc7942_0425	SYNPCC7942_RS02170	Chromosome	Non-essential	415064	415441	Reverse		Protein of unknown function DUF760		Y	Not in COGs
Synpcc7942_0426	SYNPCC7942_RS02175	Chromosome	Non-essential	415535	416086	Reverse	scpB	segregation and condensation protein B	COG1386	K	Transcription
Synpcc7942_0427	SYNPCC7942_RS02180	Chromosome	Non-essential	416103	416951	Reverse		ABC-2 type transport system ATP-binding protein	COG1131	V	Defense mechanisms
Synpcc7942_0428	SYNPCC7942_RS02185	Chromosome	Beneficial	416982	418610	Reverse	leuA	2-isopropylmalate synthase	COG0119	E	Amino acid transport and metabolism
Synpcc7942_0429	SYNPCC7942_RS02190	Chromosome	Non-essential	418681	419283	Reverse		hypothetical protein		Y	Not in COGs
Synpcc7942_0430	SYNPCC7942_RS02195	Chromosome	Essential	419382	421292	Forward	dxs	1-deoxy-D-xylulose-5-phosphate synthase	COG1154	HI	Coenzyme transport and metabolism;Lipid transport and metabolism
Synpcc7942_0431	SYNPCC7942_RS02200	Chromosome	Non-essential	421289	422557	Forward		FAD-dependent oxidoreductase	COG0644	C	Energy production and conversion
Synpcc7942_0432	SYNPCC7942_RS02205	Chromosome	Non-essential	422547	423245	Forward		D-alanyl-D-alanine dipeptidase	COG2173	M	Cell wall/membrane/envelope biogenesis
Synpcc7942_0433	SYNPCC7942_RS02210	Chromosome	Non-essential	423632	424840	Forward		hypothetical protein		Y	Not in COGs
Synpcc7942_0434	SYNPCC7942_RS02220	Chromosome	Non-essential	425057	426064	Forward		permease	COG0701	S	Function unknown
Synpcc7942_0435	SYNPCC7942_RS02225	Chromosome	Non-essential	426075	426830	Forward		uncharacterized membrane protein	COG3689	S	Function unknown
Synpcc7942_0436	SYNPCC7942_RS02230	Chromosome	Non-essential	426845	427150	Forward		HNH endonuclease	COG1403	V	Defense mechanisms
Synpcc7942_0437	SYNPCC7942_RS02240	Chromosome	Non-essential	427463	428029	Forward		glutathione peroxidase	COG4469	R	General function prediction only
Synpcc7942_0438	SYNPCC7942_RS13920	Chromosome	Non-essential	427989	428495	Forward		hypothetical protein		Y	Not in COGs
Synpcc7942_0439	SYNPCC7942_RS02245	Chromosome	Essential	428611	429300	Reverse	chlM	Mg-protoporphyrin IX methyltransferase	COG2227	H	Coenzyme transport and metabolism
Synpcc7942_0440	SYNPCC7942_RS02250	Chromosome	Essential	429346	430560	Reverse	nagA	N-acetylglucosamine-6-phosphate deacetylase	COG1820	G	Carbohydrate transport and metabolism
Synpcc7942_0441	SYNPCC7942_RS02255	Chromosome	Ambiguous	430628	431191	Forward	purE	5-carboxyaminoimidazole ribonucleotide mutase	COG0041	F	Nucleotide transport and metabolism
Synpcc7942_0442	SYNPCC7942_RS02260	Chromosome	Non-essential	431458	432951	Forward	amt1	ammonium transporter	COG0004	P	Inorganic ion transport and metabolism
Synpcc7942_0443	SYNPCC7942_RS02265	Chromosome	Non-essential	433076	434317	Reverse		S-layer homology domain-containing protein	COG2948	U	Intracellular trafficking, secretion, and vesicular transport
Synpcc7942_0444	SYNPCC7942_RS02270	Chromosome	Non-essential	434357	435040	Reverse		TrbI/VirB10 family protein	COG2948	U	Intracellular trafficking, secretion, and vesicular transport
Synpcc7942_0445	SYNPCC7942_RS02275	Chromosome	Non-essential	435383	436438	Reverse	oppC	ABC-type dipeptide/oligopeptide/nickel transportsystems permease components-like protein	COG1173	EP	Amino acid transport and metabolism;Inorganic ion transport and metabolism
Synpcc7942_0446	SYNPCC7942_RS02280	Chromosome	Essential	436519	436821	Reverse	rpsN	30S ribosomal protein S14	COG0199	J	Translation, ribosomal structure and biogenesis
Synpcc7942_0447	SYNPCC7942_RS02285	Chromosome	Non-essential	436851	437537	Reverse	nth	D-apurinic or apyrimidinic site lyase / endonuclease III	COG0177	L	Replication, recombination and repair
Synpcc7942_0448	SYNPCC7942_RS02290	Chromosome	Non-essential	437534	438628	Reverse		RIP metalloprotease RseP	COG0750	OK	Posttranslational modification, protein turnover, chaperones;Transcription
Synpcc7942_0449	SYNPCC7942_RS02295	Chromosome	Essential	438675	439961	Reverse	serS	serine--tRNA ligase	COG0172	J	Translation, ribosomal structure and biogenesis
Synpcc7942_0450	SYNPCC7942_RS02300	Chromosome	Essential	440050	440295	Reverse	nifU	nitrogen fixation protein NifU family protein	COG0694	O	Posttranslational modification, protein turnover, chaperones
Synpcc7942_0451	SYNPCC7942_RS02305	Chromosome	Non-essential	440670	441299	Forward		esterase	COG0400	R	General function prediction only
Synpcc7942_0452	SYNPCC7942_RS02310	Chromosome	Non-essential	441357	441728	Reverse		Protein of unknown function DUF3155		Y	Not in COGs
Synpcc7942_0453	SYNPCC7942_RS02315	Chromosome	Essential	442022	443236	Forward		GAF sensor signal transduction histidine kinase	COG0642;COG2205	T	Signal transduction mechanisms
Synpcc7942_0454	SYNPCC7942_RS02320	Chromosome	Essential	443217	443972	Reverse	cobS	cobalamin-5'-phosphate synthase	COG0368	H	Coenzyme transport and metabolism
Synpcc7942_0455	SYNPCC7942_RS02325	Chromosome	Beneficial	444001	445155	Forward	tgt	tRNA-guanine transglycosylase	COG0343	J	Translation, ribosomal structure and biogenesis
Synpcc7942_0456	SYNPCC7942_RS13675	Chromosome	Ambiguous	445209	445346	Forward	psbK	photosystem II reaction center protein K		Y	Not in COGs
Synpcc7942_0457	SYNPCC7942_RS02330	Chromosome	Non-essential	445562	446179	Forward		hypothetical protein		Y	Not in COGs
Synpcc7942_0458	SYNPCC7942_RS02335	Chromosome	Non-essential	446215	447051	Reverse	fghA	S-formylglutathione hydrolase	COG0627	V	Defense mechanisms
Synpcc7942_0459	SYNPCC7942_RS02340	Chromosome	Non-essential	447057	448166	Reverse		S-hydroxymethylglutathione dehydrogenase / alcohol dehydrogenase	COG1062	C	Energy production and conversion
Synpcc7942_0460	SYNPCC7942_RS02345	Chromosome	Non-essential	448306	448779	Reverse		Acetyltransferase GNAT family protein	COG0454;COG0456	KRJ	Transcription;General function prediction only;Translation, ribosomal structure and biogenesis
Synpcc7942_0461	SYNPCC7942_RS02350	Chromosome	Non-essential	448876	449313	Reverse		hypothetical protein		Y	Not in COGs
Synpcc7942_0462	SYNPCC7942_RS02355	Chromosome	Non-essential	449370	449957	Reverse		Uncharacterized conserved protein, DUF924 family	COG3803	S	Function unknown
Synpcc7942_0463	SYNPCC7942_RS02360	Chromosome	Non-essential	449957	450448	Reverse		protein tyrosine phosphatase	COG0394	T	Signal transduction mechanisms
Synpcc7942_0464	SYNPCC7942_RS02365	Chromosome	Non-essential	450539	450880	Reverse		YbaB/EbfC family nucleoid-associated protein	COG0718	K	Transcription
Synpcc7942_0465	SYNPCC7942_RS02370	Chromosome	Non-essential	451023	451748	Reverse		Protein of unknown function DUF4079		Y	Not in COGs
Synpcc7942_0466	SYNPCC7942_RS02375	Chromosome	Non-essential	451838	454087	Forward		cellulose synthase UDP-forming	COG1215	N	Cell motility
Synpcc7942_0467	SYNPCC7942_RS02380	Chromosome	Beneficial	454004	454837	Reverse		Predicted Zn-dependent protease	COG5549	O	Posttranslational modification, protein turnover, chaperones
Synpcc7942_0468	SYNPCC7942_RS02385	Chromosome	Essential	454806	455045	Reverse	secG	preprotein translocase subunit SecG	COG1314	U	Intracellular trafficking, secretion, and vesicular transport
Synpcc7942_0469	SYNPCC7942_RS02390	Chromosome	Essential	455066	456664	Reverse	yibO	phosphoglycerate mutase	COG0696	G	Carbohydrate transport and metabolism
Synpcc7942_0470	SYNPCC7942_RS02400	Chromosome	Non-essential	457211	457744	Forward		hypothetical protein		Y	Not in COGs
Synpcc7942_0471	SYNPCC7942_RS02405	Chromosome	Non-essential	457882	458712	Forward	lacG	carbohydrate ABC transporter membrane protein 2,CUT1 family	COG0395	G	Carbohydrate transport and metabolism
Synpcc7942_0472	SYNPCC7942_RS02410	Chromosome	Non-essential	458795	459019	Forward		Exodeoxyribonuclease VII small subunit	COG1722	L	Replication, recombination and repair
Synpcc7942_0473	SYNPCC7942_RS02415	Chromosome	Non-essential	459096	460202	Forward		NADH flavin oxidoreductase	COG1902	C	Energy production and conversion
Synpcc7942_0474	SYNPCC7942_RS14140	Chromosome	Essential	460296	460433	Reverse		hypothetical protein		Y	Not in COGs
Synpcc7942_0475	SYNPCC7942_RS02420	Chromosome	Essential	460449	460553	Reverse	petN	cytochrome b6-f complex subunit PetN		Y	Not in COGs
Synpcc7942_0476	SYNPCC7942_RS02425	Chromosome	Non-essential	460552	460962	Forward	clpS	ATP-dependent Clp protease adaptor ClpS2	COG2127	O	Posttranslational modification, protein turnover, chaperones
Synpcc7942_0477	SYNPCC7942_RS02430	Chromosome	Non-essential	460994	461293	Reverse	ylmG	YggT family protein	COG0762	O	Posttranslational modification, protein turnover, chaperones
Synpcc7942_0478	SYNPCC7942_RS02435	Chromosome	Essential	461324	461935	Reverse	lepB	signal peptidase I Serine peptidase. MEROPS family S26A	COG0681	U	Intracellular trafficking, secretion, and vesicular transport
Synpcc7942_0479	SYNPCC7942_RS02440	Chromosome	Non-essential	461935	463749	Reverse	lepA	GTP-binding protein LepA	COG0481	J	Translation, ribosomal structure and biogenesis
Synpcc7942_0480	SYNPCC7942_RS02445	Chromosome	Non-essential	463901	465634	Forward		GAF sensor signal transduction histidine kinase	COG0642;COG2205	T	Signal transduction mechanisms
Synpcc7942_0481	SYNPCC7942_RS02450	Chromosome	Non-essential	465713	466828	Forward		Trypsin-like peptidase domain-containing protein	COG0265	O	Posttranslational modification, protein turnover, chaperones
Synpcc7942_0482	SYNPCC7942_RS02455	Chromosome	Essential	467004	468773	Reverse		cell division protein FtsI penicillin-binding protein 3	COG0768	DM	Cell cycle control, cell division, chromosome partitioning;Cell wall/membrane/envelope biogenesis
Synpcc7942_0483	SYNPCC7942_RS02460	Chromosome	Ambiguous	468776	469219	Reverse		hypothetical protein	COG4191	T	Signal transduction mechanisms
Synpcc7942_0484	SYNPCC7942_RS02465	Chromosome	Beneficial	469432	470874	Reverse		CPBP family intramembrane metalloprotease	COG1266	O	Posttranslational modification, protein turnover, chaperones
Synpcc7942_0485	SYNPCC7942_RS02470	Chromosome	Essential	470975	472312	Forward	gpmB	probable phosphoglycerate mutase	COG0406	G	Carbohydrate transport and metabolism
Synpcc7942_0486	SYNPCC7942_RS02475	Chromosome	Essential	472319	473554	Forward	pyrC	dihydroorotase	COG0044	F	Nucleotide transport and metabolism
Synpcc7942_0487	SYNPCC7942_RS02480	Chromosome	Beneficial	473510	474172	Reverse	lepB	signal peptidase I Serine peptidase. MEROPS family S26A	COG0681	U	Intracellular trafficking, secretion, and vesicular transport
Synpcc7942_0488	SYNPCC7942_RS02485	Chromosome	Essential	474316	475644	Forward		dihydroorotase	COG0044	F	Nucleotide transport and metabolism
Synpcc7942_0489	SYNPCC7942_RS02490	Chromosome	Non-essential	475665	477044	Reverse	aldA	aldehyde dehydrogenase NAD	COG1012	I	Lipid transport and metabolism
Synpcc7942_0490	SYNPCC7942_RS02495	Chromosome	Non-essential	477380	479440	Forward		diguanylate cyclase	COG2199;COG3706;COG5001	TK	Signal transduction mechanisms;Transcription
Synpcc7942_0491	SYNPCC7942_RS13925	Chromosome	Non-essential	479700	479837	Forward		hypothetical protein		Y	Not in COGs
Synpcc7942_0492	SYNPCC7942_RS02505	Chromosome	Essential	479877	480824	Reverse	ribF	bifunctional riboflavin kinase/FMN adenylyltransferase	COG0196	H	Coenzyme transport and metabolism
Synpcc7942_0493	SYNPCC7942_RS02510	Chromosome	Non-essential	480967	482451	Forward		polyphosphate AMP phosphotransferase	COG2326	C	Energy production and conversion
Synpcc7942_0494	SYNPCC7942_RS02515	Chromosome	Non-essential	482631	482984	Reverse		RES family NAD+ phosphorylase	COG5654	S	Function unknown
Synpcc7942_0495	SYNPCC7942_RS02520	Chromosome	Non-essential	482981	483517	Reverse		DUF2384 domain-containing protein	COG5642	S	Function unknown
Synpcc7942_0496	SYNPCC7942_RS02525	Chromosome	Non-essential	483634	484323	Reverse		Class I SAM-dependent methyltransferase	COG0500	QR	Secondary metabolites biosynthesis, transport and catabolism;General function prediction only
Synpcc7942_0497	SYNPCC7942_RS14145	Chromosome	Non-essential	484328	484504	Reverse		hypothetical protein		Y	Not in COGs
Synpcc7942_0498	SYNPCC7942_RS02530	Chromosome	Non-essential	484585	487098	Forward		mannose-1-phosphate guanylyltransferase / phosphomannomutase	COG1109;COG1208	GJM	Carbohydrate transport and metabolism;Translation, ribosomal structure and biogenesis;Cell wall/membrane/envelope biogenesis
Synpcc7942_0499	SYNPCC7942_RS02535	Chromosome	Non-essential	487375	488427	Reverse		methyltransferase	COG0500;COG2226	QRH	Secondary metabolites biosynthesis, transport and catabolism;General function prediction only;Coenzyme transport and metabolism
Synpcc7942_0500	SYNPCC7942_RS02540	Chromosome	Non-essential	488470	488823	Reverse		hypothetical protein		Y	Not in COGs
Synpcc7942_0501	SYNPCC7942_RS02545	Chromosome	Non-essential	488833	489483	Reverse		nucleoside-diphosphate-sugar epimerase-like protein	COG0702	R	General function prediction only
Synpcc7942_0502	SYNPCC7942_RS02550	Chromosome	Non-essential	489508	490074	Reverse		Protein N-acetyltransferase, RimJ/RimL family	COG1670	JO	Translation, ribosomal structure and biogenesis;Posttranslational modification, protein turnover, chaperones
Synpcc7942_0503	SYNPCC7942_RS02555	Chromosome	Non-essential	490074	490382	Reverse		TIGR03792 family protein	COG2329	H	Coenzyme transport and metabolism
Synpcc7942_0504	SYNPCC7942_RS02560	Chromosome	Essential	490382	491698	Reverse	hemA	glutamyl-tRNA reductase	COG0373	H	Coenzyme transport and metabolism
Synpcc7942_0505	SYNPCC7942_RS02565	Chromosome	Essential	491830	492867	Reverse	glpX	D-fructose 1,6-bisphosphatase /sedoheptulose 1,7-bisphosphatase	COG1494	G	Carbohydrate transport and metabolism
Synpcc7942_0506	SYNPCC7942_RS02570	Chromosome	Essential	493021	493749	Forward	pyrH	uridylate kinase	COG0528	F	Nucleotide transport and metabolism
Synpcc7942_0507	SYNPCC7942_RS02575	Chromosome	Essential	493736	494284	Forward	frr	ribosome recycling factor	COG0233	J	Translation, ribosomal structure and biogenesis
Synpcc7942_0508	SYNPCC7942_RS02580	Chromosome	Non-essential	494291	495421	Forward		geranylgeranyl reductase family	COG0644	C	Energy production and conversion
Synpcc7942_0509	SYNPCC7942_RS02585	Chromosome	Non-essential	495460	495933	Forward		hypothetical protein		Y	Not in COGs
Synpcc7942_0510	SYNPCC7942_RS02590	Chromosome	Non-essential	495930	496580	Reverse	serB	2-hydroxy-3-keto-5-methylthiopentenyl-1-phosphat e phosphatase	COG4359	E	Amino acid transport and metabolism
Synpcc7942_0511	SYNPCC7942_RS02595	Chromosome	Essential	496602	497579	Reverse	ccsA	cytochrome c-type biogenesis protein CcsB	COG0755	O	Posttranslational modification, protein turnover, chaperones
Synpcc7942_0512	SYNPCC7942_RS02600	Chromosome	Essential	497624	498808	Reverse	ycf84	YjgP/YjgQ family permease	COG0795	MN	Cell wall/membrane/envelope biogenesis;Cell motility
Synpcc7942_0513	SYNPCC7942_RS02605	Chromosome	Essential	498901	499629	Reverse		lipopolysaccharide export system ATP-binding protein	COG1137	M	Cell wall/membrane/envelope biogenesis
Synpcc7942_0514	SYNPCC7942_RS02610	Chromosome	Essential	499683	500105	Reverse		hypothetical protein	COG1934	M	Cell wall/membrane/envelope biogenesis
Synpcc7942_0515	SYNPCC7942_RS02615	Chromosome	Non-essential	500143	500565	Reverse		hypothetical protein	COG1547	S	Function unknown
Synpcc7942_0516	SYNPCC7942_RS02620	Chromosome	Essential	500562	501884	Reverse	ctpB	C-terminal processing peptidase-2. Serine peptidase. MEROPS family S41A	COG0793	O	Posttranslational modification, protein turnover, chaperones
Synpcc7942_0517	SYNPCC7942_RS02625	Chromosome	Non-essential	502006	504333	Reverse	recJ	putative exonuclease, RecJ-like	COG0608	L	Replication, recombination and repair
Synpcc7942_0518	SYNPCC7942_RS02630	Chromosome	Non-essential	504393	505556	Forward		permease	COG0628	R	General function prediction only
Synpcc7942_0519	SYNPCC7942_RS02635	Chromosome	Non-essential	505620	506138	Forward		hypothetical protein		Y	Not in COGs
Synpcc7942_0520	SYNPCC7942_RS02640	Chromosome	Non-essential	506188	506829	Forward		hypothetical protein	COG4577	QC	Secondary metabolites biosynthesis, transport and catabolism;Energy production and conversion
Synpcc7942_0521	SYNPCC7942_RS02645	Chromosome	Non-essential	506835	507422	Forward		Pentapeptide repeat-containing protein	COG1357	S	Function unknown
Synpcc7942_0522	SYNPCC7942_RS02655	Chromosome	Non-essential	507941	508312	Forward		hypothetical protein		Y	Not in COGs
Synpcc7942_0523	SYNPCC7942_RS02660	Chromosome	Non-essential	508314	508703	Reverse		Uncharacterized conserved protein, MAPEG superfamily	COG3686	S	Function unknown
Synpcc7942_0524	SYNPCC7942_RS02665	Chromosome	Non-essential	508795	509202	Reverse		exter cyclase	COG5485	R	General function prediction only
Synpcc7942_0525	SYNPCC7942_RS02670	Chromosome	Essential	509226	510332	Reverse	aroB	3-dehydroquinate synthase	COG0337	E	Amino acid transport and metabolism
Synpcc7942_0526	SYNPCC7942_RS02675	Chromosome	Non-essential	510412	511293	Forward	lacF	carbohydrate ABC transporter membrane protein 1,CUT1 family	COG1175	G	Carbohydrate transport and metabolism
Synpcc7942_0527	SYNPCC7942_RS02680	Chromosome	Non-essential	511398	512234	Reverse		hypothetical protein		Y	Not in COGs
Synpcc7942_0528	SYNPCC7942_RS02685	Chromosome	Non-essential	512589	513512	Reverse		Lipopolysaccharide biosynthesis protein, LPS	COG1442	M	Cell wall/membrane/envelope biogenesis
Synpcc7942_0529	SYNPCC7942_RS02690	Chromosome	Non-essential	513612	514331	Forward	nagB	6-phosphogluconolactonase	COG0363	G	Carbohydrate transport and metabolism
Synpcc7942_0530	SYNPCC7942_RS02695	Chromosome	Non-essential	514335	515288	Forward		epoxyqueuosine reductase	COG1600	J	Translation, ribosomal structure and biogenesis
Synpcc7942_0531	SYNPCC7942_RS02700	Chromosome	Beneficial	515313	516176	Forward		TPR repeat-containing protein	COG0457	R	General function prediction only
Synpcc7942_0532	SYNPCC7942_RS02705	Chromosome	Non-essential	516414	516767	Reverse		hypothetical protein	COG4634	R	General function prediction only
Synpcc7942_0533	SYNPCC7942_RS02710	Chromosome	Essential	516764	517000	Reverse		Uncharacterized conserved protein, DUF433 family	COG2442	V	Defense mechanisms
Synpcc7942_0534	SYNPCC7942_RS02715	Chromosome	Essential	517016	518941	Reverse	glmS	glutamine--fructose-6-phosphate transaminase	COG0449	M	Cell wall/membrane/envelope biogenesis
Synpcc7942_0535	SYNPCC7942_RS02720	Chromosome	Essential	519088	519333	Reverse	psaC	photosystem I subunit VII	COG1143	C	Energy production and conversion
Synpcc7942_0536	SYNPCC7942_RS02725	Chromosome	Essential	519792	520034	Forward	acpP	acyl carrier protein	COG0236	I	Lipid transport and metabolism
Synpcc7942_0537	SYNPCC7942_RS02730	Chromosome	Essential	520102	521355	Forward	fabF	3-oxoacyl-[acyl-carrier-protein] synthase II	COG0304	IQ	Lipid transport and metabolism;Secondary metabolites biosynthesis, transport and catabolism
Synpcc7942_0538	SYNPCC7942_RS02735	Chromosome	Essential	521502	523508	Forward	tktA	transketolase	COG0021	G	Carbohydrate transport and metabolism
Synpcc7942_0539	SYNPCC7942_RS02740	Chromosome	Non-essential	523604	524353	Forward		CAAX protease self-immunity	arCOG10178	Y	Not in COGs
Synpcc7942_0540	SYNPCC7942_RS02745	Chromosome	Non-essential	524367	524828	Forward		Predicted nucleic acid-binding protein, containsPIN domain	COG1569	R	General function prediction only
Synpcc7942_0541	SYNPCC7942_RS02750	Chromosome	Essential	524832	525062	Forward		hypothetical protein		Y	Not in COGs
Synpcc7942_0542	SYNPCC7942_RS02760	Chromosome	Essential	525360	526253	Forward	lipA	lipoic acid synthetase	COG0320	H	Coenzyme transport and metabolism
Synpcc7942_0543	SYNPCC7942_RS02765	Chromosome	Non-essential	526250	526813	Reverse		NADPH-dependent FMN reductase	COG0431	C	Energy production and conversion
Synpcc7942_0544	SYNPCC7942_RS02770	Chromosome	Non-essential	526892	527161	Forward		hypothetical protein	COG2350	QR	Secondary metabolites biosynthesis, transport and catabolism;General function prediction only
Synpcc7942_0545	SYNPCC7942_RS02775	Chromosome	Non-essential	527143	527835	Forward		hypothetical protein		Y	Not in COGs
Synpcc7942_0546	SYNPCC7942_RS02780	Chromosome	Non-essential	527876	530023	Forward	nha4	sodium proton antiporter	COG0475;COG0589	PT	Inorganic ion transport and metabolism;Signal transduction mechanisms
Synpcc7942_0547	SYNPCC7942_RS02785	Chromosome	Non-essential	530057	530566	Reverse		hypothetical protein		Y	Not in COGs
Synpcc7942_0548	SYNPCC7942_RS02790	Chromosome	Non-essential	530623	531783	Reverse		hypothetical protein		Y	Not in COGs
Synpcc7942_0549	SYNPCC7942_RS02795	Chromosome	Essential	531884	532645	Forward		DUF475 domain-containing protein	COG0861	P	Inorganic ion transport and metabolism
Synpcc7942_0550	SYNPCC7942_RS02800	Chromosome	Non-essential	532654	533037	Forward		hypothetical protein		Y	Not in COGs
Synpcc7942_0551	SYNPCC7942_RS02805	Chromosome	Non-essential	533570	533941	Forward		hypothetical protein		Y	Not in COGs
Synpcc7942_0552	SYNPCC7942_RS02810	Chromosome	Essential	534067	535185	Forward	nfrC	UDP-N-Acetylglucosamine 2-epimerase	COG0381	M	Cell wall/membrane/envelope biogenesis
Synpcc7942_0553	SYNPCC7942_RS02815	Chromosome	Non-essential	535182	536534	Reverse		efflux RND transporter periplasmic adaptor subunit	COG0845	MV	Cell wall/membrane/envelope biogenesis;Defense mechanisms
Synpcc7942_0554	SYNPCC7942_RS02820	Chromosome	Non-essential	536594	537685	Forward	ychF	redox-regulated ATPase YchF	COG0012	J	Translation, ribosomal structure and biogenesis
Synpcc7942_0555	SYNPCC7942_RS02825	Chromosome	Non-essential	537790	538509	Forward		zinc metalloprotease	COG1451	R	General function prediction only
Synpcc7942_0556	SYNPCC7942_RS02830	Chromosome	Non-essential	538506	539219	Reverse	srrB	two component transcriptional regulator, winged helix family	COG0745	TK	Signal transduction mechanisms;Transcription
Synpcc7942_0557	SYNPCC7942_RS02835	Chromosome	Non-essential	539414	539605	Forward		hypothetical protein		Y	Not in COGs
Synpcc7942_0558	SYNPCC7942_RS02840	Chromosome	Non-essential	539683	540297	Forward		hypothetical protein	COG2214	K	Transcription
Synpcc7942_0559	SYNPCC7942_RS02845	Chromosome	Non-essential	540349	541242	Reverse	hslO	molecular chaperone Hsp33	COG1281	O	Posttranslational modification, protein turnover, chaperones
Synpcc7942_0560	SYNPCC7942_RS02850	Chromosome	Essential	541275	541979	Reverse		ABC transporter ATP-binding protein	COG1122	PR	Inorganic ion transport and metabolism;General function prediction only
Synpcc7942_0561	SYNPCC7942_RS02855	Chromosome	Non-essential	542054	543049	Forward		tetracopeptide repeat protein	COG0457	R	General function prediction only
Synpcc7942_0562	SYNPCC7942_RS02860	Chromosome	Non-essential	543141	543596	Forward		Protein of unknown function DUF3531		Y	Not in COGs
Synpcc7942_0563	SYNPCC7942_RS02865	Chromosome	Non-essential	543654	545654	Reverse	uvrB	Excinuclease ABC subunit B	COG0556	L	Replication, recombination and repair
Synpcc7942_0564	SYNPCC7942_RS02870	Chromosome	Non-essential	545774	546487	Forward		putative ABC transport system ATP-binding protein	COG1136	M	Cell wall/membrane/envelope biogenesis
Synpcc7942_0565	SYNPCC7942_RS02875	Chromosome	Non-essential	546588	547250	Forward		FHA domain-containing protein	COG1716	T	Signal transduction mechanisms
Synpcc7942_0566	SYNPCC7942_RS02880	Chromosome	Non-essential	547247	548017	Forward		HAD family hydrolase	COG0561	HR	Coenzyme transport and metabolism;General function prediction only
Synpcc7942_0567	SYNPCC7942_RS02885	Chromosome	Non-essential	548019	549368	Reverse		FAD-linked oxidase	COG0277	C	Energy production and conversion
Synpcc7942_0568	SYNPCC7942_RS02890	Chromosome	Non-essential	549371	550687	Reverse	codA	cytosine deaminase	COG0402	FR	Nucleotide transport and metabolism;General function prediction only
Synpcc7942_0569	SYNPCC7942_RS02895	Chromosome	Non-essential	550718	551653	Reverse	rpoD4	RNA polymerase sigma factor RpoD	COG0568	K	Transcription
Synpcc7942_0570	SYNPCC7942_RS02900	Chromosome	Essential	551878	553221	Reverse	dnaE	DNA polymerase III subunit alpha	COG0587	L	Replication, recombination and repair
Synpcc7942_0571	SYNPCC7942_RS02905	Chromosome	Beneficial	553324	554697	Reverse		glycoside/pentoside/hexuronide cation symporter,GPH family	COG2211	G	Carbohydrate transport and metabolism
Synpcc7942_0572	SYNPCC7942_RS02910	Chromosome	Non-essential	554694	555134	Reverse		glyoxylase I family protein	COG0346	Q	Secondary metabolites biosynthesis, transport and catabolism
Synpcc7942_0573	SYNPCC7942_RS02920	Chromosome	Non-essential	555297	555533	Reverse		hypothetical protein		Y	Not in COGs
Synpcc7942_0574	SYNPCC7942_RS02925	Chromosome	Non-essential	555612	556442	Forward		protein of unknown function DUF3598		Y	Not in COGs
Synpcc7942_0575	SYNPCC7942_RS02930	Chromosome	Non-essential	556414	556977	Reverse		hypothetical protein		Y	Not in COGs
Synpcc7942_0576	SYNPCC7942_RS02935	Chromosome	Essential	557299	558060	Forward	thiG	thiazole synthase	COG2022	H	Coenzyme transport and metabolism
Synpcc7942_0577	SYNPCC7942_RS13930	Chromosome	Non-essential	558144	558314	Forward		NAD-dependent epimerase/dehydratase family protein		Y	Not in COGs
Synpcc7942_0578	SYNPCC7942_RS02940	Chromosome	Beneficial	558408	559616	Forward	sqdB	UDP-sulfoquinovose synthase	COG0451	M	Cell wall/membrane/envelope biogenesis
Synpcc7942_0579	SYNPCC7942_RS02945	Chromosome	Beneficial	559632	560765	Forward	sqdX	Glycosyltransferase involved in cell wall bisynthesis	COG0438	M	Cell wall/membrane/envelope biogenesis
Synpcc7942_0580	SYNPCC7942_RS02950	Chromosome	Essential	560720	562537	Reverse	ftsI	peptidoglycan glycosyltransferase	COG0768	DM	Cell cycle control, cell division, chromosome partitioning;Cell wall/membrane/envelope biogenesis
Synpcc7942_0581	SYNPCC7942_RS02955	Chromosome	Non-essential	562634	562981	Reverse		hypothetical protein		Y	Not in COGs
Synpcc7942_0582	SYNPCC7942_RS02960	Chromosome	Non-essential	563020	564024	Reverse		alpha/beta fold hydrolase	COG0429	R	General function prediction only
Synpcc7942_0583	SYNPCC7942_RS02965	Chromosome	Essential	564123	565217	Forward	chlI	protoporphyrin IX magnesium-chelatase	COG1239	H	Coenzyme transport and metabolism
Synpcc7942_0584	SYNPCC7942_RS02970	Chromosome	Essential	565354	566079	Reverse	rpiA	ribose-5-phosphate isomerase	COG0120	G	Carbohydrate transport and metabolism
Synpcc7942_0585	SYNPCC7942_RS02975	Chromosome	Non-essential	566168	567388	Reverse		serine protease	COG0265	O	Posttranslational modification, protein turnover, chaperones
Synpcc7942_0586	SYNPCC7942_RS02980	Chromosome	Non-essential	567539	568306	Reverse		3',5'-cyclic-nucleotide phosphodiesterase	COG1409	T	Signal transduction mechanisms
Synpcc7942_0587	SYNPCC7942_RS03010	Chromosome	Essential	573854	576583	Forward	valS	valyl-tRNA synthetase	COG0525	J	Translation, ribosomal structure and biogenesis
Synpcc7942_0588	SYNPCC7942_RS03015	Chromosome	Non-essential	576665	577840	Reverse	purT	phosphoribosylglycinamide formyltransferase	COG0027	F	Nucleotide transport and metabolism
Synpcc7942_0589	SYNPCC7942_RS03020	Chromosome	Ambiguous	578208	578573	Forward		Fe-S cluster oxidoreductase protein	COG0727	R	General function prediction only
Synpcc7942_0590	SYNPCC7942_RS03025	Chromosome	Non-essential	578620	578967	Forward		Putative Ca+/H+ antiporter	COG2119	R	General function prediction only
Synpcc7942_0591	SYNPCC7942_RS03030	Chromosome	Non-essential	578972	579298	Forward		Putative Ca+/H+ antiporter	COG2119	R	General function prediction only
Synpcc7942_0592	SYNPCC7942_RS03035	Chromosome	Non-essential	579312	580394	Reverse	pfkA	6-phosphofructokinase	COG0205	G	Carbohydrate transport and metabolism
Synpcc7942_0593	SYNPCC7942_RS13615	Chromosome	Non-essential	580422	581174	Reverse		Protein of unknown function DUF3887		Y	Not in COGs
Synpcc7942_0594	SYNPCC7942_RS03045	Chromosome	Non-essential	581205	582881	Reverse		CocE/NonD family hydrolase	COG2936	R	General function prediction only
Synpcc7942_0595	SYNPCC7942_RS03050	Chromosome	Non-essential	582850	583398	Reverse		Protein of unknown function DUF2808	COG0265	O	Posttranslational modification, protein turnover, chaperones
Synpcc7942_0596	SYNPCC7942_RS03055	Chromosome	Non-essential	583496	584428	Forward		methyltransferase domain-containing protein	COG0500;COG2226	QRH	Secondary metabolites biosynthesis, transport and catabolism;General function prediction only;Coenzyme transport and metabolism
Synpcc7942_0597	SYNPCC7942_RS03060	Chromosome	Essential	584425	585264	Reverse	menB	1,4-Dihydroxy-2-naphthoyl-CoA synthase	COG0447	H	Coenzyme transport and metabolism
Synpcc7942_0598	SYNPCC7942_RS03065	Chromosome	Essential	585701	587473	Forward		peptidoglycan DD-metalloendopeptidase family protein	COG0739	M	Cell wall/membrane/envelope biogenesis
Synpcc7942_0599	SYNPCC7942_RS03075	Chromosome	Non-essential	587802	588404	Reverse		transcriptional regulator /transcriptional regulator, TetR family	COG1309	K	Transcription
Synpcc7942_0600	SYNPCC7942_RS03080	Chromosome	Non-essential	588528	590060	Reverse	prkE	serine/threonine protein kinase	COG0515	T	Signal transduction mechanisms
Synpcc7942_0601	SYNPCC7942_RS03085	Chromosome	Non-essential	590130	590390	Reverse		hypothetical protein	COG0610	V	Defense mechanisms
Synpcc7942_0602	SYNPCC7942_RS03090	Chromosome	Non-essential	590846	591454	Reverse		hypothetical protein		Y	Not in COGs
Synpcc7942_0603	SYNPCC7942_RS03095	Chromosome	Beneficial	591459	592751	Reverse	glgC	glucose-1-phosphate adenylyltransferase	COG0448	G	Carbohydrate transport and metabolism
Synpcc7942_0604	SYNPCC7942_RS03100	Chromosome	Essential	592950	593633	Forward	rpe	ribulose-5-phosphate 3-epimerase	COG0036	G	Carbohydrate transport and metabolism
Synpcc7942_0605	SYNPCC7942_RS03105	Chromosome	Non-essential	593711	594694	Reverse		putative membrane protein	COG3781	P	Inorganic ion transport and metabolism
Synpcc7942_0606	SYNPCC7942_RS03110	Chromosome	Non-essential	594687	595367	Reverse	aat	leucyl/phenylalanyl-tRNA--protein transferase	COG2360	O	Posttranslational modification, protein turnover, chaperones
Synpcc7942_0607	SYNPCC7942_RS03115	Chromosome	Non-essential	595393	595707	Forward		hypothetical protein		Y	Not in COGs
Synpcc7942_0608	SYNPCC7942_RS03120	Chromosome	Non-essential	595756	596298	Forward		acireductone dioxygenase apoprotein	COG1791	E	Amino acid transport and metabolism
Synpcc7942_0609	SYNPCC7942_RS03125	Chromosome	Non-essential	596382	597872	Forward	ndhD4	NADH dehydrogenase subunit M	COG1008	C	Energy production and conversion
Synpcc7942_0610	SYNPCC7942_RS03130	Chromosome	Non-essential	597977	599776	Forward		mechanosensitive ion channel	COG0668	M	Cell wall/membrane/envelope biogenesis
Synpcc7942_0611	SYNPCC7942_RS03135	Chromosome	Non-essential	599815	602205	Forward	mutS	DNA mismatch repair protein MutS2	COG1193	L	Replication, recombination and repair
Synpcc7942_0612	SYNPCC7942_RS03140	Chromosome	Essential	602209	603369	Reverse	gltA	citrate synthase	COG0372	C	Energy production and conversion
Synpcc7942_0613	SYNPCC7942_RS03145	Chromosome	Non-essential	603504	603992	Reverse	sixA	phosphohistidine phosphatase, SixA	COG2062	T	Signal transduction mechanisms
Synpcc7942_0614	SYNPCC7942_RS03150	Chromosome	Beneficial	603996	605675	Reverse		Protein of unknown function DUF3352	COG3040	M	Cell wall/membrane/envelope biogenesis
Synpcc7942_0615	SYNPCC7942_RS03155	Chromosome	Non-essential	605836	606180	Forward		Rhodanese-related sulfurtransferase	COG0607	P	Inorganic ion transport and metabolism
Synpcc7942_0616	SYNPCC7942_RS03160	Chromosome	Non-essential	606238	607299	Forward	hrcA	heat-inducible transcription repressor HrcA	COG1420	K	Transcription
Synpcc7942_0617	SYNPCC7942_RS03165	Chromosome	Non-essential	607311	607688	Reverse		hypothetical protein		Y	Not in COGs
Synpcc7942_0618	SYNPCC7942_RS03170	Chromosome	Essential	607820	609100	Forward	ahcY	S-adenosyl-L-homocysteine hydrolase	COG0499	H	Coenzyme transport and metabolism
Synpcc7942_0619	SYNPCC7942_RS03175	Chromosome	Non-essential	609153	609788	Forward		DedA family protein, putative membrane protein	COG0586	M	Cell wall/membrane/envelope biogenesis
Synpcc7942_0620	SYNPCC7942_RS03180	Chromosome	Non-essential	609866	610570	Forward		DUF541 domain-containing protein	COG2968	S	Function unknown
Synpcc7942_0621	SYNPCC7942_RS03185	Chromosome	Non-essential	610715	611893	Forward		hypothetical protein	COG0574	G	Carbohydrate transport and metabolism
Synpcc7942_0622	SYNPCC7942_RS03190	Chromosome	Beneficial	611915	613912	Forward		ABC transporter ATP-binding protein	COG4178	R	General function prediction only
Synpcc7942_0623	SYNPCC7942_RS03195	Chromosome	Non-essential	613972	615351	Forward	trxB	thioredoxin reductase NADPH	COG0492	O	Posttranslational modification, protein turnover, chaperones
Synpcc7942_0624	SYNPCC7942_RS03200	Chromosome	Beneficial	615361	616419	Forward	ldpA	Fe-S-cluster-containing hydrogenase component 2	COG1149	R	General function prediction only
Synpcc7942_0625	SYNPCC7942_RS03205	Chromosome	Non-essential	616419	618185	Forward	ycf45	AAA family ATPase	COG3854	D	Cell cycle control, cell division, chromosome partitioning
Synpcc7942_0626	SYNPCC7942_RS03210	Chromosome	Essential	618362	620221	Forward	ilvD	dihydroxyacid dehydratase	COG0129	EG	Amino acid transport and metabolism;Carbohydrate transport and metabolism
Synpcc7942_0627	SYNPCC7942_RS03220	Chromosome	Beneficial	620462	621226	Forward		HAD family hydrolase	COG0546	C	Energy production and conversion
Synpcc7942_0628	SYNPCC7942_RS03225	Chromosome	Beneficial	621277	622137	Forward		spermidine synthase	COG0421	E	Amino acid transport and metabolism
Synpcc7942_0629	SYNPCC7942_RS03230	Chromosome	Non-essential	622134	622340	Reverse		hypothetical protein		Y	Not in COGs
Synpcc7942_0630	SYNPCC7942_RS03235	Chromosome	Non-essential	622432	623574	Forward		DUF3747 family protein	COG3324	R	General function prediction only
Synpcc7942_0631	SYNPCC7942_RS03240	Chromosome	Essential	623876	624262	Reverse	rplL	LSU ribosomal protein L12P	COG0222	J	Translation, ribosomal structure and biogenesis
Synpcc7942_0632	SYNPCC7942_RS03245	Chromosome	Essential	624322	624849	Reverse	rplJ	LSU ribosomal protein L10P	COG0244	J	Translation, ribosomal structure and biogenesis
Synpcc7942_0633	SYNPCC7942_RS03250	Chromosome	Essential	625078	625791	Reverse	rplA	LSU ribosomal protein L1P	COG0081	J	Translation, ribosomal structure and biogenesis
Synpcc7942_0634	SYNPCC7942_RS03255	Chromosome	Essential	625866	626291	Reverse	rplK	LSU ribosomal protein L11P	COG0080	J	Translation, ribosomal structure and biogenesis
Synpcc7942_0635	SYNPCC7942_RS03260	Chromosome	Essential	626299	626916	Reverse	nusG	transcription antitermination protein nusG	COG0250	K	Transcription
Synpcc7942_0636	SYNPCC7942_RS03265	Chromosome	Essential	626925	627170	Reverse	secE	protein translocase subunit secE/sec61 gamma	COG0690	U	Intracellular trafficking, secretion, and vesicular transport
Synpcc7942_0637	SYNPCC7942_RS03270	Chromosome	Essential	627275	629962	Reverse	clpB	ATP-dependent Clp protease ATP-binding subunit ClpB	COG0542	O	Posttranslational modification, protein turnover, chaperones
Synpcc7942_0638	SYNPCC7942_RS03275	Chromosome	Non-essential	630050	630463	Reverse	gloA	lactoylglutathione lyase	COG0346	Q	Secondary metabolites biosynthesis, transport and catabolism
Synpcc7942_0639	SYNPCC7942_RS03280	Chromosome	Essential	630677	631969	Forward	eno	enolase	COG0148	G	Carbohydrate transport and metabolism
Synpcc7942_0640	SYNPCC7942_RS03285	Chromosome	Non-essential	632225	633991	Forward		ATP-binding cassette, subfamily B	COG1132	V	Defense mechanisms
Synpcc7942_0641	SYNPCC7942_RS03290	Chromosome	Non-essential	634089	635996	Reverse	sdhA	succinate dehydrogenase subunit A	COG1053	C	Energy production and conversion
Synpcc7942_0642	SYNPCC7942_RS03295	Chromosome	Non-essential	636125	636670	Reverse	prxQ	peroxiredoxin	COG1225	O	Posttranslational modification, protein turnover, chaperones
Synpcc7942_0643	SYNPCC7942_RS03300	Chromosome	Non-essential	636762	636965	Forward		copper chaperone/heavy metal transporter	COG2608	P	Inorganic ion transport and metabolism
Synpcc7942_0644	SYNPCC7942_RS03305	Chromosome	Non-essential	637075	639339	Forward	cikA	GAF domain protein	COG0642;COG2205	T	Signal transduction mechanisms
Synpcc7942_0645	SYNPCC7942_RS03310	Chromosome	Essential	639457	640758	Forward	hemL	glutamate-1-semialdehyde 2,1-aminomutase	COG0001	H	Coenzyme transport and metabolism
Synpcc7942_0646	SYNPCC7942_RS03315	Chromosome	Non-essential	640765	640992	Forward		hypothetical protein		Y	Not in COGs
Synpcc7942_0647	SYNPCC7942_RS03320	Chromosome	Non-essential	641196	641738	Forward		Lipoprotein-anchoring transpeptidase ErfK/SrfK	COG1376	M	Cell wall/membrane/envelope biogenesis
Synpcc7942_0648	SYNPCC7942_RS13685	Chromosome	Non-essential	641843	642694	Forward		trypsin-like peptidase domain-containing protein	COG3591	O	Posttranslational modification, protein turnover, chaperones
Synpcc7942_0649	SYNPCC7942_RS03325	Chromosome	Essential	642767	643966	Reverse	rpoD1	RNA polymerase sigma factor RpoD	COG0568	K	Transcription
Synpcc7942_0650	SYNPCC7942_RS03330	Chromosome	Non-essential	644174	644659	Reverse	nat	GNAT family N-acetyltransferase	COG0454;COG0456	KRJ	Transcription;General function prediction only;Translation, ribosomal structure and biogenesis
Synpcc7942_0651	SYNPCC7942_RS03335	Chromosome	Essential	644741	647161	Forward	priA	primosome assembly protein PriA	COG1198	L	Replication, recombination and repair
Synpcc7942_0652	SYNPCC7942_RS03340	Chromosome	Non-essential	647124	648713	Reverse		FAD-binding oxidoreductase	COG0644	C	Energy production and conversion
Synpcc7942_0653	SYNPCC7942_RS03345	Chromosome	Essential	648710	649441	Reverse	cdv1	peptidylprolyl isomerase	COG0652	O	Posttranslational modification, protein turnover, chaperones
Synpcc7942_0654	SYNPCC7942_RS03350	Chromosome	Essential	649443	650009	Reverse	ycf4	photosystem I assembly protein		Y	Not in COGs
Synpcc7942_0655	SYNPCC7942_RS03355	Chromosome		650232	651290	Forward	psbDI	Photosystem II D2 protein		Y	Not in COGs
Synpcc7942_0656	SYNPCC7942_RS03360	Chromosome	Essential	651274	652659	Forward	psbC	Photosystem II reaction center protein		Y	Not in COGs
Synpcc7942_0657	SYNPCC7942_RS03365	Chromosome	Essential	653047	653388	Reverse		protein of unknown function DUF1815		Y	Not in COGs
Synpcc7942_0658	SYNPCC7942_RS03370	Chromosome	Non-essential	653558	653770	Reverse		Protein of unknown function DUF2839		Y	Not in COGs
Synpcc7942_0659	SYNPCC7942_RS03375	Chromosome	Non-essential	653854	655359	Reverse		ATP-dependent DNA helicase DinG	COG1199	L	Replication, recombination and repair
Synpcc7942_0660	SYNPCC7942_RS03380	Chromosome	Ambiguous	655417	656253	Forward	tyrA	arogenate dehydrogenase NADP	COG0287	E	Amino acid transport and metabolism
Synpcc7942_0661	SYNPCC7942_RS03385	Chromosome	Non-essential	656270	657874	Forward		hypothetical protein	COG0457	R	General function prediction only
Synpcc7942_0662	SYNPCC7942_RS03390	Chromosome	Non-essential	657943	658857	Forward		FecR family protein	COG3712	PT	Inorganic ion transport and metabolism;Signal transduction mechanisms
Synpcc7942_0663	SYNPCC7942_RS03395	Chromosome	Non-essential	658977	660875	Forward	cya2	adenylate/guanylate cyclase	COG2114;COG4252	T	Signal transduction mechanisms
Synpcc7942_0664	SYNPCC7942_RS03400	Chromosome	Non-essential	660875	662224	Forward		Cyclic nucleotide-binding domain-containing protein	COG0664;COG3264	TM	Signal transduction mechanisms;Cell wall/membrane/envelope biogenesis
Synpcc7942_0665	SYNPCC7942_RS03405	Chromosome	Non-essential	662232	662978	Reverse		creatinase	COG1402	H	Coenzyme transport and metabolism
Synpcc7942_0666	SYNPCC7942_RS03410	Chromosome	Non-essential	663141	663761	Forward		DnaJ domain-containing protein	COG0484	O	Posttranslational modification, protein turnover, chaperones
Synpcc7942_0667	SYNPCC7942_RS03415	Chromosome	Non-essential	663985	664296	Forward		hypothetical protein		Y	Not in COGs
Synpcc7942_0668		Chromosome	Non-essential	664306	664446	Reverse		hypothetical protein		Y	Not in COGs
Synpcc7942_0669	SYNPCC7942_RS03425	Chromosome	Non-essential	664525	665124	Forward	mpg	DNA-3-methyladenine glycosylase	COG2094	L	Replication, recombination and repair
Synpcc7942_0670	SYNPCC7942_RS03430	Chromosome	Essential	665121	666137	Forward	pyrB	aspartate carbamoyltransferase	COG0540	F	Nucleotide transport and metabolism
Synpcc7942_0671	SYNPCC7942_RS03435	Chromosome	Non-essential	666156	666653	Forward		small multidrug export protein	COG2426	S	Function unknown
Synpcc7942_0672	SYNPCC7942_RS03440	Chromosome	Non-essential	666869	667849	Forward	rpoD3	RNA polymerase sigma factor SigA3	COG0568	K	Transcription
Synpcc7942_0673	SYNPCC7942_RS03445	Chromosome	Non-essential	667849	668931	Forward	mutT	A/G-specific DNA-adenine glycosylase	COG0494;COG1194	VL	Defense mechanisms;Replication, recombination and repair
Synpcc7942_0674	SYNPCC7942_RS03450	Chromosome	Essential	669272	670300	Forward	hemF	coproporphyrinogen oxidase	COG0408	H	Coenzyme transport and metabolism
Synpcc7942_0675	SYNPCC7942_RS03455	Chromosome	Non-essential	670297	670818	Reverse		CCB1 domain-containing protein		Y	Not in COGs
Synpcc7942_0676	SYNPCC7942_RS03460	Chromosome	Essential	670914	672119	Forward		hypothetical protein	COG4370	S	Function unknown
Synpcc7942_0677	SYNPCC7942_RS03465	Chromosome	Non-essential	672082	672462	Reverse	pex	PadR family transcriptional regulator	COG1695	K	Transcription
Synpcc7942_0678	SYNPCC7942_RS03470	Chromosome	Non-essential	672767	673402	Forward	rnd	ribonuclease D	COG0349	J	Translation, ribosomal structure and biogenesis
Synpcc7942_0679	SYNPCC7942_RS03480	Chromosome	Non-essential	673785	674108	Forward	rbp1	RNA-binding protein RbpA	COG0724	J	Translation, ribosomal structure and biogenesis
Synpcc7942_0680	SYNPCC7942_RS03485	Chromosome	Non-essential	674334	675149	Forward		sterol C5-desaturase	COG3000	I	Lipid transport and metabolism
Synpcc7942_0681	SYNPCC7942_RS03490	Chromosome	Essential	675164	675862	Reverse	ispD	2-C-methyl-D-erythritol 4-phosphate cytidylyltransferase	COG1211	I	Lipid transport and metabolism
Synpcc7942_0682	SYNPCC7942_RS03495	Chromosome	Essential	675946	676905	Forward		glycosyltransferase family 9 protein	COG0859	M	Cell wall/membrane/envelope biogenesis
Synpcc7942_0683	SYNPCC7942_RS03500	Chromosome	Non-essential	676942	677967	Forward		potassium channel protein	COG1226	P	Inorganic ion transport and metabolism
Synpcc7942_0684	SYNPCC7942_RS03505	Chromosome	Essential	678025	678774	Forward	fabG	3-ketoacyl-ACP reductase	COG1028	I	Lipid transport and metabolism
Synpcc7942_0685	SYNPCC7942_RS03510	Chromosome	Non-essential	678881	680548	Forward	groEL	molecular chaperone GroEL	COG0459	O	Posttranslational modification, protein turnover, chaperones
Synpcc7942_0686	SYNPCC7942_RS03520	Chromosome	Non-essential	680978	682138	Forward		FO synthase subunit 2	COG1060	H	Coenzyme transport and metabolism
Synpcc7942_0687	SYNPCC7942_RS03525	Chromosome	Non-essential	682128	683747	Forward		Protein of unknown function DUF3352	COG3827	D	Cell cycle control, cell division, chromosome partitioning
Synpcc7942_0688	SYNPCC7942_RS03530	Chromosome	Non-essential	683722	684060	Forward		ArsR family transcriptional regulator	COG0640	K	Transcription
Synpcc7942_0689	SYNPCC7942_RS03535	Chromosome	Essential	684051	684884	Reverse		CPBP family intramembrane metalloprotease	COG1266	O	Posttranslational modification, protein turnover, chaperones
Synpcc7942_0690	SYNPCC7942_RS03540	Chromosome	Non-essential	684868	685155	Reverse	clpS	ATP-dependent Clp protease adaptor protein ClpS	COG2127	O	Posttranslational modification, protein turnover, chaperones
Synpcc7942_0691	SYNPCC7942_RS13620	Chromosome	Non-essential	685290	685634	Forward		hypothetical protein		Y	Not in COGs
Synpcc7942_0692	SYNPCC7942_RS03550	Chromosome	Non-essential	685631	686185	Reverse		Alpha/beta hydrolase		Y	Not in COGs
Synpcc7942_0693	SYNPCC7942_RS03555	Chromosome	Non-essential	686247	687032	Reverse		HAD family hydrolase	COG0546	C	Energy production and conversion
Synpcc7942_0694	SYNPCC7942_RS03560	Chromosome	Essential	687133	688056	Reverse	rps1	30S ribosomal protein S1	COG0539	J	Translation, ribosomal structure and biogenesis
Synpcc7942_0695	SYNPCC7942_RS03565	Chromosome	Non-essential	688334	688840	Reverse		NrdR family transcriptional regulator	COG1327	K	Transcription
Synpcc7942_0696	SYNPCC7942_RS03570	Chromosome	Ambiguous	689050	689145	Reverse	psbT	photosystem II reaction center protein T		Y	Not in COGs
Synpcc7942_0697	SYNPCC7942_RS03575	Chromosome	Essential	689222	690748	Reverse	psbB	Photosystem II CP47 chlorophyll apoprotein		Y	Not in COGs
Synpcc7942_0698	SYNPCC7942_RS03580	Chromosome	Non-essential	691085	691519	Forward		ferredoxin	COG0633	C	Energy production and conversion
Synpcc7942_0699	SYNPCC7942_RS03585	Chromosome	Essential	691619	691726	Forward	psbM	photosystem II reaction center protein M		Y	Not in COGs
Synpcc7942_0700	SYNPCC7942_RS03590	Chromosome	Non-essential	691824	692657	Reverse		Nucleotide-binding universal stress protein, UspA family	COG0589	T	Signal transduction mechanisms
Synpcc7942_0701	SYNPCC7942_RS03595	Chromosome	Non-essential	692799	693260	Forward		acyl-CoA thioester hydrolase	COG0824	I	Lipid transport and metabolism
Synpcc7942_0702	SYNPCC7942_RS03600	Chromosome	Non-essential	693257	694045	Forward		SAM-dependent chlorinase/fluorinase	COG1912	HV	Coenzyme transport and metabolism;Defense mechanisms
Synpcc7942_0703	SYNPCC7942_RS03605	Chromosome	Non-essential	694072	695280	Forward	dprA	DNA processing protein	COG0758	L	Replication, recombination and repair
Synpcc7942_0704	SYNPCC7942_RS03610	Chromosome	Non-essential	695313	695948	Forward	act	Vat family streptogramin A O-acetyltransferase	COG0110	R	General function prediction only
Synpcc7942_0705	SYNPCC7942_RS03615	Chromosome	Non-essential	695935	696570	Forward		Transglutaminase-like superfamily protein	COG1305	O	Posttranslational modification, protein turnover, chaperones
Synpcc7942_0706	SYNPCC7942_RS03620	Chromosome	Non-essential	696577	697191	Reverse	cobL	precorrin-6B methylase	COG2242	H	Coenzyme transport and metabolism
Synpcc7942_0707	SYNPCC7942_RS03625	Chromosome	Beneficial	697172	698641	Reverse	cad	aminotransferase class I/II-fold pyridoxal phosphate-dependent enzyme	COG1982	E	Amino acid transport and metabolism
Synpcc7942_0708	SYNPCC7942_RS03630	Chromosome	Non-essential	698735	700459	Forward		AarF/ABC1/UbiB kinase family protein	COG0661	HT	Coenzyme transport and metabolism;Signal transduction mechanisms
Synpcc7942_0709	SYNPCC7942_RS03635	Chromosome	Non-essential	700511	700840	Forward		hypothetical protein	COG0346	Q	Secondary metabolites biosynthesis, transport and catabolism
Synpcc7942_0710	SYNPCC7942_RS03640	Chromosome	Essential	700843	701481	Reverse		Protein of unknown function DUF3318		Y	Not in COGs
Synpcc7942_0711	SYNPCC7942_RS03645	Chromosome	Essential	701604	704897	Forward	carB	carbamoyl phosphate synthase large subunit	COG0458	EF	Amino acid transport and metabolism;Nucleotide transport and metabolism
Synpcc7942_0712	SYNPCC7942_RS03650	Chromosome	Beneficial	705073	706350	Reverse		S41 family peptidase	COG0793	O	Posttranslational modification, protein turnover, chaperones
Synpcc7942_0713	SYNPCC7942_RS03655	Chromosome	Essential	706450	707673	Reverse	ispG	4-hydroxy-3-methylbut-2-en-1-yl diphosphate synthase	COG0821	I	Lipid transport and metabolism
Synpcc7942_0714	SYNPCC7942_RS03660	Chromosome	Non-essential	707744	709450	Reverse	amiA	N-acetylmuramoyl-L-alanine amidase	COG0860	M	Cell wall/membrane/envelope biogenesis
Synpcc7942_0715	SYNPCC7942_RS03670	Chromosome	Essential	709872	711179	Forward	murZ	UDP-N-acetylglucosamine 1-carboxyvinyltransferase	COG0766	M	Cell wall/membrane/envelope biogenesis
Synpcc7942_0716	SYNPCC7942_RS03680	Chromosome	Non-essential	711446	712546	Forward		tyrosine-type recombinase/integrase	COG0582	LX	Replication, recombination and repair;Mobilome; prophages, transposons
Synpcc7942_0717	SYNPCC7942_RS03695	Chromosome	Non-essential	713127	713651	Reverse	dcd	dCTP deamise	COG0717	F	Nucleotide transport and metabolism
Synpcc7942_0718	SYNPCC7942_RS03700	Chromosome	Non-essential	713678	714331	Reverse		hypothetical protein		Y	Not in COGs
Synpcc7942_0719	SYNPCC7942_RS03705	Chromosome	Non-essential	714328	714831	Reverse		hypothetical protein		Y	Not in COGs
Synpcc7942_0720	SYNPCC7942_RS03715	Chromosome	Non-essential	715051	715389	Reverse		hypothetical protein		Y	Not in COGs
Synpcc7942_0721	SYNPCC7942_RS03725	Chromosome	Non-essential	715592	715882	Reverse		hypothetical protein		Y	Not in COGs
Synpcc7942_0722	SYNPCC7942_RS03730	Chromosome	Non-essential	715943	717025	Reverse		RecT family protein		Y	Not in COGs
Synpcc7942_0723	SYNPCC7942_RS03740	Chromosome	Essential	717322	718005	Reverse		hypothetical protein		Y	Not in COGs
Synpcc7942_0724	SYNPCC7942_RS03745	Chromosome	Non-essential	718004	718447	Forward		hypothetical protein		Y	Not in COGs
Synpcc7942_0725	SYNPCC7942_RS03750	Chromosome	Non-essential	718666	720075	Forward		DEAD/DEAH box helicase-like protein	COG1061	KL	Transcription;Replication, recombination and repair
Synpcc7942_0726	SYNPCC7942_RS03755	Chromosome	Non-essential	720068	720430	Forward		VRR-NUC domain-containing protein		Y	Not in COGs
Synpcc7942_0727	SYNPCC7942_RS03760	Chromosome	Non-essential	720423	722966	Forward		putative phage primase	COG4643;COG5519	XR	Mobilome; prophages, transposons;General function prediction only
Synpcc7942_0728	SYNPCC7942_RS03765	Chromosome	Non-essential	723236	723781	Forward		hypothetical protein		Y	Not in COGs
Synpcc7942_0729	SYNPCC7942_RS03770	Chromosome	Non-essential	723806	724411	Forward		hypothetical protein		Y	Not in COGs
Synpcc7942_0730	SYNPCC7942_RS03775	Chromosome	Non-essential	724626	725165	Forward		hypothetical protein		Y	Not in COGs
Synpcc7942_0731	SYNPCC7942_RS03780	Chromosome	Non-essential	725474	727354	Forward		phage terminase large subunit	COG5525	X	Mobilome; prophages, transposons
Synpcc7942_0732	SYNPCC7942_RS03785	Chromosome	Non-essential	727482	727691	Forward		hypothetical protein		Y	Not in COGs
Synpcc7942_0733	SYNPCC7942_RS03790	Chromosome	Non-essential	727691	729154	Forward		Phage portal protein, lambda	COG5511	X	Mobilome; prophages, transposons
Synpcc7942_0734	SYNPCC7942_RS03795	Chromosome	Non-essential	729177	731051	Forward		hypothetical protein	COG3740	X	Mobilome; prophages, transposons
Synpcc7942_0735	SYNPCC7942_RS03800	Chromosome	Non-essential	731099	731428	Forward		DUF2190 family protein	COG5471	X	Mobilome; prophages, transposons
Synpcc7942_0736	SYNPCC7942_RS03805	Chromosome	Non-essential	731434	731745	Forward		hypothetical protein		Y	Not in COGs
Synpcc7942_0737	SYNPCC7942_RS03810	Chromosome	Non-essential	731738	732376	Forward		hypothetical protein		Y	Not in COGs
Synpcc7942_0738	SYNPCC7942_RS13625	Chromosome	Non-essential	732710	733270	Forward		Phage baseplate assembly protein V	COG4540	X	Mobilome; prophages, transposons
Synpcc7942_0739	SYNPCC7942_RS03830	Chromosome	Non-essential	733536	733880	Forward		phage baseplate protein	COG3628	X	Mobilome; prophages, transposons
Synpcc7942_0740	SYNPCC7942_RS03835	Chromosome	Non-essential	733877	734716	Forward		GPJ of phage P2-like protein	COG3948	X	Mobilome; prophages, transposons
Synpcc7942_0741	SYNPCC7942_RS03840	Chromosome	Non-essential	734713	735552	Forward		Phage tail protein I	COG4385	X	Mobilome; prophages, transposons
Synpcc7942_0742	SYNPCC7942_RS03845	Chromosome	Non-essential	735651	736136	Forward		hypothetical protein		Y	Not in COGs
Synpcc7942_0743	SYNPCC7942_RS03850	Chromosome	Non-essential	736140	738155	Forward		hypothetical protein		Y	Not in COGs
Synpcc7942_0744	SYNPCC7942_RS03855	Chromosome	Non-essential	738159	739610	Forward		hypothetical protein		Y	Not in COGs
Synpcc7942_0745	SYNPCC7942_RS03860	Chromosome	Non-essential	739615	740778	Forward		phage tail protein	COG4675	X	Mobilome; prophages, transposons
Synpcc7942_0746	SYNPCC7942_RS03865	Chromosome	Non-essential	740782	741288	Forward		hypothetical protein		Y	Not in COGs
Synpcc7942_0747	SYNPCC7942_RS03870	Chromosome	Non-essential	741396	742820	Forward		hypothetical protein	COG3497	X	Mobilome; prophages, transposons
Synpcc7942_0748	SYNPCC7942_RS03875	Chromosome	Non-essential	742817	743320	Forward		Phage major tail tube protein	COG3498	X	Mobilome; prophages, transposons
Synpcc7942_0749	SYNPCC7942_RS03880	Chromosome	Non-essential	743324	743614	Forward		phage tail assembly protein		Y	Not in COGs
Synpcc7942_0750	SYNPCC7942_RS03885	Chromosome	Non-essential	743738	746590	Forward		Phage tail tape measure protein TP901, core region	COG5283;COG5412	X	Mobilome; prophages, transposons
Synpcc7942_0751	SYNPCC7942_RS03890	Chromosome	Non-essential	746590	747510	Forward		phage tail protein	COG3499	X	Mobilome; prophages, transposons
Synpcc7942_0752	SYNPCC7942_RS03895	Chromosome	Non-essential	747510	747722	Forward		phage tail protein	COG5004	X	Mobilome; prophages, transposons
Synpcc7942_0753	SYNPCC7942_RS03900	Chromosome	Non-essential	747719	749161	Forward		phage late control gene D protein GPD	COG3500	X	Mobilome; prophages, transposons
Synpcc7942_0754	SYNPCC7942_RS03905	Chromosome	Non-essential	749183	749431	Reverse		hypothetical protein		Y	Not in COGs
Synpcc7942_0755	SYNPCC7942_RS03910	Chromosome	Non-essential	749431	750009	Forward		Peptidase_M15_3 domain-containing protein	COG3108	S	Function unknown
Synpcc7942_0756	SYNPCC7942_RS03920	Chromosome	Non-essential	750406	750870	Forward		chain A, D20c mutant of T4 lysozyme	COG3772	M	Cell wall/membrane/envelope biogenesis
Synpcc7942_0757	SYNPCC7942_RS03925	Chromosome	Non-essential	751142	751957	Forward		hypothetical protein	arCOG04954	Y	Not in COGs
Synpcc7942_0758	SYNPCC7942_RS13690	Chromosome	Essential	751959	752381	Forward		DUG488 domain containing protein	COG5483	S	Function unknown
Synpcc7942_0759	SYNPCC7942_RS03930	Chromosome	Essential	752574	753953	Forward		hypothetical protein		Y	Not in COGs
Synpcc7942_0760	SYNPCC7942_RS03935	Chromosome	Non-essential	753963	754553	Forward		hypothetical protein		Y	Not in COGs
Synpcc7942_0761	SYNPCC7942_RS03940	Chromosome	Non-essential	754779	755507	Reverse		conserved hypothetical protein DUF2971	arCOG07807	Y	Not in COGs
Synpcc7942_0762	SYNPCC7942_RS03950	Chromosome	Essential	756010	756561	Reverse		DUF4065 phage-associated HTH antitoxin XRE family	COG3600	X	Mobilome; prophages, transposons
Synpcc7942_0763	SYNPCC7942_RS03955	Chromosome	Non-essential	756989	757387	Reverse		XRE family antitoxin, phage immunity repressor protein C	COG3655	K	Transcription
Synpcc7942_0764	SYNPCC7942_RS03960	Chromosome	Non-essential	757356	757595	Reverse		XRE family antitoxin, phage immunity repressor protein C	COG3655	K	Transcription
Synpcc7942_0765	SYNPCC7942_RS03965	Chromosome	Non-essential	758049	758327	Forward		tetraacyldisaccharide-1-P-4-kinase, tRNA methylation domain		Y	Not in COGs
Synpcc7942_0766	SYNPCC7942_RS03970	Chromosome	Non-essential	758390	759037	Forward		Bro-N domain, phage antirepressor protein	COG3645	X	Mobilome; prophages, transposons
Synpcc7942_0767	SYNPCC7942_RS03975	Chromosome	Non-essential	759413	759847	Forward		transcription termination factor Rho		Y	Not in COGs
Synpcc7942_0768	SYNPCC7942_RS03985	Chromosome	Non-essential	760522	761178	Forward		Ubiquinone biosynthesis protein Coq4	COG5031	H	Coenzyme transport and metabolism
Synpcc7942_0769	SYNPCC7942_RS03990	Chromosome	Non-essential	761226	762128	Forward		hypothetical protein		Y	Not in COGs
Synpcc7942_0770	SYNPCC7942_RS03995	Chromosome	Non-essential	762159	763643	Forward		5'-nucleotidase	COG0737	FV	Nucleotide transport and metabolism;Defense mechanisms
Synpcc7942_0771	SYNPCC7942_RS04000	Chromosome	Non-essential	763640	764854	Reverse		glutathione S-transferase	COG0625	O	Posttranslational modification, protein turnover, chaperones
Synpcc7942_0772	SYNPCC7942_RS04005	Chromosome	Non-essential	764984	765577	Reverse		CpeT/CpcT family DUF1001		Y	Not in COGs
Synpcc7942_0773	SYNPCC7942_RS04010	Chromosome	Non-essential	765592	766140	Reverse	ycf52	GNAT family N-acetyltransferase	COG0454;COG0456	KRJ	Transcription;General function prediction only;Translation, ribosomal structure and biogenesis
Synpcc7942_0774	SYNPCC7942_RS04015	Chromosome	Non-essential	766216	767103	Forward		alpha/beta hydrolase	COG2267	I	Lipid transport and metabolism
Synpcc7942_0775	SYNPCC7942_RS04020	Chromosome	Essential	767242	767721	Reverse		divergent PAP2 family protein	COG1963	R	General function prediction only
Synpcc7942_0776	SYNPCC7942_RS04025	Chromosome	Essential	767721	768626	Reverse	crtE	farnesyl-diphosphate synthase	COG0142	H	Coenzyme transport and metabolism
Synpcc7942_0777	SYNPCC7942_RS04030	Chromosome	Essential	768669	769538	Reverse	folD	bifunctional 5,10-methylene-tetrahydrofolate dehydrogese/ 5,10-methylene-tetrahydrofolate cyclohydrolase	COG0190	H	Coenzyme transport and metabolism
Synpcc7942_0778	SYNPCC7942_RS04035	Chromosome	Essential	769574	770038	Forward		hypothetical protein		Y	Not in COGs
Synpcc7942_0779	SYNPCC7942_RS04040	Chromosome	Beneficial	770131	772593	Forward		HDIG domain-containing protein	COG1480	T	Signal transduction mechanisms
Synpcc7942_0780	SYNPCC7942_RS04045	Chromosome	Non-essential	772585	773958	Reverse		serine/threonine protein kinase	COG0515	T	Signal transduction mechanisms
Synpcc7942_0781	SYNPCC7942_RS04050	Chromosome	Non-essential	774004	776520	Reverse	ppsA	phosphoenolpyruvate synthase	COG0574;COG1080	G	Carbohydrate transport and metabolism
Synpcc7942_0782	SYNPCC7942_RS04055	Chromosome	Non-essential	776760	778556	Reverse		ATP-binding cassette, subfamily B	COG1132	V	Defense mechanisms
Synpcc7942_0783	SYNPCC7942_RS04060	Chromosome	Essential	778589	779245	Reverse	hisG	ATP phosphoribosyltransferase homohexameric	COG0040	E	Amino acid transport and metabolism
Synpcc7942_0784	SYNPCC7942_RS13710	Chromosome	Non-essential	779531	779848	Forward		hypothetical protein		Y	Not in COGs
Synpcc7942_0785	SYNPCC7942_RS04065	Chromosome	Non-essential	779781	781919	Forward	ponA	penicillin-binding protein 1A	COG0744	M	Cell wall/membrane/envelope biogenesis
Synpcc7942_0786	SYNPCC7942_RS04070	Chromosome	Non-essential	782076	782942	Forward		hypothetical protein		Y	Not in COGs
Synpcc7942_0787	SYNPCC7942_RS04075	Chromosome	Non-essential	783007	783885	Forward	phoA	metallophosphoesterase	COG1409	T	Signal transduction mechanisms
Synpcc7942_0788	SYNPCC7942_RS04080	Chromosome	Non-essential	783954	784748	Reverse	gst1	glutathione S-transferase	COG0625	O	Posttranslational modification, protein turnover, chaperones
Synpcc7942_0789	SYNPCC7942_RS04085	Chromosome	Non-essential	784844	785167	Reverse		hypothetical protein		Y	Not in COGs
Synpcc7942_0790	SYNPCC7942_RS04090	Chromosome	Non-essential	785282	785710	Reverse	rbp3	RNA-binding region RNP-1	COG0724	J	Translation, ribosomal structure and biogenesis
Synpcc7942_0791	SYNPCC7942_RS04095	Chromosome	Essential	785973	787211	Reverse	pcnB	polyA polymerase/tRNA nucleotidyltransferase CCA-adding enzyme	COG0617	J	Translation, ribosomal structure and biogenesis
Synpcc7942_0792	SYNPCC7942_RS04100	Chromosome	Non-essential	787255	788490	Reverse		Predicted arabinose efflux permease, MFS family	COG0477;COG2814	GEPR	Carbohydrate transport and metabolism;Amino acid transport and metabolism;Inorganic ion transport and metabolism;General function prediction only
Synpcc7942_0793	SYNPCC7942_RS04105	Chromosome	Non-essential	788593	789261	Reverse		PspA/IM30 family protein	COG1842	KT	Transcription;Signal transduction mechanisms
Synpcc7942_0794	SYNPCC7942_RS04110	Chromosome	Ambiguous	789460	790233	Reverse		PspA/IM30 family protein	COG1842	KT	Transcription;Signal transduction mechanisms
Synpcc7942_0795	SYNPCC7942_RS04115	Chromosome	Non-essential	790436	791047	Reverse		hypothetical protein		Y	Not in COGs
Synpcc7942_0796	SYNPCC7942_RS04120	Chromosome	Essential	791175	791720	Forward		DUG721 superfamily protein	COG5512	R	General function prediction only
Synpcc7942_0797	SYNPCC7942_RS04125	Chromosome	Non-essential	792025	792270	Forward		hypothetical protein		Y	Not in COGs
Synpcc7942_0798	SYNPCC7942_RS04130	Chromosome	Essential	792319	792804	Reverse	ruvC	Holliday junction endonuclease RuvC	COG0817	L	Replication, recombination and repair
Synpcc7942_0799	SYNPCC7942_RS04135	Chromosome	Essential	792810	794384	Reverse		Radical SAM superfamily enzyme YgiQ, UPF0313 family	COG1032	R	General function prediction only
Synpcc7942_0800	SYNPCC7942_RS04140	Chromosome	Beneficial	794455	795048	Reverse	cpcT	CpeT/CpcT family DUF1001		Y	Not in COGs
Synpcc7942_0801	SYNPCC7942_RS04145	Chromosome	Essential	795207	795812	Forward	sodB	superoxide dismutase, Fe-Mn family	COG0605	P	Inorganic ion transport and metabolism
Synpcc7942_0802	SYNPCC7942_RS04150	Chromosome	Non-essential	795917	796504	Forward		allophycocyanin alpha chain-like protein		Y	Not in COGs
Synpcc7942_0803	SYNPCC7942_RS04155	Chromosome	Non-essential	796507	797289	Reverse		ABC-2 type transport system permease protein	COG3694	R	General function prediction only
Synpcc7942_0804	SYNPCC7942_RS04160	Chromosome	Essential	797288	798349	Forward	pdxA	4-hydroxythreonine-4-phosphate dehydrogenase PdxA	COG1995	H	Coenzyme transport and metabolism
Synpcc7942_0805	SYNPCC7942_RS04165	Chromosome	Non-essential	798349	799095	Forward		MBL fold metallo-hydrolase	COG2220	G	Carbohydrate transport and metabolism
Synpcc7942_0806	SYNPCC7942_RS04170	Chromosome	Non-essential	799095	799826	Forward		16S rRNA uracil1498-N3-methyltransferase	COG1385	J	Translation, ribosomal structure and biogenesis
Synpcc7942_0807	SYNPCC7942_RS04175	Chromosome	Non-essential	799840	800679	Forward		Rpn family recombination-promoting nuclease/putative transposase	COG5464	L	Replication, recombination and repair
Synpcc7942_0808	SYNPCC7942_RS04180	Chromosome	Non-essential	800851	802980	Reverse	sps	HAD family hydrolase	COG0438;COG0561	MHR	Cell wall/membrane/envelope biogenesis;Coenzyme transport and metabolism;General function prediction only
Synpcc7942_0809	SYNPCC7942_RS04185	Chromosome	Non-essential	803073	804815	Forward		hypothetical protein	COG1807	M	Cell wall/membrane/envelope biogenesis
Synpcc7942_0810	SYNPCC7942_RS04190	Chromosome	Non-essential	804853	805086	Forward		hypothetical protein		Y	Not in COGs
Synpcc7942_0811	SYNPCC7942_RS04195	Chromosome	Non-essential	805186	806769	Forward	nha1	sodium/proton antiporter, CPA1 family	COG0025	P	Inorganic ion transport and metabolism
Synpcc7942_0812	SYNPCC7942_RS04200	Chromosome	Non-essential	806893	807813	Forward		J domain containing protein	COG2214	K	Transcription
Synpcc7942_0813	SYNPCC7942_RS04205	Chromosome	Essential	807839	809101	Forward	hisS	ATP phosphoribosyltransferase	COG3705	E	Amino acid transport and metabolism
Synpcc7942_0814	SYNPCC7942_RS04210	Chromosome	Essential	809134	809358	Forward		ferredoxin-like protein	COG1146	F	Nucleotide transport and metabolism
Synpcc7942_0815	SYNPCC7942_RS04215	Chromosome	Non-essential	809365	810096	Forward	livF	ABC transporter ATP-binding protein	COG0410	E	Amino acid transport and metabolism
Synpcc7942_0816	SYNPCC7942_RS04220	Chromosome	Non-essential	810181	812226	Reverse		diguanylate cyclase/phosphodiesterase	COG5001	T	Signal transduction mechanisms
Synpcc7942_0817	SYNPCC7942_RS04225	Chromosome	Non-essential	812331	812723	Reverse		Fur family transcriptional regulator, ferric uptake regulator	COG0735	P	Inorganic ion transport and metabolism
Synpcc7942_0818	SYNPCC7942_RS04230	Chromosome	Essential	812955	813224	Forward	purS	phosphoribosylformylglycinamidine synthase	COG1828	F	Nucleotide transport and metabolism
Synpcc7942_0819	SYNPCC7942_RS04235	Chromosome	Essential	813221	813886	Forward	purL	phosphoribosylformylglycinamidine synthase subunit I	COG0047	F	Nucleotide transport and metabolism
Synpcc7942_0820	SYNPCC7942_RS04240	Chromosome	Beneficial	813960	814394	Forward		hypothetical protein		Y	Not in COGs
Synpcc7942_0821	SYNPCC7942_RS04245	Chromosome	Non-essential	814476	816077	Forward	ddpA	peptide/nickel transport system substrate-binding protein	COG0747	E	Amino acid transport and metabolism
Synpcc7942_0822	SYNPCC7942_RS04250	Chromosome	Non-essential	816064	817089	Forward	appB	peptide/nickel transport system permease protein	COG0601	EP	Amino acid transport and metabolism;Inorganic ion transport and metabolism
Synpcc7942_0823	SYNPCC7942_RS04255	Chromosome	Non-essential	817171	818214	Forward		AI-2E family transporter	COG0628	R	General function prediction only
Synpcc7942_0824	SYNPCC7942_RS04260	Chromosome	Non-essential	818189	819895	Forward		DUF2156 domin-containing protein	COG2898	I	Lipid transport and metabolism
Synpcc7942_0825	SYNPCC7942_RS04265	Chromosome	Beneficial	819956	820693	Reverse		NlpC/P60 family protein	COG0791	M	Cell wall/membrane/envelope biogenesis
Synpcc7942_0826	SYNPCC7942_RS04270	Chromosome	Non-essential	820693	821628	Forward		Beta-lactamase class A	COG2367	V	Defense mechanisms
Synpcc7942_0827	SYNPCC7942_RS04275	Chromosome	Essential	821757	822803	Reverse	cobW	cobalamin biosynthesis protein CobW	COG0523	R	General function prediction only
Synpcc7942_0828	SYNPCC7942_RS04280	Chromosome	Non-essential	822873	823241	Reverse		DUF2237 domain-containing protein	COG3651	S	Function unknown
Synpcc7942_0829	SYNPCC7942_RS04285	Chromosome	Non-essential	823506	823838	Forward		lipoproteins-like	COG0797	M	Cell wall/membrane/envelope biogenesis
Synpcc7942_0830	SYNPCC7942_RS04290	Chromosome	Non-essential	823942	825330	Forward	asnC	asparaginyl-tRNA synthetase	COG0017	J	Translation, ribosomal structure and biogenesis
Synpcc7942_0831	SYNPCC7942_RS04295	Chromosome	Non-essential	825403	826005	Reverse		HD domain-containing protein	COG0317	TK	Signal transduction mechanisms;Transcription
Synpcc7942_0833	SYNPCC7942_RS04310	Chromosome	Beneficial	827112	828182	Forward		hypothetical protein		Y	Not in COGs
Synpcc7942_0834	SYNPCC7942_RS04315	Chromosome	Non-essential	828582	829235	Forward		Alpha/beta hydrolase	COG4188	R	General function prediction only
Synpcc7942_0835	SYNPCC7942_RS04320	Chromosome	Ambiguous	829661	830788	Forward	ruvB	Holliday junction DNA helicase subunit RuvB	COG2255	L	Replication, recombination and repair
Synpcc7942_0836	SYNPCC7942_RS04325	Chromosome	Non-essential	831166	832182	Reverse		AIR synthase-related protein, sll0787 family	COG2144	R	General function prediction only
Synpcc7942_0837	SYNPCC7942_RS04330	Chromosome	Non-essential	832179	832811	Reverse		GNAT family N-acetyltransferase	COG0454;COG0456	KRJ	Transcription;General function prediction only;Translation, ribosomal structure and biogenesis
Synpcc7942_0838	SYNPCC7942_RS04335	Chromosome	Non-essential	832860	833957	Reverse		radical SAM protein, MSMEG_0568 family	COG2516	R	General function prediction only
Synpcc7942_0839	SYNPCC7942_RS04340	Chromosome	Non-essential	833950	834954	Reverse	merR	Nitrilase	COG0388	C	Energy production and conversion
Synpcc7942_0840	SYNPCC7942_RS04345	Chromosome	Non-essential	834991	835473	Reverse		MSMEG_0572 family protein	COG2044	R	General function prediction only
Synpcc7942_0841	SYNPCC7942_RS04350	Chromosome	Non-essential	835671	837011	Forward		putative flavoprotein involved in K transport	COG2072	P	Inorganic ion transport and metabolism
Synpcc7942_0842	SYNPCC7942_RS04355	Chromosome	Non-essential	837065	838405	Reverse	gor	NADPH-glutathione reductase	COG1249	C	Energy production and conversion
Synpcc7942_0843	SYNPCC7942_RS04360	Chromosome	Non-essential	838504	838935	Reverse		hypothetical protein		Y	Not in COGs
Synpcc7942_0844	SYNPCC7942_RS04365	Chromosome	Non-essential	839099	839809	Reverse		phosphoesterase PHP-like protein	COG0613	F	Nucleotide transport and metabolism
Synpcc7942_0845		Chromosome	Non-essential	839873	840079	Forward		hypothetical protein		Y	Not in COGs
Synpcc7942_0846	SYNPCC7942_RS04370	Chromosome	Non-essential	840263	841081	Reverse		D-hexose-6-phosphate mutarotase	COG0676	G	Carbohydrate transport and metabolism
Synpcc7942_0847	SYNPCC7942_RS04375	Chromosome	Non-essential	841120	842232	Reverse	pilT	twitching motility protein PilT	COG2805	NW	Cell motility;Extracellular structures
Synpcc7942_0848	SYNPCC7942_RS04380	Chromosome	Non-essential	842336	845347	Reverse	uvrA	Excinuclease ABC subunit A	COG0178	L	Replication, recombination and repair
Synpcc7942_0849	SYNPCC7942_RS04385	Chromosome	Essential	845822	846409	Reverse		protoporphyrinogen oxidase HemJ	COG1981	H	Coenzyme transport and metabolism
Synpcc7942_0850	SYNPCC7942_RS04390	Chromosome	Ambiguous	846479	846679	Reverse		Protein of unknown function DUF2811		Y	Not in COGs
Synpcc7942_0851	SYNPCC7942_RS04395	Chromosome	Essential	847233	848258	Forward	purM	phosphoribosylformylglycinamidine cyclo-ligase	COG0150	F	Nucleotide transport and metabolism
Synpcc7942_0853	SYNPCC7942_RS04400	Chromosome	Essential	848870	850105	Forward	dapL1	L,L-diaminopimelate aminotransferase	COG0436	E	Amino acid transport and metabolism
Synpcc7942_0854	SYNPCC7942_RS04405	Chromosome	Non-essential	850233	852629	Forward		hypothetical protein	COG4354	S	Function unknown
Synpcc7942_0855	SYNPCC7942_RS04410	Chromosome	Non-essential	853629	854882	Forward	pixG	response regulator	COG0745	TK	Signal transduction mechanisms;Transcription
Synpcc7942_0856	SYNPCC7942_RS04415	Chromosome	Non-essential	854933	855295	Forward	pixH	twitching motility two-component system responseregulator PilH	COG0745	TK	Signal transduction mechanisms;Transcription
Synpcc7942_0857	SYNPCC7942_RS04420	Chromosome	Non-essential	855315	855821	Forward	pixI-1	chemotaxis protein CheW	COG0835	T	Signal transduction mechanisms
Synpcc7942_0858	SYNPCC7942_RS04425	Chromosome	Non-essential	855893	860113	Forward	pixJ1	methyl-accepting chemotaxis sensory transducer with phytochrome sensor	COG0840;COG2203	T	Signal transduction mechanisms
Synpcc7942_0859	SYNPCC7942_RS04430	Chromosome	Non-essential	860118	862976	Forward	pixL	CheA signal transduction histidine kinase	COG0643;COG2198	T	Signal transduction mechanisms
Synpcc7942_0860	SYNPCC7942_RS04435	Chromosome	Non-essential	862987	863946	Forward	pixI-2	chemotaxis protein CheW	COG0835	T	Signal transduction mechanisms
Synpcc7942_0861	SYNPCC7942_RS04440	Chromosome	Ambiguous	864180	865469	Reverse		bifunctional sterol desaturase/short chain dehydrogenase	COG1028;COG3000	I	Lipid transport and metabolism
Synpcc7942_0862	SYNPCC7942_RS04445	Chromosome	Non-essential	865596	865973	Forward	ebsA	hypothetical protein		Y	Not in COGs
Synpcc7942_0863	SYNPCC7942_RS04450	Chromosome	Non-essential	866027	867208	Forward		phosphotransacetylase family protein	COG0857	R	General function prediction only
Synpcc7942_0864	SYNPCC7942_RS04455	Chromosome	Beneficial	867395	867913	Forward		hypothetical protein	COG0758	L	Replication, recombination and repair
Synpcc7942_0865	SYNPCC7942_RS04460	Chromosome	Non-essential	867986	868477	Forward		YajQ family cyclic di-GMP-binding protein	COG1666	T	Signal transduction mechanisms
Synpcc7942_0866	SYNPCC7942_RS04465	Chromosome	Non-essential	868540	869121	Forward		hypothetical protein		Y	Not in COGs
Synpcc7942_0867	SYNPCC7942_RS04470	Chromosome	Non-essential	869229	869504	Forward		hypothetical protein	COG3937	QT	Secondary metabolites biosynthesis, transport and catabolism;Signal transduction mechanisms
Synpcc7942_0868	SYNPCC7942_RS04475	Chromosome	Non-essential	869505	871253	Forward		AarF/ABC1/UbiB kinase family protein	COG0661	HT	Coenzyme transport and metabolism;Signal transduction mechanisms
Synpcc7942_0869	SYNPCC7942_RS04480	Chromosome	Essential	871262	871852	Forward		DNA uptake protein ComE	COG1555	L	Replication, recombination and repair
Synpcc7942_0870	SYNPCC7942_RS04485	Chromosome	Ambiguous	871886	872113	Reverse		addiction module toxin HicA family	COG1724	R	General function prediction only
Synpcc7942_0871	SYNPCC7942_RS04490	Chromosome	Essential	872106	872315	Reverse		type II toxin-antitoxin system HicB family antitoxin	COG1598	V	Defense mechanisms
Synpcc7942_0872	SYNPCC7942_RS04495	Chromosome	Non-essential	872362	872940	Forward		hypothetical protein		Y	Not in COGs
Synpcc7942_0873	SYNPCC7942_RS04500	Chromosome	Non-essential	873108	874196	Reverse		hypothetical protein		Y	Not in COGs
Synpcc7942_0874	SYNPCC7942_RS04505	Chromosome	Non-essential	874390	877449	Reverse		Superfamily II DNA or RNA helicase, SNF2 family	COG0553	KL	Transcription;Replication, recombination and repair
Synpcc7942_0875	SYNPCC7942_RS04510	Chromosome	Non-essential	877453	877956	Reverse		hypothetical protein		Y	Not in COGs
Synpcc7942_0876	SYNPCC7942_RS04515	Chromosome	Essential	878045	880675	Forward	alaS	alanyl-tRNA synthetase	COG0013	J	Translation, ribosomal structure and biogenesis
Synpcc7942_0877	SYNPCC7942_RS04520	Chromosome	Non-essential	880867	883485	Forward	rps12	radical SAM-linked protein/radical SAM family uncharacterized protein	COG1032;COG5011	RS	General function prediction only;Function unknown
Synpcc7942_0878	SYNPCC7942_RS04525	Chromosome	Ambiguous	883835	886261	Forward	rne	Rne/Rng family ribonuclease	COG1530	J	Translation, ribosomal structure and biogenesis
Synpcc7942_0879	SYNPCC7942_RS04530	Chromosome	Non-essential	886245	886892	Forward	rhnB	RNase HII	COG0164	L	Replication, recombination and repair
Synpcc7942_0880	SYNPCC7942_RS04535	Chromosome	Non-essential	886915	887472	Reverse		Protein of unknown function DUF1997		Y	Not in COGs
Synpcc7942_0881	SYNPCC7942_RS04540	Chromosome	Essential	887552	888427	Forward	pheA	prephenate dehydratase	COG0077	E	Amino acid transport and metabolism
Synpcc7942_0882	SYNPCC7942_RS04545	Chromosome	Non-essential	888440	889096	Reverse	lon	ATP-dependent Lon protease	COG2802	S	Function unknown
Synpcc7942_0883	SYNPCC7942_RS04550	Chromosome	Essential	889306	889623	Reverse	rpsJ	SSU ribosomal protein S10P	COG0051	J	Translation, ribosomal structure and biogenesis
Synpcc7942_0884	SYNPCC7942_RS04555	Chromosome	Essential	889697	890926	Reverse	EF-Tu	translation elongation factor 1A EF-1A/EF-Tu	COG0050	J	Translation, ribosomal structure and biogenesis
Synpcc7942_0885	SYNPCC7942_RS04560	Chromosome	Essential	890953	893037	Reverse	fus	translation elongation factor 2 EF-2/EF-G	COG0480	J	Translation, ribosomal structure and biogenesis
Synpcc7942_0886	SYNPCC7942_RS04565	Chromosome	Essential	893112	893582	Reverse	rps7	SSU ribosomal protein S7P	COG0049	J	Translation, ribosomal structure and biogenesis
Synpcc7942_0887	SYNPCC7942_RS04570	Chromosome	Essential	893750	894124	Reverse	rps12	SSU ribosomal protein S12P	COG0048	J	Translation, ribosomal structure and biogenesis
Synpcc7942_0888	SYNPCC7942_RS04575	Chromosome	Non-essential	894280	894639	Reverse		mannose-6-phosphate isomerase, type 2	COG0662	G	Carbohydrate transport and metabolism
Synpcc7942_0889	SYNPCC7942_RS04580	Chromosome	Essential	894636	896453	Reverse		Predicted protein DUF2233	COG4632	G	Carbohydrate transport and metabolism
Synpcc7942_0890	SYNPCC7942_RS04585	Chromosome	Essential	896748	901358	Forward	glsF	glutamate synthase ferredoxin	COG0067;COG0069;COG0070	E	Amino acid transport and metabolism
Synpcc7942_0891	SYNPCC7942_RS04590	Chromosome	Non-essential	901736	902035	Forward		protein of unknown function DUF1830		Y	Not in COGs
Synpcc7942_0892	SYNPCC7942_RS04595	Chromosome	Non-essential	902109	903119	Reverse	cofG	7,8-didemethyl-8-hydroxy-5-deazariboflavin synthase subunit CofG	COG1060	H	Coenzyme transport and metabolism
Synpcc7942_0893	SYNPCC7942_RS04600	Chromosome		903201	904283	Forward	psbAIII	photosystem II P680 reaction center D1 protein		Y	Not in COGs
Synpcc7942_0894	SYNPCC7942_RS04605	Chromosome	Essential	904845	905417	Reverse	aroK	shikimate kinase	COG0703	E	Amino acid transport and metabolism
Synpcc7942_0895	SYNPCC7942_RS04610	Chromosome	Essential	905485	906657	Reverse		Pyridine nucleotide-disulphide oxidoreductase, dimerisation domain	COG1249	C	Energy production and conversion
Synpcc7942_0896	SYNPCC7942_RS04615	Chromosome	Non-essential	906832	907638	Forward	minD	septum site-determining protein MinD	COG2894	D	Cell cycle control, cell division, chromosome partitioning
Synpcc7942_0897	SYNPCC7942_RS04620	Chromosome	Essential	907653	907928	Forward	minE	cell division topological specificity factor MinE	COG0851	D	Cell cycle control, cell division, chromosome partitioning
Synpcc7942_0898	SYNPCC7942_RS04625	Chromosome	Non-essential	907925	908317	Forward		2Fe-2S ferredoxin	COG3411	C	Energy production and conversion
Synpcc7942_0899	SYNPCC7942_RS04635	Chromosome	Non-essential	908498	909295	Reverse		hypothetical protein		Y	Not in COGs
Synpcc7942_0900	SYNPCC7942_RS04640	Chromosome	Non-essential	909440	909643	Reverse	gifA	hypothetical protein		Y	Not in COGs
Synpcc7942_0901	SYNPCC7942_RS04645	Chromosome	Non-essential	909858	910676	Forward		alpha/beta fold hydrolase	COG2267	I	Lipid transport and metabolism
Synpcc7942_0902	SYNPCC7942_RS04650	Chromosome	Non-essential	910735	911694	Reverse		calcium-binding protein	COG2931	Q	Secondary metabolites biosynthesis, transport and catabolism
Synpcc7942_0903	SYNPCC7942_RS04655	Chromosome	Essential	911756	914341	Reverse	acnB	aconitase	COG1049	C	Energy production and conversion
Synpcc7942_0904	SYNPCC7942_RS04660	Chromosome	Non-essential	914613	915158	Forward		hypothetical protein		Y	Not in COGs
Synpcc7942_0905	SYNPCC7942_RS13970	Chromosome	Non-essential	915588	916130	Forward		hypothetical protein		Y	Not in COGs
Synpcc7942_0906	SYNPCC7942_RS04665	Chromosome	Ambiguous	916283	916747	Forward		hypothetical protein		Y	Not in COGs
Synpcc7942_0907	SYNPCC7942_RS13980	Chromosome	Non-essential	916954	917166	Forward		hypothetical protein		Y	Not in COGs
Synpcc7942_0908	SYNPCC7942_RS04670	Chromosome	Non-essential	917280	917987	Forward		hypothetical protein		Y	Not in COGs
Synpcc7942_0909	SYNPCC7942_RS04675	Chromosome	Non-essential	918135	918491	Forward	ycf57	iron-sulfur cluster assembly protein	COG0316	O	Posttranslational modification, protein turnover, chaperones
Synpcc7942_0910	SYNPCC7942_RS04680	Chromosome	Non-essential	918560	918988	Forward		Tetratricopeptide repeat-containing protein	COG0457	R	General function prediction only
Synpcc7942_0911	SYNPCC7942_RS04685	Chromosome	Non-essential	918998	919249	Forward		hypothetical protein		Y	Not in COGs
Synpcc7942_0912	SYNPCC7942_RS04690	Chromosome	Essential	919325	921283	Forward	dnaX	DNA polymerase-3 subunit gamma/tau	COG2812	L	Replication, recombination and repair
Synpcc7942_0913	SYNPCC7942_RS04695	Chromosome	Non-essential	921286	921780	Reverse		putative acetyltransferase	COG0454;COG0456	KRJ	Transcription;General function prediction only;Translation, ribosomal structure and biogenesis
Synpcc7942_0914	SYNPCC7942_RS04700	Chromosome	Non-essential	921780	922391	Reverse		tRNA-ms[2]io[6]A-hydroxylase	COG4445	J	Translation, ribosomal structure and biogenesis
Synpcc7942_0915	SYNPCC7942_RS04705	Chromosome	Essential	922388	922837	Reverse	aroQ	3-dehydroquinate dehydratase	COG0757	E	Amino acid transport and metabolism
Synpcc7942_0916	SYNPCC7942_RS13870	Chromosome	Non-essential	922848	922976	Reverse		hypothetical protein		Y	Not in COGs
Synpcc7942_0917	SYNPCC7942_RS04720	Chromosome	Non-essential	923527	923793	Reverse		NIL domain-containing protein	COG1135	E	Amino acid transport and metabolism
Synpcc7942_0918	SYNPCC7942_RS04725	Chromosome	Non-essential	924079	926028	Forward	aas	long-chain acyl-CoA synthetase	COG1022	I	Lipid transport and metabolism
Synpcc7942_0919	SYNPCC7942_RS04730	Chromosome	Non-essential	926077	926523	Forward		YlqD protein		Y	Not in COGs
Synpcc7942_0920	SYNPCC7942_RS04735	Chromosome	Non-essential	926720	926974	Reverse	psaK1	photosystem I subunit 10		Y	Not in COGs
Synpcc7942_0921	SYNPCC7942_RS04740	Chromosome	Non-essential	927092	927394	Reverse		Protein of unknown function DUF3593		Y	Not in COGs
Synpcc7942_0922	SYNPCC7942_RS04745	Chromosome	Non-essential	927391	928293	Reverse	gltX	glutamyl-Q tRNAAsp synthetase	COG0008	J	Translation, ribosomal structure and biogenesis
Synpcc7942_0923	SYNPCC7942_RS04750	Chromosome	Non-essential	928293	929168	Reverse	mtaP	methylthioadenosine phosphorylase	COG0005	F	Nucleotide transport and metabolism
Synpcc7942_0924	SYNPCC7942_RS04755	Chromosome	Essential	929220	931214	Reverse	nblS	multi-sensor signal transduction histidine kinase	COG5002	T	Signal transduction mechanisms
Synpcc7942_0925	SYNPCC7942_RS04760	Chromosome	Essential	931278	932579	Reverse	purD	phosphoribosylamine--glycine ligase	COG0151	F	Nucleotide transport and metabolism
Synpcc7942_0926	SYNPCC7942_RS04765	Chromosome	Essential	932734	933993	Forward		Tetratricopeptide repeat-containing protein	COG0457	R	General function prediction only
Synpcc7942_0927	SYNPCC7942_RS04770	Chromosome	Essential	934021	934746	Forward	purC	phosphoribosylaminoimidazole-succinocarboxamide synthase	COG0152	F	Nucleotide transport and metabolism
Synpcc7942_0928	SYNPCC7942_RS04775	Chromosome	Essential	934864	937029	Forward		outer membrane protein insertion porin family	COG4775	M	Cell wall/membrane/envelope biogenesis
Synpcc7942_0929	SYNPCC7942_RS04780	Chromosome	Essential	937039	937893	Forward	lpxC	UDP-3-O-[3-hydroxymyristoyl] N-acetylglucosaminedeacetylase	COG0774	M	Cell wall/membrane/envelope biogenesis
Synpcc7942_0930	SYNPCC7942_RS04785	Chromosome	Essential	937912	938379	Forward	fabZ	3-hydroxyacyl-[acyl-carrier-protein] dehydratase	COG0764	I	Lipid transport and metabolism
Synpcc7942_0931	SYNPCC7942_RS04790	Chromosome	Essential	938386	939192	Forward	lpxA	acyl-[acyl-carrier-protein]--UDP-N-acetylglucosa mine O-acyltransferase	COG1043	M	Cell wall/membrane/envelope biogenesis
Synpcc7942_0932	SYNPCC7942_RS04795	Chromosome	Essential	939193	940392	Forward	lpxB	lipid-A-disaccharide synthase	COG0763	M	Cell wall/membrane/envelope biogenesis
Synpcc7942_0933	SYNPCC7942_RS04800	Chromosome	Ambiguous	940410	940925	Reverse	narM	nitrate reductase associated protein		Y	Not in COGs
Synpcc7942_0934	SYNPCC7942_RS04805	Chromosome	Non-essential	940995	942056	Forward	trp	Anthranilate phosphoribosyltransferase	COG0547	E	Amino acid transport and metabolism
Synpcc7942_0935	SYNPCC7942_RS04810	Chromosome	Non-essential	942068	942838	Reverse		sulfite exporter TauE/SafE family protein	COG0730	P	Inorganic ion transport and metabolism
Synpcc7942_0936	SYNPCC7942_RS04815	Chromosome	Non-essential	942843	943388	Reverse		Rhodanese-related sulfurtransferase	COG0607	P	Inorganic ion transport and metabolism
Synpcc7942_0937	SYNPCC7942_RS04820	Chromosome	Non-essential	943435	944127	Reverse		Glyoxylase, beta-lactamase superfamily II	COG0491	R	General function prediction only
Synpcc7942_0938	SYNPCC7942_RS04825	Chromosome	Non-essential	944220	944540	Forward		transcriptional regulator, ArsR family	COG0640	K	Transcription
Synpcc7942_0939	SYNPCC7942_RS04830	Chromosome	Ambiguous	944618	945244	Forward	cysC	adenylylsulfate kinase	COG0529	P	Inorganic ion transport and metabolism
Synpcc7942_0940	SYNPCC7942_RS04835	Chromosome	Non-essential	945289	945639	Reverse		transcriptional regulator, XRE family		Y	Not in COGs
Synpcc7942_0941	SYNPCC7942_RS04840	Chromosome	Non-essential	946064	947773	Reverse		ATP-binding cassette, subfamily F, member 3	COG0488	R	General function prediction only
Synpcc7942_0942	SYNPCC7942_RS04845	Chromosome	Essential	947957	949849	Reverse	ftsH	membrane protease FtsH catalytic subunit	COG0465	O	Posttranslational modification, protein turnover, chaperones
Synpcc7942_0943	SYNPCC7942_RS04850	Chromosome	Essential	950237	951505	Forward	argD	acetylornithine aminotransferase apoenzyme	COG4992	E	Amino acid transport and metabolism
Synpcc7942_0944	SYNPCC7942_RS04855	Chromosome	Essential	951502	952740	Forward	folC	dihydrofolate synthase / folylpolyglutamate synthase	COG0285	H	Coenzyme transport and metabolism
Synpcc7942_0945	SYNPCC7942_RS04860	Chromosome	Non-essential	952793	953806	Reverse		radical SAM/Cys-rich domain-containing protein	COG0535	DH	Cell cycle control, cell division, chromosome partitioning;Coenzyme transport and metabolism
Synpcc7942_0946	SYNPCC7942_RS04865	Chromosome	Non-essential	954141	955628	Forward	aoxA	UDP-galactopyranose mutase	COG1231	E	Amino acid transport and metabolism
Synpcc7942_0947	SYNPCC7942_RS04870	Chromosome	Non-essential	955647	956714	Reverse	ggtA	carbohydrate ABC transporter ATP-binding protein, CUT1 family	COG3842	E	Amino acid transport and metabolism
Synpcc7942_0948	SYNPCC7942_RS04875	Chromosome	Non-essential	956719	957546	Reverse		carbohydrate ABC transporter membrane protein 2,CUT1 family	COG0395	G	Carbohydrate transport and metabolism
Synpcc7942_0949	SYNPCC7942_RS04880	Chromosome	Non-essential	957546	958424	Reverse		carbohydrate ABC transporter membrane protein 1,CUT1 family	COG1175	G	Carbohydrate transport and metabolism
Synpcc7942_0950	SYNPCC7942_RS04885	Chromosome	Non-essential	958421	959737	Reverse		carbohydrate ABC transporter substrate-binding protein, CUT1 family	COG1653	G	Carbohydrate transport and metabolism
Synpcc7942_0951	SYNPCC7942_RS04890	Chromosome	Beneficial	959837	960685	Forward	nadC	nicotinate-nucleotide pyrophosphorylase [carboxylating]	COG0157	H	Coenzyme transport and metabolism
Synpcc7942_0952	SYNPCC7942_RS04895	Chromosome	Non-essential	960829	961620	Reverse		PD-D/EXK nuclease superfamily protein	COG2887	L	Replication, recombination and repair
Synpcc7942_0953	SYNPCC7942_RS04900	Chromosome	Non-essential	961744	962208	Reverse		Predicted RNA-binding protein, contains PUA-likedomain	COG2947	R	General function prediction only
Synpcc7942_0954	SYNPCC7942_RS04905	Chromosome	Non-essential	962266	963300	Reverse		folate-binding protein	COG0354	O	Posttranslational modification, protein turnover, chaperones
Synpcc7942_0955	SYNPCC7942_RS04910	Chromosome	Non-essential	963272	963790	Reverse		hypothetical protein		Y	Not in COGs
Synpcc7942_0956	SYNPCC7942_RS04915	Chromosome	Non-essential	963926	965068	Forward		GTPase, G3E family	COG0523	R	General function prediction only
Synpcc7942_0957	SYNPCC7942_RS04920	Chromosome	Essential	965072	965719	Forward	cobO	cobIyrinic acid a,c-diamide adenosyltransferase	COG2109	H	Coenzyme transport and metabolism
Synpcc7942_0958	SYNPCC7942_RS04925	Chromosome	Non-essential	965726	966355	Reverse	purN	formyltetrahydrofolate-dependent phosphoribosylglycinamide formyltransferase	COG0299	F	Nucleotide transport and metabolism
Synpcc7942_0959	SYNPCC7942_RS04930	Chromosome	Essential	966530	967561	Reverse	obgE	GTP-binding protein	COG0536	DL	Cell cycle control, cell division, chromosome partitioning;Replication, recombination and repair
Synpcc7942_0960	SYNPCC7942_RS04935	Chromosome	Ambiguous	967661	968848	Forward		carbohydrate ABC transporter ATP-binding protein, CUT1 family	COG3839	G	Carbohydrate transport and metabolism
Synpcc7942_0961	SYNPCC7942_RS04940	Chromosome	Non-essential	968937	969950	Forward		transcriptional attenuator, LytR family	COG1316	M	Cell wall/membrane/envelope biogenesis
Synpcc7942_0962	SYNPCC7942_RS04945	Chromosome	Non-essential	969968	971323	Reverse	sun	16S rRNA cytosine967-C5-methyltransferase	COG0144;COG0781	JK	Translation, ribosomal structure and biogenesis;Transcription
Synpcc7942_0963	SYNPCC7942_RS04950	Chromosome	Non-essential	971259	971639	Reverse		methyltransferase	COG3695	K	Transcription
Synpcc7942_0964	SYNPCC7942_RS04955	Chromosome	Non-essential	971856	972374	Forward		hypothetical protein		Y	Not in COGs
Synpcc7942_0965	SYNPCC7942_RS04960	Chromosome	Non-essential	972388	973350	Forward	amt1	3'2', 5'-bisphosphate nucleotidase	COG1218	P	Inorganic ion transport and metabolism
Synpcc7942_0966	SYNPCC7942_RS04965	Chromosome	Non-essential	973359	973946	Reverse		hypothetical protein		Y	Not in COGs
Synpcc7942_0967	SYNPCC7942_RS04970	Chromosome	Essential	974099	975061	Forward	hemC	hydroxymethylbilane synthase	COG0181	H	Coenzyme transport and metabolism
Synpcc7942_0968	SYNPCC7942_RS04975	Chromosome	Ambiguous	975152	975358	Forward		hypothetical protein		Y	Not in COGs
Synpcc7942_0969	SYNPCC7942_RS04980	Chromosome	Non-essential	975368	976195	Reverse		carboxymethylenebutenolidase	COG0412	Q	Secondary metabolites biosynthesis, transport and catabolism
Synpcc7942_0970	SYNPCC7942_RS04985	Chromosome	Non-essential	976311	977882	Forward	crtD	C-3',4' desaturase CrtD	COG1233	Q	Secondary metabolites biosynthesis, transport and catabolism
Synpcc7942_0971	SYNPCC7942_RS04990	Chromosome	Non-essential	977903	979153	Reverse		DUF4912 domain-containing protein	COG3330	S	Function unknown
Synpcc7942_0972	SYNPCC7942_RS04995	Chromosome	Non-essential	979369	979761	Forward		2-iminobutanoate/2-iminopropanoate deaminase	COG0251	V	Defense mechanisms
Synpcc7942_0973	SYNPCC7942_RS05000	Chromosome	Non-essential	979758	980930	Reverse	ugd	UDPglucose 6-dehydrogenase	COG1004	M	Cell wall/membrane/envelope biogenesis
Synpcc7942_0974		Chromosome	Non-essential	980967	981137	Reverse	ugd	UDPglucose 6-dehydrogenase	COG1004	M	Cell wall/membrane/envelope biogenesis
Synpcc7942_0975	SYNPCC7942_RS05005	Chromosome	Non-essential	981254	982144	Reverse	mraW	16S rRNA cytosine1402-N4-methyltransferase	COG0275	J	Translation, ribosomal structure and biogenesis
Synpcc7942_0976	SYNPCC7942_RS05010	Chromosome	Ambiguous	982168	984897	Forward		tRNA nucleotidyltransferase CCA-adding enzyme	COG0517;COG0617;COG0618	TJF	Signal transduction mechanisms;Translation, ribosomal structure and biogenesis;Nucleotide transport and metabolism
Synpcc7942_0977	SYNPCC7942_RS05015	Chromosome	Essential	985009	986010	Reverse	prk	phosphoribulokinase	COG0572	F	Nucleotide transport and metabolism
Synpcc7942_0978	SYNPCC7942_RS05020	Chromosome	Essential	986415	987626	Forward	petH	ferredoxin--NADP reductase	COG0369	FP	Nucleotide transport and metabolism;Inorganic ion transport and metabolism
Synpcc7942_0979	SYNPCC7942_RS05030	Chromosome	Non-essential	988074	988577	Reverse		Uncharacterized damage-inducible protein DinB forms a four-helix bundle	COG2318	Q	Secondary metabolites biosynthesis, transport and catabolism
Synpcc7942_0980	SYNPCC7942_RS05035	Chromosome	Non-essential	988653	989276	Reverse		LysE family translocator	COG1280	E	Amino acid transport and metabolism
Synpcc7942_0981	SYNPCC7942_RS05040	Chromosome	Non-essential	989800	991494	Reverse		DUF87 domain-containing protein	COG0433	L	Replication, recombination and repair
Synpcc7942_0982	SYNPCC7942_RS05045	Chromosome	Non-essential	991553	992167	Forward		Polyketide_cyc domain-containing protein	COG2867	J	Translation, ribosomal structure and biogenesis
Synpcc7942_0983	SYNPCC7942_RS05050	Chromosome	Non-essential	992187	992873	Forward	deoC	deoxyribose-phosphate aldolase	COG0274	F	Nucleotide transport and metabolism
Synpcc7942_0984	SYNPCC7942_RS05055	Chromosome	Essential	992870	993670	Forward	recO	DNA replication and repair protein RecO	COG1381	L	Replication, recombination and repair
Synpcc7942_0985	SYNPCC7942_RS05060	Chromosome	Essential	993654	995036	Forward		Predicted arabinose efflux permease, MFS family	COG0477;COG2814	GEPR	Carbohydrate transport and metabolism;Amino acid transport and metabolism;Inorganic ion transport and metabolism;General function prediction only
Synpcc7942_0986	SYNPCC7942_RS05065	Chromosome	Essential	995080	996231	Forward		Glycosyltransferase involved in cell wall bisynthesis	COG0438	M	Cell wall/membrane/envelope biogenesis
Synpcc7942_0987	SYNPCC7942_RS05070	Chromosome	Essential	996280	996723	Reverse	fur	Fur family transcriptional regulator, ferric uptake regulator	COG0735	P	Inorganic ion transport and metabolism
Synpcc7942_0988	SYNPCC7942_RS05075	Chromosome	Essential	996948	997274	Reverse	ycf54	DUF2488 family protein		Y	Not in COGs
Synpcc7942_0989	SYNPCC7942_RS05080	Chromosome	Non-essential	997379	997873	Reverse		hypothetical protein		Y	Not in COGs
Synpcc7942_0990	SYNPCC7942_RS13875	Chromosome	Essential	997912	998454	Reverse	cobU	adenosylcobinamide kinase /adenosylcobinamide-phosphate guanylyltransferase	COG2087	H	Coenzyme transport and metabolism
Synpcc7942_0991	SYNPCC7942_RS05090	Chromosome	Non-essential	998464	999729	Reverse	pxcA	CemA family protein		Y	Not in COGs
Synpcc7942_0992	SYNPCC7942_RS05095	Chromosome	Non-essential	999802	1001799	Forward	pcx	proton extrusion protein PcxA	COG0210	L	Replication, recombination and repair
Synpcc7942_0993	SYNPCC7942_RS05100	Chromosome	Beneficial	1001766	1003154	Reverse		DUF697 domain-containing protein	COG3597	S	Function unknown
Synpcc7942_0994	SYNPCC7942_RS05105	Chromosome	Non-essential	1003177	1003746	Reverse		hypothetical protein		Y	Not in COGs
Synpcc7942_0995	SYNPCC7942_RS05110	Chromosome	Essential	1003866	1004204	Forward	ycf20	Protein of unknown function DUF565		Y	Not in COGs
Synpcc7942_0996	SYNPCC7942_RS05115	Chromosome	Non-essential	1004254	1005240	Forward		hypothetical protein	COG4240	R	General function prediction only
Synpcc7942_0997	SYNPCC7942_RS05120	Chromosome	Essential	1005256	1005432	Reverse	rpmF	LSU ribosomal protein L32P	COG0333	J	Translation, ribosomal structure and biogenesis
Synpcc7942_0998	SYNPCC7942_RS05125	Chromosome	Beneficial	1005621	1007519	Forward	ftsH	membrane protease FtsH catalytic subunit	COG0465	O	Posttranslational modification, protein turnover, chaperones
Synpcc7942_0999	SYNPCC7942_RS13725	Chromosome	Non-essential	1007581	1007880	Reverse		hypothetical protein		Y	Not in COGs
Synpcc7942_1000	SYNPCC7942_RS05130	Chromosome	Non-essential	1008139	1011369	Reverse		type I secretion C-terminal target domain-containing protein	COG2273;COG2374	GR	Carbohydrate transport and metabolism;General function prediction only
Synpcc7942_1001	SYNPCC7942_RS05135	Chromosome	Essential	1011886	1013679	Reverse	lysC	aspartate kinase	COG0527	E	Amino acid transport and metabolism
Synpcc7942_1002	SYNPCC7942_RS05140	Chromosome	Essential	1013888	1014316	Forward	psaD	photosystem I subunit 2		Y	Not in COGs
Synpcc7942_1003	SYNPCC7942_RS05145	Chromosome	Essential	1014434	1015987	Forward	trpE	anthranilate synthase, component I	COG0147	EH	Amino acid transport and metabolism;Coenzyme transport and metabolism
Synpcc7942_1004	SYNPCC7942_RS05150	Chromosome	Non-essential	1015963	1016316	Reverse		cupin 2 domain-containing protein	COG1917	R	General function prediction only
Synpcc7942_1005	SYNPCC7942_RS05155	Chromosome	Non-essential	1016315	1016944	Forward		HAD family phosphatase	COG1011	H	Coenzyme transport and metabolism
Synpcc7942_1006	SYNPCC7942_RS05160	Chromosome	Non-essential	1017044	1018123	Forward		Flp pilus assembly protein TadD, contains TPR repeats	COG0457	R	General function prediction only
Synpcc7942_1007	SYNPCC7942_RS05170	Chromosome	Non-essential	1018904	1020295	Reverse	fumC	fumarase, class II	COG0114	C	Energy production and conversion
Synpcc7942_1008	SYNPCC7942_RS05175	Chromosome	Non-essential	1020332	1021186	Reverse	purU	formyltetrahydrofolate deformylase	COG0788	F	Nucleotide transport and metabolism
Synpcc7942_1009	SYNPCC7942_RS05180	Chromosome	Ambiguous	1021351	1021950	Reverse		transcriptional regulator, XRE family	COG1426	D	Cell cycle control, cell division, chromosome partitioning
Synpcc7942_1010	SYNPCC7942_RS05185	Chromosome	Non-essential	1021969	1022700	Reverse		ribosomal large subunit pseudouridine synthase B	COG1187	J	Translation, ribosomal structure and biogenesis
Synpcc7942_1011	SYNPCC7942_RS05190	Chromosome	Non-essential	1022715	1023956	Reverse	sphS	PAS/PAC sensor signal transduction histidine kinase	COG5002	T	Signal transduction mechanisms
Synpcc7942_1012	SYNPCC7942_RS05195	Chromosome	Non-essential	1023969	1024742	Reverse	sphR	two component transcriptional regulator, winged helix family	COG0745	TK	Signal transduction mechanisms;Transcription
Synpcc7942_1013	SYNPCC7942_RS05205	Chromosome	Ambiguous	1025389	1025625	Reverse		hypothetical protein		Y	Not in COGs
Synpcc7942_1014	SYNPCC7942_RS05210	Chromosome	Non-essential	1025629	1028415	Reverse		CheA signal transduction histidine kinase	COG0643;COG0784	T	Signal transduction mechanisms
Synpcc7942_1015	SYNPCC7942_RS05215	Chromosome	Non-essential	1028418	1030937	Reverse		tetratricopeptide repeat protein	COG0840	T	Signal transduction mechanisms
Synpcc7942_1016	SYNPCC7942_RS05220	Chromosome	Non-essential	1030953	1031435	Reverse	cheW	CheW protein	COG0835	T	Signal transduction mechanisms
Synpcc7942_1017	SYNPCC7942_RS05230	Chromosome	Non-essential	1031697	1032458	Reverse		DNA-binding regulatory protein, YebC/PmpR family	COG0217	KJ	Transcription;Translation, ribosomal structure and biogenesis
Synpcc7942_1018	SYNPCC7942_RS05235	Chromosome	Non-essential	1032577	1033212	Forward		hypothetical protein	COG1595	K	Transcription
Synpcc7942_1019	SYNPCC7942_RS05240	Chromosome	Non-essential	1033300	1034799	Forward	malQ	4-alpha-glucanotransferase	COG1640	G	Carbohydrate transport and metabolism
Synpcc7942_1020	SYNPCC7942_RS05245	Chromosome	Essential	1034796	1035746	Forward	menC	O-succinylbenzoate synthase	COG4948	MR	Cell wall/membrane/envelope biogenesis;General function prediction only
Synpcc7942_1021	SYNPCC7942_RS05250	Chromosome	Essential	1035731	1037074	Forward	menE	O-succinylbenzoic acid--CoA ligase	COG0318	I	Lipid transport and metabolism
Synpcc7942_1022	SYNPCC7942_RS05255	Chromosome	Non-essential	1037049	1037837	Reverse		Protein of unknown function DUF1350	COG1073	T	Signal transduction mechanisms
Synpcc7942_1023	SYNPCC7942_RS13730	Chromosome	Non-essential	1037841	1038086	Reverse		hypothetical protein		Y	Not in COGs
Synpcc7942_1024	SYNPCC7942_RS05260	Chromosome	Non-essential	1038106	1039098	Reverse		Permease of the drug/metabolite transporter DMT superfamily	COG0697	GER	Carbohydrate transport and metabolism;Amino acid transport and metabolism;General function prediction only
Synpcc7942_1025	SYNPCC7942_RS05265	Chromosome	Non-essential	1039168	1039638	Forward		Tetratricopeptide repeat-containing protein	COG0457	R	General function prediction only
Synpcc7942_1026	SYNPCC7942_RS05270	Chromosome	Non-essential	1039971	1041725	Reverse	fbp	fibronectin binding protein-like	COG1293	JO	Translation, ribosomal structure and biogenesis;Posttranslational modification, protein turnover, chaperones
Synpcc7942_1027	SYNPCC7942_RS05275	Chromosome	Non-essential	1041851	1042114	Forward		DUF370 domain-containing protein	COG2052	M	Cell wall/membrane/envelope biogenesis
Synpcc7942_1028	SYNPCC7942_RS05280	Chromosome	Non-essential	1042384	1043256	Reverse		alpha/beta fold hydrolase	COG2267	I	Lipid transport and metabolism
Synpcc7942_1029	SYNPCC7942_RS05285	Chromosome	Beneficial	1043944	1044858	Forward	ilvE	branched chain amino acid aminotransferase apoenzyme	COG0115	EH	Amino acid transport and metabolism;Coenzyme transport and metabolism
Synpcc7942_1030	SYNPCC7942_RS05290	Chromosome	Essential	1044888	1046009	Forward	hisC	histidinol phosphate aminotransferase apoenzyme	COG0079	E	Amino acid transport and metabolism
Synpcc7942_1031	SYNPCC7942_RS05295	Chromosome	Non-essential	1046015	1046194	Reverse		hypothetical protein		Y	Not in COGs
Synpcc7942_1032	SYNPCC7942_RS05300	Chromosome	Non-essential	1046506	1047972	Forward		Uncharacterized conserved protein, circularly permuted ATPgrasp superfamily	COG2308	R	General function prediction only
Synpcc7942_1033	SYNPCC7942_RS05305	Chromosome	Non-essential	1047992	1048948	Forward		Uncharacterized conserved protein, Alpha-E superfamily	COG2307	S	Function unknown
Synpcc7942_1034	SYNPCC7942_RS05310	Chromosome	Beneficial	1048952	1049815	Forward		Transglutaminase-like enzyme, putative cysteine protease	COG1305	O	Posttranslational modification, protein turnover, chaperones
Synpcc7942_1035	SYNPCC7942_RS05315	Chromosome	Non-essential	1049766	1050560	Reverse		putative proteasome-type protease	COG3484	O	Posttranslational modification, protein turnover, chaperones
Synpcc7942_1036	SYNPCC7942_RS05320	Chromosome	Non-essential	1050754	1051257	Forward		hypothetical protein		Y	Not in COGs
Synpcc7942_1037	SYNPCC7942_RS05325	Chromosome	Essential	1051311	1053254	Forward	speA	arginine decarboxylase	COG1166	E	Amino acid transport and metabolism
Synpcc7942_1038	SYNPCC7942_RS05330	Chromosome	Non-essential	1053264	1053851	Forward		photosystem II oxygen-evolving enhancer protein 2		Y	Not in COGs
Synpcc7942_1039	SYNPCC7942_RS05335	Chromosome	Non-essential	1053877	1054353	Reverse		nuclear transport factor 2 family protein	COG3558	S	Function unknown
Synpcc7942_1040	SYNPCC7942_RS05340	Chromosome	Non-essential	1054722	1055279	Forward		GIY-YIG nuclease family protein		Y	Not in COGs
Synpcc7942_1041	SYNPCC7942_RS13985	Chromosome	Non-essential	1055349	1055621	Reverse		hypothetical protein		Y	Not in COGs
Synpcc7942_1042	SYNPCC7942_RS05345	Chromosome	Non-essential	1055645	1055980	Forward		hypothetical protein		Y	Not in COGs
Synpcc7942_1043	SYNPCC7942_RS05350	Chromosome	Non-essential	1055969	1056622	Reverse	vte5	phytol kinase	COG0170	OM	Posttranslational modification, protein turnover, chaperones;Cell wall/membrane/envelope biogenesis
Synpcc7942_1044	SYNPCC7942_RS05355	Chromosome	Essential	1056740	1057462	Reverse	thyX	thymidylate synthase FAD	COG1351	F	Nucleotide transport and metabolism
Synpcc7942_1045	SYNPCC7942_RS05360	Chromosome	Non-essential	1057543	1059114	Reverse		SpoIID/LytB domain protein	COG2385	M	Cell wall/membrane/envelope biogenesis
Synpcc7942_1046	SYNPCC7942_RS05365	Chromosome	Non-essential	1059261	1059689	Forward		hypothetical protein		Y	Not in COGs
Synpcc7942_1047	SYNPCC7942_RS05370	Chromosome		1060318	1060839	Forward	cpcB1	phycocyanin beta chain		Y	Not in COGs
Synpcc7942_1048	SYNPCC7942_RS05375	Chromosome		1060891	1061382	Forward	cpcA1	phycocyanin alpha chain		Y	Not in COGs
Synpcc7942_1049	SYNPCC7942_RS05380	Chromosome	Beneficial	1061488	1062309	Forward	cpcH	phycocyanin-associated rod linker protein	COG0237	H	Coenzyme transport and metabolism
Synpcc7942_1050	SYNPCC7942_RS05385	Chromosome	Non-essential	1062357	1063226	Forward	cpcI	phycocyanin-associated rod linker protein	COG0237	H	Coenzyme transport and metabolism
Synpcc7942_1051	SYNPCC7942_RS05390	Chromosome	Non-essential	1063318	1063563	Forward	cpcD	phycocyanin-associated, rod	COG0369	FP	Nucleotide transport and metabolism;Inorganic ion transport and metabolism
Synpcc7942_1052	SYNPCC7942_RS05395	Chromosome		1064073	1064594	Forward	cpcB2	phycocyanin beta chain		Y	Not in COGs
Synpcc7942_1053	SYNPCC7942_RS05400	Chromosome		1064646	1065137	Forward	cpcA2	phycocyanin alpha chain		Y	Not in COGs
Synpcc7942_1054	SYNPCC7942_RS05405	Chromosome	Ambiguous	1065228	1066049	Forward	cpcE	phycocyanobilin lyase alpha subunit	COG1413	R	General function prediction only
Synpcc7942_1055	SYNPCC7942_RS05410	Chromosome	Essential	1066056	1066679	Forward	cpcF	phycocyanobilin lyase beta subunit	COG1413	R	General function prediction only
Synpcc7942_1056	SYNPCC7942_RS05415	Chromosome	Non-essential	1066706	1067488	Forward		transcriptional regulator, XRE family	COG1426	D	Cell cycle control, cell division, chromosome partitioning
Synpcc7942_1057	SYNPCC7942_RS05420	Chromosome	Essential	1067527	1068558	Forward	thiE	thiamine phosphate synthase	COG0352	H	Coenzyme transport and metabolism
Synpcc7942_1058	SYNPCC7942_RS05425	Chromosome	Essential	1068576	1068788	Forward	ycf40	sulfur carrier protein	COG2104	H	Coenzyme transport and metabolism
Synpcc7942_1059	SYNPCC7942_RS05430	Chromosome	Beneficial	1068901	1069833	Forward		Uncharacterized membrane protein	COG4371	S	Function unknown
Synpcc7942_1060	SYNPCC7942_RS05435	Chromosome	Non-essential	1070025	1072052	Forward		type I restriction enzyme M protein	COG0286	V	Defense mechanisms
Synpcc7942_1061	SYNPCC7942_RS05445	Chromosome	Non-essential	1072278	1073213	Forward		protein of unknown function DUF4351	COG5464	L	Replication, recombination and repair
Synpcc7942_1062	SYNPCC7942_RS05450	Chromosome	Non-essential	1073253	1073480	Forward		DUF4351 domain-containing protein	COG5464	L	Replication, recombination and repair
Synpcc7942_1063	SYNPCC7942_RS05455	Chromosome	Non-essential	1073494	1073742	Forward		protein of unknown function DUF4351	COG5464	L	Replication, recombination and repair
Synpcc7942_1064	SYNPCC7942_RS05460	Chromosome	Non-essential	1074007	1075368	Forward		type I restriction enzyme, S subunit	COG0732	V	Defense mechanisms
Synpcc7942_1065	SYNPCC7942_RS05465	Chromosome	Non-essential	1075365	1078484	Forward		type I restriction enzyme, R subunit	COG0610	V	Defense mechanisms
Synpcc7942_1066	SYNPCC7942_RS05470	Chromosome	Non-essential	1078489	1078737	Forward		hypothetical protein		Y	Not in COGs
Synpcc7942_1067	SYNPCC7942_RS05475	Chromosome	Non-essential	1078734	1079282	Forward		hypothetical protein	COG3722	K	Transcription
Synpcc7942_1068	SYNPCC7942_RS05480	Chromosome	Essential	1079478	1080773	Forward	pdhC	pyruvate dehydrogenase E2 component dihydrolipoamide acetyltransferase	COG0508	C	Energy production and conversion
Synpcc7942_1069	SYNPCC7942_RS05485	Chromosome	Non-essential	1080999	1081727	Reverse		hypothetical protein		Y	Not in COGs
Synpcc7942_1070	SYNPCC7942_RS05490	Chromosome	Beneficial	1081730	1082851	Reverse		hypothetical protein	COG1453	R	General function prediction only
Synpcc7942_1071	SYNPCC7942_RS05495	Chromosome	Non-essential	1083147	1083647	Reverse		bifunctional nuclease family protein	COG1259	R	General function prediction only
Synpcc7942_1072	SYNPCC7942_RS05500	Chromosome	Beneficial	1083771	1084322	Reverse	cobO	cobIyrinic acid a,c-diamide adenosyltransferase	COG2109	H	Coenzyme transport and metabolism
Synpcc7942_1073	SYNPCC7942_RS05505	Chromosome	Non-essential	1084451	1085167	Forward	rph	RNAse PH	COG0689	J	Translation, ribosomal structure and biogenesis
Synpcc7942_1074	SYNPCC7942_RS05510	Chromosome	Non-essential	1085257	1085562	Reverse		hypothetical protein		Y	Not in COGs
Synpcc7942_1075	SYNPCC7942_RS05515	Chromosome	Non-essential	1085645	1086433	Reverse		hypothetical protein		Y	Not in COGs
Synpcc7942_1076	SYNPCC7942_RS05520	Chromosome	Non-essential	1086581	1086997	Reverse		Putative sensory transduction regulator		Y	Not in COGs
Synpcc7942_1077	SYNPCC7942_RS05525	Chromosome	Non-essential	1087327	1087638	Forward		protein of unknown function DUF3067		Y	Not in COGs
Synpcc7942_1078	SYNPCC7942_RS05530	Chromosome	Non-essential	1087780	1088688	Forward		hypothetical protein		Y	Not in COGs
Synpcc7942_1079	SYNPCC7942_RS05535	Chromosome	Beneficial	1088698	1091151	Forward	recG	ATP-dependent DNA helicase RecG	COG1200	L	Replication, recombination and repair
Synpcc7942_1080	SYNPCC7942_RS05545	Chromosome	Beneficial	1091781	1093124	Forward		trk system potassium uptake protein TrkH	COG0168	P	Inorganic ion transport and metabolism
Synpcc7942_1081	SYNPCC7942_RS05550	Chromosome	Beneficial	1093131	1093832	Forward		trk system potassium uptake protein TrkA	COG0569	PT	Inorganic ion transport and metabolism;Signal transduction mechanisms
Synpcc7942_1082	SYNPCC7942_RS05555	Chromosome	Non-essential	1094736	1097516	Forward	pacL	Ca2 -transporting ATPase	COG0474	P	Inorganic ion transport and metabolism
Synpcc7942_1083	SYNPCC7942_RS05560	Chromosome	Essential	1097799	1099175	Forward		1,2-diacylglycerol 3-beta-glucosyltransferase	COG1215	N	Cell motility
Synpcc7942_1084	SYNPCC7942_RS05565	Chromosome	Non-essential	1099185	1099511	Reverse		hypothetical protein		Y	Not in COGs
Synpcc7942_1085	SYNPCC7942_RS05570	Chromosome	Non-essential	1099720	1102044	Forward	glgB	1,4-alpha-glucan branching enzyme	COG0296	G	Carbohydrate transport and metabolism
Synpcc7942_1086	SYNPCC7942_RS05575	Chromosome	Essential	1102104	1103168	Forward	hemE	uroporphyrinogen decarboxylase	COG0407	H	Coenzyme transport and metabolism
Synpcc7942_1087	SYNPCC7942_RS05580	Chromosome	Essential	1103190	1104164	Forward		Nucleoside-diphosphate-sugar epimerase	COG0702	R	General function prediction only
Synpcc7942_1088	SYNPCC7942_RS05585	Chromosome	Non-essential	1104193	1104570	Forward	petE	plastocyanin	COG3794	C	Energy production and conversion
Synpcc7942_1089	SYNPCC7942_RS05590	Chromosome	Non-essential	1104737	1107361	Forward	clpB	ATP-dependent Clp protease ATP-binding subunit ClpB	COG0542	O	Posttranslational modification, protein turnover, chaperones
Synpcc7942_1090	SYNPCC7942_RS05595	Chromosome	Non-essential	1107477	1108274	Reverse		TLP18.3, Psb32 and MOLO-1 founding protein of phosphatase	COG1512	S	Function unknown
Synpcc7942_1091	SYNPCC7942_RS05600	Chromosome	Beneficial	1108372	1109535	Forward		SAM-dependent methyltransferase, MidA family	COG1565	R	General function prediction only
Synpcc7942_1092	SYNPCC7942_RS05605	Chromosome	Non-essential	1110004	1110663	Reverse		methyltransferase domain-containing protein	COG4106	C	Energy production and conversion
Synpcc7942_1093	SYNPCC7942_RS05610	Chromosome	Non-essential	1110644	1111780	Reverse	anmK	anhydro-N-acetylmuramic acid kinase	COG2377	M	Cell wall/membrane/envelope biogenesis
Synpcc7942_1094	SYNPCC7942_RS05615	Chromosome	Non-essential	1111918	1112535	Reverse		thiaminase transcriptional activator TenA	COG0819	H	Coenzyme transport and metabolism
Synpcc7942_1095	SYNPCC7942_RS05620	Chromosome	Non-essential	1112853	1113278	Forward		hypothetical protein	COG3170	NW	Cell motility;Extracellular structures
Synpcc7942_1096	SYNPCC7942_RS05625	Chromosome	Essential	1113354	1114724	Reverse	thiC	hydroxymethylpyrimidine synthase	COG0422	H	Coenzyme transport and metabolism
Synpcc7942_1097		Chromosome	Essential	1114842	1114939	Reverse		riboswitch binding thiamine pyrophosphate		Y	Not in COGs
Synpcc7942_1098	SYNPCC7942_RS05630	Chromosome	Non-essential	1115020	1116258	Reverse		Uncharacterized membrane protein YheB, UPF0754 family	COG4399	S	Function unknown
Synpcc7942_1099	SYNPCC7942_RS05635	Chromosome	Non-essential	1116261	1116962	Reverse	ubiE	demethylmenaquinone methyltransferase	COG0500;COG2226	QRH	Secondary metabolites biosynthesis, transport and catabolism;General function prediction only;Coenzyme transport and metabolism
Synpcc7942_1100	SYNPCC7942_RS05640	Chromosome	Essential	1117103	1118551	Reverse	dnaA	chromosomal replication initiator protein DnaA	COG0593	L	Replication, recombination and repair
Synpcc7942_1101	SYNPCC7942_RS05645	Chromosome	Non-essential	1118661	1119818	Forward		PDZ domain-containing protein	COG0265	O	Posttranslational modification, protein turnover, chaperones
Synpcc7942_1102	SYNPCC7942_RS05650	Chromosome	Non-essential	1119830	1120258	Forward		hypothetical protein		Y	Not in COGs
Synpcc7942_1103	SYNPCC7942_RS05655	Chromosome	Non-essential	1120323	1121054	Reverse		glucosamine-6-phosphate deaminase	COG0363	G	Carbohydrate transport and metabolism
Synpcc7942_1104	SYNPCC7942_RS05660	Chromosome	Essential	1121152	1122417	Reverse	ftsW	rod shape determining protein RodA	COG0772	D	Cell cycle control, cell division, chromosome partitioning
Synpcc7942_1105	SYNPCC7942_RS05665	Chromosome	Essential	1122449	1123534	Reverse	mrp	ATP-binding protein involved in chromosome partitioning	COG0489	D	Cell cycle control, cell division, chromosome partitioning
Synpcc7942_1106	SYNPCC7942_RS05670	Chromosome	Non-essential	1123678	1124148	Reverse		CRR6 family NdhI maturation factor	COG5474	C	Energy production and conversion
Synpcc7942_1107	SYNPCC7942_RS05675	Chromosome	Non-essential	1124289	1125089	Reverse		Tetratricopeptide repeat-containing protein	COG1357	S	Function unknown
Synpcc7942_1108	SYNPCC7942_RS05680	Chromosome	Non-essential	1125373	1125648	Forward	Hbs or HU-like	bacterial nucleoid protein Hbs	COG0776	L	Replication, recombination and repair
Synpcc7942_1109	SYNPCC7942_RS05685	Chromosome	Essential	1125667	1126740	Forward	hisC	L-threonine O-3-phosphate decarboxylase	COG0079	E	Amino acid transport and metabolism
Synpcc7942_1110	SYNPCC7942_RS05690	Chromosome	Non-essential	1126994	1127527	Forward		response regulator	COG0784	T	Signal transduction mechanisms
Synpcc7942_1111	SYNPCC7942_RS05695	Chromosome	Non-essential	1127864	1129447	Reverse		serine/threonine protein kinase	COG0515	T	Signal transduction mechanisms
Synpcc7942_1112	SYNPCC7942_RS05700	Chromosome	Non-essential	1129444	1130385	Reverse		ribosomal large subunit pseudouridine synthase D	COG0564	J	Translation, ribosomal structure and biogenesis
Synpcc7942_1113	SYNPCC7942_RS05705	Chromosome	Non-essential	1130382	1131473	Reverse		Predicted PurR-regulated permease PerM	COG0628	R	General function prediction only
Synpcc7942_1114	SYNPCC7942_RS05710	Chromosome	Essential	1131480	1132343	Reverse	rbgA	Ras superfamily GTP-binding protein YlqF	COG1161	J	Translation, ribosomal structure and biogenesis
Synpcc7942_1115	SYNPCC7942_RS05715	Chromosome	Non-essential	1132340	1132720	Reverse		Nucleotide-binding universal stress protein, UspA family	COG0589	T	Signal transduction mechanisms
Synpcc7942_1116	SYNPCC7942_RS05720	Chromosome	Essential	1132968	1134176	Forward	pgk	phosphoglycerate kinase	COG0126	G	Carbohydrate transport and metabolism
Synpcc7942_1117	SYNPCC7942_RS05725	Chromosome	Non-essential	1134381	1135043	Forward		hypothetical protein		Y	Not in COGs
Synpcc7942_1118	SYNPCC7942_RS05730	Chromosome	Non-essential	1135064	1136614	Reverse		Pyruvate/2-oxoglutarate dehydrogenase complex, dihydrolipoamide dehydrogenase E3 component	COG1249	C	Energy production and conversion
Synpcc7942_1119	SYNPCC7942_RS05735	Chromosome	Non-essential	1136617	1137294	Reverse		TVP38/TMEM64 family protein	COG0398	S	Function unknown
Synpcc7942_1120	SYNPCC7942_RS05740	Chromosome	Non-essential	1137860	1138015	Reverse		high light inducible protein		Y	Not in COGs
Synpcc7942_1121	SYNPCC7942_RS05745	Chromosome	Non-essential	1138464	1140623	Reverse		serine/threonine protein kinase	COG0515	T	Signal transduction mechanisms
Synpcc7942_1122	SYNPCC7942_RS13735	Chromosome	Essential	1140801	1140995	Forward	rpmG	LSU ribosomal protein L33P	COG0267	J	Translation, ribosomal structure and biogenesis
Synpcc7942_1123	SYNPCC7942_RS05750	Chromosome	Essential	1141051	1141266	Forward	rpsR	SSU ribosomal protein S18P	COG0238	J	Translation, ribosomal structure and biogenesis
Synpcc7942_1124	SYNPCC7942_RS05755	Chromosome	Non-essential	1141288	1143300	Forward	rnb	exoribonuclease-2	COG0557	K	Transcription
Synpcc7942_1125	SYNPCC7942_RS05760	Chromosome	Non-essential	1143397	1144332	Forward		type IV pili sensor histidine kinase and response regulator	COG2198	T	Signal transduction mechanisms
Synpcc7942_1126	SYNPCC7942_RS05765	Chromosome	Non-essential	1144390	1145223	Reverse		lipopolysaccharide transport system permease protein	COG1682	G	Carbohydrate transport and metabolism
Synpcc7942_1127	SYNPCC7942_RS05770	Chromosome	Non-essential	1145373	1146842	Forward	tldD/ebfE	microcin-processing peptidase 2 Unknown type peptidase. MEROPS family U62	COG0312	R	General function prediction only
Synpcc7942_1128	SYNPCC7942_RS05775	Chromosome	Non-essential	1147349	1148437	Forward		Peptidase M10 serralysin C terminal	COG2931	Q	Secondary metabolites biosynthesis, transport and catabolism
Synpcc7942_1129	SYNPCC7942_RS05780	Chromosome	Non-essential	1148540	1149388	Forward		hypothetical protein	COG0515	T	Signal transduction mechanisms
Synpcc7942_1130	SYNPCC7942_RS05785	Chromosome	Non-essential	1149445	1151259	Forward		protein serine/threonine phosphatase	COG0631	T	Signal transduction mechanisms
Synpcc7942_1131	SYNPCC7942_RS05790	Chromosome	Essential	1151398	1151619	Forward	ftrV	Ferredoxin thioredoxin reductase variable alpha chain		Y	Not in COGs
Synpcc7942_1132	SYNPCC7942_RS05795	Chromosome	Non-essential	1151670	1153373	Reverse		Multidrug resistance efflux pump	COG0457;COG1566	RV	General function prediction only;Defense mechanisms
Synpcc7942_1133	SYNPCC7942_RS05800	Chromosome	Non-essential	1153415	1155559	Reverse	pteB	bacteriocin-processing peptidase. Cysteine peptidase. MEROPS family C39	COG2274	V	Defense mechanisms
Synpcc7942_1134	SYNPCC7942_RS05805	Chromosome	Non-essential	1155654	1155923	Reverse		hypothetical protein		Y	Not in COGs
Synpcc7942_1135	SYNPCC7942_RS05810	Chromosome	Non-essential	1157413	1157931	Reverse		cation transport protein ChaC	COG3703	P	Inorganic ion transport and metabolism
Synpcc7942_1136	SYNPCC7942_RS05815	Chromosome	Non-essential	1158027	1160624	Forward	pepN	aminopeptidase N	COG0308;COG1413	ER	Amino acid transport and metabolism;General function prediction only
Synpcc7942_1137	SYNPCC7942_RS05820	Chromosome	Beneficial	1160762	1161508	Reverse	ycf23	Protein of unknown function DUF561	COG0352	H	Coenzyme transport and metabolism
Synpcc7942_1138	SYNPCC7942_RS05825	Chromosome	Essential	1161613	1162590	Forward	ycf62	tRNA lysidine34 synthetase TilS	COG0037	J	Translation, ribosomal structure and biogenesis
Synpcc7942_1139	SYNPCC7942_RS05830	Chromosome	Non-essential	1162565	1164235	Reverse		hypothetical protein	COG1196	D	Cell cycle control, cell division, chromosome partitioning
Synpcc7942_1140	SYNPCC7942_RS05835	Chromosome	Non-essential	1164350	1166107	Reverse		FAD dependent oxidoreductase	COG0644	C	Energy production and conversion
Synpcc7942_1141	SYNPCC7942_RS05840	Chromosome	Non-essential	1166126	1166812	Reverse		Tellurite resistance protein	COG3793	P	Inorganic ion transport and metabolism
Synpcc7942_1142	SYNPCC7942_RS05845	Chromosome	Essential	1166949	1168526	Forward	metS	methionyl-tRNA synthetase	COG0143	J	Translation, ribosomal structure and biogenesis
Synpcc7942_1143	SYNPCC7942_RS05850	Chromosome	Non-essential	1168605	1169201	Forward	lalA	Uncharacterized conserved protein, LabA/DUF88 family	COG1432	R	General function prediction only
Synpcc7942_1144	SYNPCC7942_RS05855	Chromosome	Essential	1169424	1170455	Forward		LPS export ABC transporter protein LptC	COG3117	M	Cell wall/membrane/envelope biogenesis
Synpcc7942_1145	SYNPCC7942_RS05865	Chromosome	Non-essential	1170843	1171166	Reverse		monothiol glutaredoxin	COG0278	O	Posttranslational modification, protein turnover, chaperones
Synpcc7942_1146	SYNPCC7942_RS05870	Chromosome	Non-essential	1171215	1171472	Reverse		transcriptional regulator, BolA protein family	COG0271	KT	Transcription;Signal transduction mechanisms
Synpcc7942_1147	SYNPCC7942_RS05875	Chromosome	Non-essential	1171571	1172278	Reverse		hypothetical protein		Y	Not in COGs
Synpcc7942_1148	SYNPCC7942_RS05880	Chromosome	Non-essential	1172695	1173912	Forward		metal dependent phosphohydrolase	COG2206	T	Signal transduction mechanisms
Synpcc7942_1149	SYNPCC7942_RS05885	Chromosome	Non-essential	1173913	1174887	Reverse	rfbB	UDP-glucuronate decarboxylase	COG0451	M	Cell wall/membrane/envelope biogenesis
Synpcc7942_1150	SYNPCC7942_RS05895	Chromosome	Non-essential	1175078	1175734	Reverse		Uncharacterized conserved protein, DUF305 family	COG3544	S	Function unknown
Synpcc7942_1151	SYNPCC7942_RS05900	Chromosome	Essential	1175883	1177466	Reverse	panC	cytidylate kinase /pantothenate synthetase	COG0283;COG0414	FH	Nucleotide transport and metabolism;Coenzyme transport and metabolism
Synpcc7942_1152	SYNPCC7942_RS05905	Chromosome	Non-essential	1177670	1178677	Reverse		rare lipoprotein A	COG0797	M	Cell wall/membrane/envelope biogenesis
Synpcc7942_1153	SYNPCC7942_RS05910	Chromosome	Non-essential	1179295	1181139	Reverse	digE	YfjP family GTPase	COG3596	R	General function prediction only
Synpcc7942_1154	SYNPCC7942_RS05915	Chromosome	Non-essential	1181136	1182542	Reverse		Uncharacterized conserved protein, DUF697 family	COG3596;COG3597	RS	General function prediction only;Function unknown
Synpcc7942_1155	SYNPCC7942_RS05920	Chromosome	Non-essential	1182506	1183195	Forward		hypothetical protein		Y	Not in COGs
Synpcc7942_1156	SYNPCC7942_RS05925	Chromosome	Non-essential	1183497	1186094	Forward		PD-D/EXK nuclease superfamily protein	COG3857	L	Replication, recombination and repair
Synpcc7942_1157	SYNPCC7942_RS05930	Chromosome	Non-essential	1186081	1189266	Forward		ATP-dependent helicase/nuclease subunit A	COG1074	L	Replication, recombination and repair
Synpcc7942_1158	SYNPCC7942_RS05935	Chromosome	Non-essential	1189305	1192448	Reverse		diguanylate cyclase/phosphodiesterase with PAS/PAC and GAF sensors	COG5001	T	Signal transduction mechanisms
Synpcc7942_1159	SYNPCC7942_RS05940	Chromosome	Non-essential	1192792	1193292	Reverse		transcriptional regulator /transcriptional regulator, MarR family	COG1846	K	Transcription
Synpcc7942_1160	SYNPCC7942_RS05945	Chromosome	Non-essential	1193397	1194299	Forward		Nucleoside-diphosphate-sugar epimerase	COG0451	M	Cell wall/membrane/envelope biogenesis
Synpcc7942_1161	SYNPCC7942_RS05950	Chromosome	Non-essential	1194348	1194842	Forward		transporter family-2 protein	COG3238	S	Function unknown
Synpcc7942_1162	SYNPCC7942_RS05955	Chromosome	Non-essential	1194846	1195301	Forward		transporter family-2 protein	COG3238	S	Function unknown
Synpcc7942_1163	SYNPCC7942_RS05960	Chromosome	Non-essential	1195317	1196492	Forward		Fucose permease	COG0738	G	Carbohydrate transport and metabolism
Synpcc7942_1164	SYNPCC7942_RS05970	Chromosome	Non-essential	1197417	1198841	Forward		hypothetical protein		Y	Not in COGs
Synpcc7942_1165	SYNPCC7942_RS05975	Chromosome	Non-essential	1198844	1199239	Reverse		phosphorylase	COG4360	F	Nucleotide transport and metabolism
Synpcc7942_1166	SYNPCC7942_RS05980	Chromosome	Non-essential	1199437	1200762	Forward		Site-specific DNA recombinase	COG1961	L	Replication, recombination and repair
Synpcc7942_1167	SYNPCC7942_RS05985	Chromosome	Non-essential	1200773	1201330	Reverse		CpeS-like protein		Y	Not in COGs
Synpcc7942_1168	SYNPCC7942_RS05990	Chromosome	Beneficial	1201327	1202109	Reverse	cpmA	circadian phase modifier CpmA	COG1691	F	Nucleotide transport and metabolism
Synpcc7942_1169	SYNPCC7942_RS05995	Chromosome	Non-essential	1202102	1203865	Reverse		peptide/nickel transport system substrate-binding protein	COG0747	E	Amino acid transport and metabolism
Synpcc7942_1170	SYNPCC7942_RS06000	Chromosome	Essential	1203837	1204319	Reverse	ispF	2-C-methyl-D-erythritol 2,4-cyclodiphosphate synthase	COG0245	I	Lipid transport and metabolism
Synpcc7942_1171	SYNPCC7942_RS06005	Chromosome	Non-essential	1204598	1206109	Reverse		deoxyribodipyrimidine photolyase-related protein	COG3046	R	General function prediction only
Synpcc7942_1172	SYNPCC7942_RS06010	Chromosome	Non-essential	1206148	1207596	Reverse	lnt	apolipoprotein N-acyltransferase	COG0815	M	Cell wall/membrane/envelope biogenesis
Synpcc7942_1173	SYNPCC7942_RS06015	Chromosome	Non-essential	1207866	1209134	Forward		DUF2064 domain-containing protein	COG1216;COG3222	GS	Carbohydrate transport and metabolism;Function unknown
Synpcc7942_1174	SYNPCC7942_RS13745	Chromosome	Ambiguous	1209224	1209343	Reverse	psbJ	photosystem II PsbJ protein		Y	Not in COGs
Synpcc7942_1175	SYNPCC7942_RS06020	Chromosome	Essential	1209424	1209546	Reverse	psbL	photosystem II PsbL protein		Y	Not in COGs
Synpcc7942_1176	SYNPCC7942_RS06025	Chromosome	Essential	1209559	1209693	Reverse	psbF	photosystem II cytochrome b559 subunit beta		Y	Not in COGs
Synpcc7942_1177	SYNPCC7942_RS06030	Chromosome	Essential	1209715	1209966	Reverse	psbE	photosystem II cytochrome b559 subunit alpha		Y	Not in COGs
Synpcc7942_1178	SYNPCC7942_RS06035	Chromosome	Beneficial	1210031	1211080	Reverse		Uncharacterized protein	COG4447	R	General function prediction only
Synpcc7942_1179	SYNPCC7942_RS06040	Chromosome	Ambiguous	1211113	1211529	Reverse	rub	Rubredoxin	COG1773	P	Inorganic ion transport and metabolism
Synpcc7942_1180	SYNPCC7942_RS06045	Chromosome	Essential	1211742	1212104	Forward	ndhC	NADPH-quinone oxidoreductase subunit 3	COG0838	C	Energy production and conversion
Synpcc7942_1181	SYNPCC7942_RS06050	Chromosome	Essential	1212095	1212802	Forward	ndhK	NADH dehydrogenase subunit B	COG0377	C	Energy production and conversion
Synpcc7942_1182	SYNPCC7942_RS06055	Chromosome	Essential	1212795	1213313	Forward	ndhJ	NADH dehydrogenase subunit C	COG0852	C	Energy production and conversion
Synpcc7942_1183	SYNPCC7942_RS06060	Chromosome	Non-essential	1213471	1214214	Forward		hypothetical protein		Y	Not in COGs
Synpcc7942_1184	SYNPCC7942_RS06065	Chromosome	Beneficial	1214278	1215141	Forward		6-pyruvoyltetrahydropterin/6-carboxytetrahydropt erin synthase	COG0720	H	Coenzyme transport and metabolism
Synpcc7942_1185	SYNPCC7942_RS06070	Chromosome	Non-essential	1215373	1215648	Forward		hypothetical protein		Y	Not in COGs
Synpcc7942_1186	SYNPCC7942_RS06075	Chromosome	Essential	1215652	1216350	Forward	ribD	5-amino-6-5-phosphoribosylaminouracil reductase	COG1985	H	Coenzyme transport and metabolism
Synpcc7942_1187	SYNPCC7942_RS06080	Chromosome	Non-essential	1216357	1217532	Forward		N-acetyltransferase	COG3146	R	General function prediction only
Synpcc7942_1188	SYNPCC7942_RS06085	Chromosome	Beneficial	1217650	1218042	Forward		protein of unknown function DUF4346	COG4063	H	Coenzyme transport and metabolism
Synpcc7942_1189	SYNPCC7942_RS06090	Chromosome	Ambiguous	1218046	1218630	Reverse	mobA	molybdenum cofactor guanylyltransferase	COG0746	H	Coenzyme transport and metabolism
Synpcc7942_1190	SYNPCC7942_RS06095	Chromosome	Non-essential	1218720	1220180	Reverse	lap	leucyl aminopeptidase Metallo peptidase. MEROPS family M17	COG0260	E	Amino acid transport and metabolism
Synpcc7942_1191	SYNPCC7942_RS06100	Chromosome	Essential	1220349	1220900	Forward	gmk	guanylate kinase	COG0194	F	Nucleotide transport and metabolism
Synpcc7942_1192	SYNPCC7942_RS06105	Chromosome	Beneficial	1220990	1221583	Reverse		hypothetical protein		Y	Not in COGs
Synpcc7942_1193	SYNPCC7942_RS06110	Chromosome	Ambiguous	1221676	1222443	Reverse		acyltransferase	COG0204	I	Lipid transport and metabolism
Synpcc7942_1194	SYNPCC7942_RS06115	Chromosome	Essential	1222698	1223495	Forward	pdxJ	pyridoxine 5'-phosphate synthase	COG0854	H	Coenzyme transport and metabolism
Synpcc7942_1195	SYNPCC7942_RS06120	Chromosome	Non-essential	1223721	1224221	Forward		hypothetical protein		Y	Not in COGs
Synpcc7942_1196	SYNPCC7942_RS06125	Chromosome	Non-essential	1224298	1224534	Forward	sipA	Protein of unknown function DUF3148		Y	Not in COGs
Synpcc7942_1197	SYNPCC7942_RS06130	Chromosome	Essential	1224841	1225728	Reverse	trpC	indole-3-glycerol phosphate synthase	COG0134	E	Amino acid transport and metabolism
Synpcc7942_1198	SYNPCC7942_RS06135	Chromosome	Essential	1225805	1227244	Reverse	phdD	dihydrolipoamide dehydrogenase	COG1249	C	Energy production and conversion
Synpcc7942_1199	SYNPCC7942_RS06140	Chromosome	Non-essential	1227303	1228007	Reverse		RNA methyltransferase, TrmH family	COG0566	J	Translation, ribosomal structure and biogenesis
Synpcc7942_1200	SYNPCC7942_RS06145	Chromosome	Non-essential	1228048	1229061	Reverse		conserved hypothetical protein	COG0392	M	Cell wall/membrane/envelope biogenesis
Synpcc7942_1201	SYNPCC7942_RS06150	Chromosome	Non-essential	1229078	1230508	Reverse		Glycosyltransferase involved in cell wall bisynthesis	COG0500;COG1215	QRN	Secondary metabolites biosynthesis, transport and catabolism;General function prediction only;Cell motility
Synpcc7942_1202	SYNPCC7942_RS06155	Chromosome	Non-essential	1230512	1232980	Reverse		hypothetical protein	COG1807	M	Cell wall/membrane/envelope biogenesis
Synpcc7942_1203	SYNPCC7942_RS06160	Chromosome	Non-essential	1233050	1233463	Reverse		PIN domain-containing protein	COG4113	V	Defense mechanisms
Synpcc7942_1204	SYNPCC7942_RS06165	Chromosome	Non-essential	1233460	1233702	Reverse		prevent-host-death family protein	COG4118	V	Defense mechanisms
Synpcc7942_1205	SYNPCC7942_RS06170	Chromosome	Non-essential	1233775	1233939	Forward		Phage integrase family protein	COG4974	L	Replication, recombination and repair
Synpcc7942_1206	SYNPCC7942_RS06175	Chromosome	Non-essential	1233978	1234211	Forward		Protein of unknown function DUF2281		Y	Not in COGs
Synpcc7942_1207	SYNPCC7942_RS06180	Chromosome	Non-essential	1234338	1234601	Reverse		toxin YoeB	COG4115	V	Defense mechanisms
Synpcc7942_1208	SYNPCC7942_RS06185	Chromosome	Ambiguous	1234594	1234848	Reverse		antitoxin YefM	COG2161	V	Defense mechanisms
Synpcc7942_1209	SYNPCC7942_RS06190	Chromosome	Essential	1234970	1235230	Reverse		Protein of unknown function DUF2442		Y	Not in COGs
Synpcc7942_1210	SYNPCC7942_RS06195	Chromosome	Non-essential	1235233	1235481	Reverse		protein of unknown function DUF4160		Y	Not in COGs
Synpcc7942_1211	SYNPCC7942_RS06200	Chromosome	Ambiguous	1235481	1235825	Reverse		Protein of unknown function DUF2442		Y	Not in COGs
Synpcc7942_1212	SYNPCC7942_RS06205	Chromosome	Non-essential	1235830	1236090	Reverse		protein of unknown function DUF4160		Y	Not in COGs
Synpcc7942_1213	SYNPCC7942_RS06215	Chromosome	Non-essential	1236470	1236886	Forward		tRNAfMet-specific endonuclease VapC	COG1487	V	Defense mechanisms
Synpcc7942_1214	SYNPCC7942_RS06220	Chromosome	Non-essential	1237038	1237520	Forward	gpx1	glutathione peroxidase	COG0386	VI	Defense mechanisms;Lipid transport and metabolism
Synpcc7942_1215	SYNPCC7942_RS06225	Chromosome	Non-essential	1237546	1238553	Forward		Acyl-CoA dehydrogenase	COG1960	I	Lipid transport and metabolism
Synpcc7942_1216	SYNPCC7942_RS06230	Chromosome	Non-essential	1238550	1240109	Reverse	kaiC	circadian clock protein KaiC	COG0467	T	Signal transduction mechanisms
Synpcc7942_1217	SYNPCC7942_RS06235	Chromosome	Beneficial	1240159	1240467	Reverse	kaiB	circadian clock protein KaiB	COG4251	T	Signal transduction mechanisms
Synpcc7942_1218	SYNPCC7942_RS06240	Chromosome	Non-essential	1240557	1241411	Reverse	kaiA	circadian clock protein KaiA		Y	Not in COGs
Synpcc7942_1219	SYNPCC7942_RS06245	Chromosome	Essential	1241649	1242032	Forward	rpl21	LSU ribosomal protein L21P	COG0261	J	Translation, ribosomal structure and biogenesis
Synpcc7942_1220	SYNPCC7942_RS06250	Chromosome	Essential	1242067	1242333	Forward	rpl27 (rpmA)	LSU ribosomal protein L27P	COG0211	J	Translation, ribosomal structure and biogenesis
Synpcc7942_1221	SYNPCC7942_RS06255	Chromosome	Non-essential	1242455	1242832	Reverse	cheY	twitching motility two-component system responseregulator PilH	COG0745	TK	Signal transduction mechanisms;Transcription
Synpcc7942_1222	SYNPCC7942_RS06260	Chromosome	Non-essential	1242925	1243809	Forward	truB	tRNA pseudouridine synthase B	COG0130	J	Translation, ribosomal structure and biogenesis
Synpcc7942_1223	SYNPCC7942_RS06265	Chromosome	Non-essential	1243830	1245008	Reverse		putative ABC transport system permease protein	COG0577	V	Defense mechanisms
Synpcc7942_1224	SYNPCC7942_RS06270	Chromosome	Non-essential	1244992	1246092	Reverse		HlyD family secretion protein	COG0845	MV	Cell wall/membrane/envelope biogenesis;Defense mechanisms
Synpcc7942_1225	SYNPCC7942_RS06275	Chromosome	Essential	1246181	1246927	Reverse	pcyA	phycocyanobilin ferredoxin oxidoreductase		Y	Not in COGs
Synpcc7942_1226	SYNPCC7942_RS06280	Chromosome	Non-essential	1247104	1248369	Forward		Predicted Zn-dependent peptidase	COG0612	R	General function prediction only
Synpcc7942_1227	SYNPCC7942_RS06290	Chromosome	Non-essential	1248593	1249327	Reverse	radC	DNA replication and repair protein RadC	COG2003	L	Replication, recombination and repair
Synpcc7942_1228	SYNPCC7942_RS06295	Chromosome	Non-essential	1249355	1250224	Forward		Uncharacterized membrane protein	COG0697	GER	Carbohydrate transport and metabolism;Amino acid transport and metabolism;General function prediction only
Synpcc7942_1229	SYNPCC7942_RS06300	Chromosome	Essential	1250193	1251023	Reverse	cobM	precorrin-4 C11-methyltransferase	COG2875	H	Coenzyme transport and metabolism
Synpcc7942_1230	SYNPCC7942_RS06305	Chromosome	Ambiguous	1250977	1251846	Reverse	lgt	Prolipoprotein diacylglyceryl transferase	COG0682	M	Cell wall/membrane/envelope biogenesis
Synpcc7942_1231	SYNPCC7942_RS06310	Chromosome	Essential	1251930	1252904	Reverse	cytf	apocytochrome f	COG0739	M	Cell wall/membrane/envelope biogenesis
Synpcc7942_1232	SYNPCC7942_RS06315	Chromosome	Essential	1252950	1253489	Reverse	petC	cytochrome b6-f complex iron-sulfur subunit	COG0723	C	Energy production and conversion
Synpcc7942_1233	SYNPCC7942_RS06320	Chromosome	Non-essential	1253790	1254473	Reverse		Ion channel	COG1226	P	Inorganic ion transport and metabolism
Synpcc7942_1234	SYNPCC7942_RS06325	Chromosome	Non-essential	1254739	1255242	Forward		Protein-S-isoprenylcysteine O-methyltransferase Ste14	COG2020	O	Posttranslational modification, protein turnover, chaperones
Synpcc7942_1235	SYNPCC7942_RS06330	Chromosome	Ambiguous	1255757	1257946	Reverse	narB	assimilatory nitrate reductase ferredoxin precursor	COG0243	C	Energy production and conversion
Synpcc7942_1236	SYNPCC7942_RS06335	Chromosome	Beneficial	1258144	1258968	Reverse	nrtD	bicarbonate transport system ATP-binding protein/nitrate/nitrite transport system ATP-binding protein	COG1116	P	Inorganic ion transport and metabolism
Synpcc7942_1237	SYNPCC7942_RS06340	Chromosome	Beneficial	1258978	1260957	Reverse	nrtC	nitrate/nitrite transport system ATP-binding protein	COG0715;COG1116	P	Inorganic ion transport and metabolism
Synpcc7942_1238	SYNPCC7942_RS06345	Chromosome	Ambiguous	1260972	1261811	Reverse	nrtB	nitrate/nitrite transport system permease protein	COG0600	P	Inorganic ion transport and metabolism
Synpcc7942_1239	SYNPCC7942_RS06350	Chromosome	Beneficial	1261868	1263199	Reverse	nrtA	nitrate/nitrite transport system substrate-binding protein	COG0715	P	Inorganic ion transport and metabolism
Synpcc7942_1240	SYNPCC7942_RS06355	Chromosome	Essential	1263263	1264801	Reverse	nirA	assimilatory nitrite reductase ferredoxin precursor	COG0155	P	Inorganic ion transport and metabolism
Synpcc7942_1241	SYNPCC7942_RS06360	Chromosome	Beneficial	1265088	1266137	Forward	nirB	HEAT repeat-containing protein	COG1413	R	General function prediction only
Synpcc7942_1242	SYNPCC7942_RS06365	Chromosome	Beneficial	1266128	1267057	Forward	ntcB	transcriptional regulator, LysR family	COG0583	K	Transcription
Synpcc7942_1243	SYNPCC7942_RS06370	Chromosome	Non-essential	1267422	1268117	Reverse		cAMP-binding domain of CRP or a regulatory subunit of cAMP-dependent protein kinases	COG0664	T	Signal transduction mechanisms
Synpcc7942_1244	SYNPCC7942_RS06375	Chromosome	Beneficial	1268365	1269663	Forward		lipopolysaccharide transport system ATP-binding protein	COG1134	G	Carbohydrate transport and metabolism
Synpcc7942_1245	SYNPCC7942_RS06380	Chromosome	Non-essential	1270001	1270345	Forward		C-terminal AAA-associated domain-containing protein	COG4754	R	General function prediction only
Synpcc7942_1246	SYNPCC7942_RS06385	Chromosome	Non-essential	1270803	1272317	Forward	crtiso	prolycopene isomerase	COG1233	Q	Secondary metabolites biosynthesis, transport and catabolism
Synpcc7942_1247	SYNPCC7942_RS06390	Chromosome	Non-essential	1272322	1272561	Forward		hypothetical protein		Y	Not in COGs
Synpcc7942_1248	SYNPCC7942_RS06395	Chromosome	Non-essential	1272551	1273123	Forward		hypothetical protein		Y	Not in COGs
Synpcc7942_1249	SYNPCC7942_RS06400	Chromosome	Essential	1273621	1273755	Reverse	psaJ	photosystem I subunit 9		Y	Not in COGs
Synpcc7942_1250	SYNPCC7942_RS06405	Chromosome	Non-essential	1273781	1274260	Reverse	psaF	photosystem I subunit 3		Y	Not in COGs
Synpcc7942_1251	SYNPCC7942_RS06410	Chromosome	Essential	1274438	1275487	Forward		O-sialoglycoprotein endopeptidase	COG0533	J	Translation, ribosomal structure and biogenesis
Synpcc7942_1252	SYNPCC7942_RS06415	Chromosome	Beneficial	1275556	1276833	Forward		DNA repair exonuclease SbcCD nuclease subunit	COG0420	L	Replication, recombination and repair
Synpcc7942_1253	SYNPCC7942_RS06420	Chromosome	Non-essential	1276940	1277221	Reverse		hypothetical protein		Y	Not in COGs
Synpcc7942_1254	SYNPCC7942_RS06425	Chromosome	Non-essential	1277460	1277855	Forward		cyclic nucleotide-binding domain-containing protein	COG0664	T	Signal transduction mechanisms
Synpcc7942_1255	SYNPCC7942_RS06430	Chromosome	Non-essential	1277852	1279015	Reverse		L-cysteine/cystine lyase	COG0520	E	Amino acid transport and metabolism
Synpcc7942_1256	SYNPCC7942_RS06435	Chromosome	Non-essential	1279079	1279633	Forward	gst	glutathione S-transferase	COG0625	O	Posttranslational modification, protein turnover, chaperones
Synpcc7942_1257	SYNPCC7942_RS06440	Chromosome	Non-essential	1279685	1281532	Forward		H /Cl- antiporter ClcA	COG0038	P	Inorganic ion transport and metabolism
Synpcc7942_1258	SYNPCC7942_RS06445	Chromosome	Non-essential	1281532	1281945	Forward		Uncharacterized conserved protein DUF2358	COG4319	R	General function prediction only
Synpcc7942_1259	SYNPCC7942_RS06450	Chromosome	Non-essential	1281993	1283171	Forward		arsenite efflux ATP-binding protein ArsA	COG0003	P	Inorganic ion transport and metabolism
Synpcc7942_1260	SYNPCC7942_RS06455	Chromosome	Non-essential	1283244	1284071	Forward		Peptidase family M48	COG4783	MO	Cell wall/membrane/envelope biogenesis;Posttranslational modification, protein turnover, chaperones
Synpcc7942_1261	SYNPCC7942_RS06460	Chromosome	Essential	1284223	1284951	Reverse	tpiA	triosephosphate isomerase	COG0149	G	Carbohydrate transport and metabolism
Synpcc7942_1262	SYNPCC7942_RS06465	Chromosome	Non-essential	1285028	1286647	Reverse		NADP/FAD-dependent oxidoreductase	COG2509	R	General function prediction only
Synpcc7942_1263	SYNPCC7942_RS06470	Chromosome	Non-essential	1286711	1287835	Reverse		putative N6-adenine-specific DNA methylase	COG0116	J	Translation, ribosomal structure and biogenesis
Synpcc7942_1264	SYNPCC7942_RS06475	Chromosome	Non-essential	1287939	1289582	Forward	nha2	sodium/proton antiporter, CPA1 family	COG0025	P	Inorganic ion transport and metabolism
Synpcc7942_1265	SYNPCC7942_RS06480	Chromosome	Non-essential	1289545	1290258	Reverse		trk system potassium uptake protein TrkA	COG0569	PT	Inorganic ion transport and metabolism;Signal transduction mechanisms
Synpcc7942_1266	SYNPCC7942_RS06485	Chromosome	Non-essential	1290360	1290953	Reverse	rdgB	XTP/dITP diphosphohydrolase	COG0127	F	Nucleotide transport and metabolism
Synpcc7942_1267	SYNPCC7942_RS06490	Chromosome	Non-essential	1290950	1291729	Reverse		hypothetical protein	COG3206	M	Cell wall/membrane/envelope biogenesis
Synpcc7942_1268	SYNPCC7942_RS06495	Chromosome	Essential	1291777	1293231	Reverse		Phosphomannomutase	COG1109	G	Carbohydrate transport and metabolism
Synpcc7942_1269	SYNPCC7942_RS06500	Chromosome	Essential	1293542	1294939	Forward	mgtE	magnesium transporter	COG2239	P	Inorganic ion transport and metabolism
Synpcc7942_1270	SYNPCC7942_RS06505	Chromosome	Essential	1295219	1295425	Forward		hypothetical protein		Y	Not in COGs
Synpcc7942_1271	SYNPCC7942_RS06510	Chromosome	Essential	1295438	1296175	Reverse		Glycosyl transferase family 8	COG1442	M	Cell wall/membrane/envelope biogenesis
Synpcc7942_1272	SYNPCC7942_RS06515	Chromosome	Non-essential	1296234	1296761	Reverse		Polyketide cyclase / dehydrase and lipid transport	COG3832	I	Lipid transport and metabolism
Synpcc7942_1273	SYNPCC7942_RS06520	Chromosome	Non-essential	1296812	1298347	Forward		NADPH-hydrate epimerase	COG0062;COG0063	F	Nucleotide transport and metabolism
Synpcc7942_1274	SYNPCC7942_RS06525	Chromosome	Essential	1298630	1299157	Reverse	ycf37	TPR repeat-containing protein	COG0457	R	General function prediction only
Synpcc7942_1275	SYNPCC7942_RS06530	Chromosome	Non-essential	1299187	1300350	Reverse		TIGR00341 family protein	COG1808	S	Function unknown
Synpcc7942_1276	SYNPCC7942_RS06535	Chromosome	Non-essential	1300381	1301163	Reverse	gtrC	amino acid ABC transporter substrate-binding protein, PAAT family	COG0834	ET	Amino acid transport and metabolism;Signal transduction mechanisms
Synpcc7942_1277	SYNPCC7942_RS06540	Chromosome	Essential	1301174	1301524	Reverse	rplT	LSU ribosomal protein L20P	COG0292	J	Translation, ribosomal structure and biogenesis
Synpcc7942_1278	SYNPCC7942_RS06545	Chromosome	Essential	1301569	1301769	Reverse	rpmI	LSU ribosomal protein L35P	COG0291	J	Translation, ribosomal structure and biogenesis
Synpcc7942_1279	SYNPCC7942_RS06550	Chromosome	Non-essential	1301796	1302047	Reverse		hypothetical protein		Y	Not in COGs
Synpcc7942_1280	SYNPCC7942_RS06555	Chromosome	Non-essential	1302044	1303138	Reverse		Uncharacterized membrane protein YgaE, UPF0421/DUF939 family	COG4129	S	Function unknown
Synpcc7942_1281	SYNPCC7942_RS06560	Chromosome	Non-essential	1303144	1303836	Reverse		hypothetical protein	COG0457	R	General function prediction only
Synpcc7942_1282	SYNPCC7942_RS06565	Chromosome	Essential	1304480	1305463	Reverse	moaA	cyclic pyranopterin monophosphate synthase subunit MoaA	COG2896	H	Coenzyme transport and metabolism
Synpcc7942_1283	SYNPCC7942_RS06570	Chromosome	Essential	1305460	1305957	Reverse	moaE	molybdopterin synthase subunit MoaE	COG0314	H	Coenzyme transport and metabolism
Synpcc7942_1284	SYNPCC7942_RS06575	Chromosome	Ambiguous	1305960	1306232	Reverse	moaD	molybdopterin synthase sulfur carrier subunit MoaD		Y	Not in COGs
Synpcc7942_1285	SYNPCC7942_RS06580	Chromosome	Essential	1306229	1307200	Reverse	moaC	bifunctional molybdenum cofactor biosynthesis protein MoaC/MoaB	COG0315;COG0521	H	Coenzyme transport and metabolism
Synpcc7942_1286	SYNPCC7942_RS06585	Chromosome	Essential	1307304	1308515	Forward	moeA	molybdopterin molybdochelatase	COG0303	H	Coenzyme transport and metabolism
Synpcc7942_1287	SYNPCC7942_RS06590	Chromosome	Non-essential	1309030	1310862	Forward		VCBS repeat-containing protein	COG2911;COG2931	UQ	Intracellular trafficking, secretion, and vesicular transport;Secondary metabolites biosynthesis, transport and catabolism
Synpcc7942_1288	SYNPCC7942_RS06595	Chromosome	Non-essential	1311028	1311534	Forward		Protein of unknown function DUF4240	COG3831	K	Transcription
Synpcc7942_1289	SYNPCC7942_RS06600	Chromosome	Non-essential	1311841	1313181	Forward	pmbA	PmbA protein	COG0312	R	General function prediction only
Synpcc7942_1290	SYNPCC7942_RS13750	Chromosome	Beneficial	1313290	1313460	Reverse	smtA	metallothionein		Y	Not in COGs
Synpcc7942_1291	SYNPCC7942_RS06605	Chromosome	Non-essential	1313561	1313929	Forward	smtB	transcriptional regulator, ArsR family	COG0640	K	Transcription
Synpcc7942_1292	SYNPCC7942_RS06610	Chromosome	Essential	1313939	1316023	Reverse	dnaG	DNA primase	COG0358	L	Replication, recombination and repair
Synpcc7942_1293	SYNPCC7942_RS06615	Chromosome	Essential	1316166	1318598	Reverse	pheT	phenylalanyl-tRNA synthetase beta subunit	COG0072	J	Translation, ribosomal structure and biogenesis
Synpcc7942_1294	SYNPCC7942_RS06620	Chromosome	Non-essential	1318734	1320302	Forward		serine/threonine protein kinase	COG0515;COG1357	TS	Signal transduction mechanisms;Function unknown
Synpcc7942_1295	SYNPCC7942_RS06625	Chromosome	Non-essential	1320370	1321758	Reverse		Acyltransferase	COG0204	I	Lipid transport and metabolism
Synpcc7942_1296	SYNPCC7942_RS06630	Chromosome	Non-essential	1321898	1322593	Forward		conserved hypothetical protein		Y	Not in COGs
Synpcc7942_1297	SYNPCC7942_RS06635	Chromosome	Non-essential	1322910	1324319	Forward		malate dehydrogenase oxaloacetate-decarboxylating	COG0281	C	Energy production and conversion
Synpcc7942_1298	SYNPCC7942_RS06640	Chromosome	Non-essential	1325107	1326837	Forward	dgc	diguanylate cyclase GGDEF domain-containing protein	COG2199;COG3706	TK	Signal transduction mechanisms;Transcription
Synpcc7942_1299	SYNPCC7942_RS06645	Chromosome	Non-essential	1326892	1327854	Reverse		Uncharacterized conserved protein, DUF362 family	COG2006	S	Function unknown
Synpcc7942_1300	SYNPCC7942_RS06650	Chromosome	Non-essential	1328093	1328662	Forward		5-formyltetrahydrofolate cyclo-ligase	COG0212	H	Coenzyme transport and metabolism
Synpcc7942_1301	SYNPCC7942_RS06655	Chromosome	Non-essential	1328720	1330141	Forward	recQ	ATP-dependent DNA helicase RecQ	COG0514	L	Replication, recombination and repair
Synpcc7942_1302	SYNPCC7942_RS06660	Chromosome	Non-essential	1330250	1330726	Forward		Nucleotide-binding universal stress protein, UspA family	COG0589	T	Signal transduction mechanisms
Synpcc7942_1303	SYNPCC7942_RS06665	Chromosome	Non-essential	1330752	1331150	Reverse		hypothetical protein	COG0515	T	Signal transduction mechanisms
Synpcc7942_1304	SYNPCC7942_RS06670	Chromosome	Non-essential	1331160	1331732	Reverse		hypothetical protein	COG3206	M	Cell wall/membrane/envelope biogenesis
Synpcc7942_1305	SYNPCC7942_RS06675	Chromosome	Non-essential	1331834	1333444	Reverse		peptide/nickel transport system ATP-binding protein	COG1123;COG4172	OQ	Posttranslational modification, protein turnover, chaperones;Secondary metabolites biosynthesis, transport and catabolism
Synpcc7942_1306	SYNPCC7942_RS06680	Chromosome	Essential	1333522	1334082	Reverse		Protein of unknown function DUF3172		Y	Not in COGs
Synpcc7942_1307	SYNPCC7942_RS06685	Chromosome	Non-essential	1334181	1334996	Forward		ABC-type multidrug transport system, permease component	COG0842	V	Defense mechanisms
Synpcc7942_1308	SYNPCC7942_RS06690	Chromosome	Essential	1335063	1336076	Forward	trpS	tryptophanyl-tRNA synthetase	COG0180	J	Translation, ribosomal structure and biogenesis
Synpcc7942_1309	SYNPCC7942_RS06695	Chromosome	Essential	1336073	1337005	Forward	metF	methylenetetrahydrofolate reductase NADPH	COG0685	E	Amino acid transport and metabolism
Synpcc7942_1310	SYNPCC7942_RS06700	Chromosome	Beneficial	1337076	1338047	Forward	cmpR	DNA-binding transcriptional regulator, LysR family	COG0583	K	Transcription
Synpcc7942_1311	SYNPCC7942_RS06705	Chromosome	Non-essential	1338222	1338578	Reverse		transposase	COG3415	V	Defense mechanisms
Synpcc7942_1312	SYNPCC7942_RS06710	Chromosome	Essential	1338656	1340458	Reverse		ATP-binding cassette, subfamily B	COG1132	V	Defense mechanisms
Synpcc7942_1313	SYNPCC7942_RS06715	Chromosome	Essential	1340634	1342433	Forward	aspS	aspartyl-tRNA synthetase	COG0173	J	Translation, ribosomal structure and biogenesis
Synpcc7942_1314	SYNPCC7942_RS06720	Chromosome	Non-essential	1342534	1344405	Reverse	ftsH	membrane protease FtsH catalytic subunit	COG0465	O	Posttranslational modification, protein turnover, chaperones
Synpcc7942_1315	SYNPCC7942_RS06725	Chromosome	Non-essential	1344583	1345983	Reverse	gid	methylenetetrahydrofolate--tRNA-uracil-5--meth yltransferase	COG1206	J	Translation, ribosomal structure and biogenesis
Synpcc7942_1316	SYNPCC7942_RS06730	Chromosome	Non-essential	1346077	1347114	Reverse	mntC	Mn transporter MntC	COG0803	P	Inorganic ion transport and metabolism
Synpcc7942_1317	SYNPCC7942_RS06735	Chromosome	Non-essential	1347173	1347910	Forward	mntA	manganese/iron transport system ATP-binding protein	COG1121	P	Inorganic ion transport and metabolism
Synpcc7942_1318	SYNPCC7942_RS06740	Chromosome	Non-essential	1347917	1348768	Forward	mntB	manganese/iron transport system permease protein	COG1108	P	Inorganic ion transport and metabolism
Synpcc7942_1319	SYNPCC7942_RS06745	Chromosome	Non-essential	1348834	1349373	Forward		pyrimidine operon attenuation protein / uracil phosphoribosyltransferase	COG2065	F	Nucleotide transport and metabolism
Synpcc7942_1320	SYNPCC7942_RS06750	Chromosome	Non-essential	1349340	1350296	Reverse		CHAD domain-containing protein	COG5607	S	Function unknown
Synpcc7942_1321	SYNPCC7942_RS06755	Chromosome	Non-essential	1350414	1351433	Reverse		hypothetical protein		Y	Not in COGs
Synpcc7942_1322	SYNPCC7942_RS06760	Chromosome	Non-essential	1351613	1351840	Forward	psaE	photosystem I subunit 4		Y	Not in COGs
Synpcc7942_1323	SYNPCC7942_RS06765	Chromosome	Non-essential	1351949	1352797	Forward	fpg	DNA-apurinic or apyrimidinic site lyase /Formamidopyrimidine-DNA glycosylase	COG0266	L	Replication, recombination and repair
Synpcc7942_1324	SYNPCC7942_RS06770	Chromosome	Non-essential	1352829	1355531	Reverse		Superfamily II RNA helicase	COG4581	L	Replication, recombination and repair
Synpcc7942_1325	SYNPCC7942_RS06775	Chromosome	Essential	1355787	1357151	Forward	dnaB	primary replicative DNA helicase	COG0305	L	Replication, recombination and repair
Synpcc7942_1326	SYNPCC7942_RS06780	Chromosome	Non-essential	1357232	1360693	Forward	mfd	transcription-repair coupling factor	COG1197	LK	Replication, recombination and repair;Transcription
Synpcc7942_1327	SYNPCC7942_RS06785	Chromosome	Non-essential	1360808	1361101	Forward		hypothetical protein		Y	Not in COGs
Synpcc7942_1328	SYNPCC7942_RS06790	Chromosome	Non-essential	1361167	1361559	Forward		Uncharacterized membrane protein	COG4828	S	Function unknown
Synpcc7942_1329	SYNPCC7942_RS06795	Chromosome	Non-essential	1361879	1362505	Forward		uncharacterized protein	COG1512	S	Function unknown
Synpcc7942_1330	SYNPCC7942_RS06800	Chromosome	Non-essential	1362508	1363164	Forward		Methyltransferase domain-containing protein	COG0500;COG2226	QRH	Secondary metabolites biosynthesis, transport and catabolism;General function prediction only;Coenzyme transport and metabolism
Synpcc7942_1331	SYNPCC7942_RS06805	Chromosome	Beneficial	1363290	1363466	Forward		Chlorophyll A-B binding protein		Y	Not in COGs
Synpcc7942_1332	SYNPCC7942_RS06810	Chromosome	Beneficial	1363471	1364091	Forward		Organic radical activating enzyme	COG0602	H	Coenzyme transport and metabolism
Synpcc7942_1333	SYNPCC7942_RS06815	Chromosome	Beneficial	1364091	1364786	Forward		preQ0 biosynthesis protein QueC	COG0603	J	Translation, ribosomal structure and biogenesis
Synpcc7942_1334	SYNPCC7942_RS06820	Chromosome	Beneficial	1364783	1366180	Forward	trpE	aminodeoxychorismate synthase, subunit I	COG0147	EH	Amino acid transport and metabolism;Coenzyme transport and metabolism
Synpcc7942_1335	SYNPCC7942_RS06825	Chromosome	Beneficial	1366177	1366971	Forward		branched-chain amino acid aminotransferase	COG0115	EH	Amino acid transport and metabolism;Coenzyme transport and metabolism
Synpcc7942_1336	SYNPCC7942_RS06830	Chromosome	Non-essential	1367261	1368343	Forward		TIGR03032 family protein	COG0457	R	General function prediction only
Synpcc7942_1337	SYNPCC7942_RS06835	Chromosome	Non-essential	1368411	1372715	Forward		Integrins alpha chain	COG2273;COG2931	GQ	Carbohydrate transport and metabolism;Secondary metabolites biosynthesis, transport and catabolism
Synpcc7942_1338	SYNPCC7942_RS06840	Chromosome	Non-essential	1372863	1373645	Reverse		Protein of unknown function DUF3747	COG0508	C	Energy production and conversion
Synpcc7942_1339	SYNPCC7942_RS06845	Chromosome	Non-essential	1373779	1373973	Reverse		hypothetical protein		Y	Not in COGs
Synpcc7942_1340	SYNPCC7942_RS06850	Chromosome	Essential	1374061	1374639	Reverse	def	peptide deformylase	COG0242	J	Translation, ribosomal structure and biogenesis
Synpcc7942_1341	SYNPCC7942_RS06855	Chromosome	Non-essential	1374756	1375841	Forward		Predicted PurR-regulated permease PerM	COG0628	R	General function prediction only
Synpcc7942_1342	SYNPCC7942_RS06860	Chromosome	Essential	1375911	1377002	Forward	gmd	GDPmannose 4,6-dehydratase	COG1089	M	Cell wall/membrane/envelope biogenesis
Synpcc7942_1343	SYNPCC7942_RS06865	Chromosome	Essential	1377217	1378335	Forward	ndhA	NADH dehydrogenase subunit H	COG1005	C	Energy production and conversion
Synpcc7942_1344	SYNPCC7942_RS06870	Chromosome	Beneficial	1378378	1378986	Forward	ndhI	NADPH-quinone oxidoreductase subunit I	COG1143	C	Energy production and conversion
Synpcc7942_1345	SYNPCC7942_RS06875	Chromosome	Essential	1378990	1379595	Forward	ndhG	NADH dehydrogenase subunit J	COG0839	C	Energy production and conversion
Synpcc7942_1346	SYNPCC7942_RS06880	Chromosome	Essential	1379614	1379925	Forward	ndhE	NADH dehydrogenase subunit K	COG0713	C	Energy production and conversion
Synpcc7942_1347	SYNPCC7942_RS06885	Chromosome	Non-essential	1380019	1381014	Reverse	ldhA	D-lactate dehydrogenase	COG1052	CHR	Energy production and conversion;Coenzyme transport and metabolism;General function prediction only
Synpcc7942_1348	SYNPCC7942_RS06890	Chromosome	Non-essential	1381032	1381331	Reverse		hypothetical protein		Y	Not in COGs
Synpcc7942_1349	SYNPCC7942_RS06895	Chromosome	Non-essential	1381367	1382053	Reverse		alpha/beta fold hydrolase	COG1073	T	Signal transduction mechanisms
Synpcc7942_1350	SYNPCC7942_RS06900	Chromosome	Non-essential	1382050	1382382	Reverse		heterocyst frequency control protein PatD		Y	Not in COGs
Synpcc7942_1351	SYNPCC7942_RS06905	Chromosome	Essential	1382386	1383096	Reverse		pseudouridine-5'-monophosphatase	COG0637	G	Carbohydrate transport and metabolism
Synpcc7942_1352	SYNPCC7942_RS06910	Chromosome	Non-essential	1383192	1385162	Forward	acsA	acetyl-coenzyme A synthetase	COG0365	I	Lipid transport and metabolism
Synpcc7942_1353	SYNPCC7942_RS06915	Chromosome	Ambiguous	1385412	1386080	Forward		DUF3120 domain-containing protein		Y	Not in COGs
Synpcc7942_1354	SYNPCC7942_RS06920	Chromosome	Non-essential	1386587	1388083	Forward		drug resistance transporter, EmrB/QacA subfamily	COG0477	GEPR	Carbohydrate transport and metabolism;Amino acid transport and metabolism;Inorganic ion transport and metabolism;General function prediction only
Synpcc7942_1355	SYNPCC7942_RS06925	Chromosome	Non-essential	1388109	1390898	Reverse		response regulator receiver modulated diguanylate cyclase/phosphodiesterase with PAS/PAC sensors	COG5001	T	Signal transduction mechanisms
Synpcc7942_1356	SYNPCC7942_RS06930	Chromosome	Non-essential	1390895	1391350	Reverse		Response regulator receiver domain-containing protein	COG0784	T	Signal transduction mechanisms
Synpcc7942_1357	SYNPCC7942_RS06935	Chromosome	Non-essential	1391347	1396770	Reverse		PAS domain S-box protein	COG0642;COG2203;COG2205;COG4191	T	Signal transduction mechanisms
Synpcc7942_1358	SYNPCC7942_RS06940	Chromosome	Non-essential	1397087	1397878	Reverse		Uncharacterized conserved protein, contains Zn finger domain	COG4279	S	Function unknown
Synpcc7942_1359	SYNPCC7942_RS06950	Chromosome	Essential	1398294	1399499	Reverse		coenzyme F420 hydrogenase subunit beta	COG1035	C	Energy production and conversion
Synpcc7942_1360	SYNPCC7942_RS06955	Chromosome	Non-essential	1399742	1401052	Forward		LytR family transcriptional regulator	COG1316	M	Cell wall/membrane/envelope biogenesis
Synpcc7942_1361	SYNPCC7942_RS06960	Chromosome	Non-essential	1401085	1401588	Forward		Pentapeptide repeat-containing protein	COG1357	S	Function unknown
Synpcc7942_1362	SYNPCC7942_RS06965	Chromosome	Non-essential	1401672	1402157	Forward		hypothetical protein		Y	Not in COGs
Synpcc7942_1363	SYNPCC7942_RS06970	Chromosome	Non-essential	1402440	1402640	Forward		hypothetical protein		Y	Not in COGs
Synpcc7942_1364	SYNPCC7942_RS06975	Chromosome	Non-essential	1402687	1403103	Forward		hypothetical protein		Y	Not in COGs
Synpcc7942_1365	SYNPCC7942_RS06985	Chromosome	Non-essential	1403362	1404060	Reverse		membrane protein, MarC family	COG2095	E	Amino acid transport and metabolism
Synpcc7942_1366	SYNPCC7942_RS06990	Chromosome	Essential	1404292	1405203	Reverse	menA	2-carboxy-1,4-naphthoquinone phytyltransferase	COG1575	H	Coenzyme transport and metabolism
Synpcc7942_1367	SYNPCC7942_RS06995	Chromosome	Non-essential	1405262	1406629	Forward		cytochrome P450	COG2124	QV	Secondary metabolites biosynthesis, transport and catabolism;Defense mechanisms
Synpcc7942_1368	SYNPCC7942_RS07000	Chromosome	Non-essential	1406657	1406992	Forward		SH3 domain-containing protein		Y	Not in COGs
Synpcc7942_1369	SYNPCC7942_RS07005	Chromosome	Essential	1407238	1407837	Forward	recR	DNA replication and repair protein RecR	COG0353	L	Replication, recombination and repair
Synpcc7942_1370	SYNPCC7942_RS07010	Chromosome	Non-essential	1407963	1408202	Forward		hypothetical protein		Y	Not in COGs
Synpcc7942_1371	SYNPCC7942_RS07015	Chromosome	Non-essential	1408205	1409368	Reverse	corA	magnesium transporter	COG0598	P	Inorganic ion transport and metabolism
Synpcc7942_1372	SYNPCC7942_RS07020	Chromosome	Essential	1409560	1413132	Forward	metH	methionine synthase B12-dependent	COG0646;COG1410	E	Amino acid transport and metabolism
Synpcc7942_1373	SYNPCC7942_RS07025	Chromosome	Beneficial	1413287	1413982	Reverse		urease accessory protein	COG2370	O	Posttranslational modification, protein turnover, chaperones
Synpcc7942_1374	SYNPCC7942_RS07030	Chromosome	Non-essential	1414283	1415914	Reverse	rluA	tRNA pseudouridine32 synthase / 23S rRNA pseudouridine746 synthase	COG0564	J	Translation, ribosomal structure and biogenesis
Synpcc7942_1375	SYNPCC7942_RS07035	Chromosome	Non-essential	1415985	1416506	Reverse		NADPH-dependent FMN reductase	COG0431	C	Energy production and conversion
Synpcc7942_1376	SYNPCC7942_RS07040	Chromosome	Non-essential	1416706	1417302	Reverse		hypothetical protein		Y	Not in COGs
Synpcc7942_1377	SYNPCC7942_RS07045	Chromosome	Beneficial	1417540	1419879	Forward		metal dependent phosphohydrolase	COG0317	TK	Signal transduction mechanisms;Transcription
Synpcc7942_1378	SYNPCC7942_RS07050	Chromosome	Essential	1419926	1421167	Reverse		lipid-A-disaccharide synthase	COG0763	M	Cell wall/membrane/envelope biogenesis
Synpcc7942_1379	SYNPCC7942_RS07060	Chromosome	Essential	1421475	1422836	Forward	accC	biotin carboxylase /acetyl-CoA carboxylase carboxyltransferase subunit alpha	COG0439	I	Lipid transport and metabolism
Synpcc7942_1380	SYNPCC7942_RS07065	Chromosome	Non-essential	1422879	1424603	Forward		high affinity sulphate transporter 1	COG0659	P	Inorganic ion transport and metabolism
Synpcc7942_1381	SYNPCC7942_RS07070	Chromosome	Non-essential	1424685	1426610	Forward		ATP-binding cassette, subfamily F, uup	COG0488	R	General function prediction only
Synpcc7942_1382	SYNPCC7942_RS07075	Chromosome	Non-essential	1427042	1429711	Forward		diguanylate cyclase/phosphodiesterase with PAS/PAC sensors	COG5001	T	Signal transduction mechanisms
Synpcc7942_1383	SYNPCC7942_RS07080	Chromosome	Essential	1429798	1430310	Reverse	ppa	inorganic pyrophosphatase	COG0221	C	Energy production and conversion
Synpcc7942_1384	SYNPCC7942_RS07085	Chromosome	Non-essential	1430438	1431283	Forward		Heat shock protein HslJ	COG3187	O	Posttranslational modification, protein turnover, chaperones
Synpcc7942_1385	SYNPCC7942_RS07090	Chromosome	Non-essential	1431285	1431506	Reverse		hypothetical protein		Y	Not in COGs
Synpcc7942_1386	SYNPCC7942_RS07095	Chromosome	Essential	1431627	1432760	Reverse		cobIyrinic acid a,c-diamide adenosyltransferase	COG2109	H	Coenzyme transport and metabolism
Synpcc7942_1387	SYNPCC7942_RS07100	Chromosome	Essential	1432853	1433680	Forward		uncharacterized protein	COG1606	R	General function prediction only
Synpcc7942_1388	SYNPCC7942_RS07105	Chromosome	Non-essential	1433659	1434372	Forward	ecaA	carbonic anhydrase	COG3338	P	Inorganic ion transport and metabolism
Synpcc7942_1389	SYNPCC7942_RS07110	Chromosome		1434538	1435620	Reverse	psbAII	photosystem II P680 reaction center D1 protein		Y	Not in COGs
Synpcc7942_1390	SYNPCC7942_RS07115	Chromosome	Beneficial	1435722	1436066	Reverse		histidine triad HIT family protein	COG0537	FR	Nucleotide transport and metabolism;General function prediction only
Synpcc7942_1391	SYNPCC7942_RS07120	Chromosome	Non-essential	1436154	1437692	Forward	comM	magnesium chelatase family protein	COG0606	O	Mg chelatase-related protein; immunity protein
Synpcc7942_1392	SYNPCC7942_RS07125	Chromosome	Non-essential	1437916	1441983	Reverse	phoA	2',3'-cyclic-nucleotide 2'-phosphodiesterase/5'-or 3'-nucleotidase, 5'-nucleotidase family	COG0737;COG3391	FVR	Nucleotide transport and metabolism;Defense mechanisms;General function prediction only
Synpcc7942_1393	SYNPCC7942_RS07130	Chromosome	Non-essential	1442504	1443418	Forward		Acetoin utilization deacetylase AcuC	COG0123	Q	Secondary metabolites biosynthesis, transport and catabolism
Synpcc7942_1394	SYNPCC7942_RS07135	Chromosome	Non-essential	1443546	1445309	Forward		Predicted metalloprotease, contains C-terminal PDZ domain	COG3975	R	General function prediction only
Synpcc7942_1395	SYNPCC7942_RS07140	Chromosome	Non-essential	1445306	1445725	Forward		hypothetical protein		Y	Not in COGs
Synpcc7942_1396	SYNPCC7942_RS07145	Chromosome	Non-essential	1445743	1446000	Reverse		hypothetical protein		Y	Not in COGs
Synpcc7942_1397	SYNPCC7942_RS07150	Chromosome	Non-essential	1446149	1447519	Forward		hypothetical protein		Y	Not in COGs
Synpcc7942_1398	SYNPCC7942_RS07155	Chromosome	Non-essential	1447847	1450069	Reverse		cellulose synthase UDP-forming	COG1215	N	Cell motility
Synpcc7942_1399	SYNPCC7942_RS07160	Chromosome	Non-essential	1450087	1451241	Reverse		Multidrug resistance efflux pump	COG1566	V	Defense mechanisms
Synpcc7942_1400	SYNPCC7942_RS07165	Chromosome	Non-essential	1451255	1452376	Reverse		1,4-beta-xylanase	COG3693	G	Carbohydrate transport and metabolism
Synpcc7942_1401	SYNPCC7942_RS07170	Chromosome	Essential	1452727	1453104	Reverse		Catechol 2,3-dioxygenase	COG0346	Q	Secondary metabolites biosynthesis, transport and catabolism
Synpcc7942_1402	SYNPCC7942_RS07175	Chromosome	Non-essential	1453317	1454576	Forward		hypothetical protein	COG2888	R	General function prediction only
Synpcc7942_1403	SYNPCC7942_RS07180	Chromosome	Non-essential	1454593	1455369	Reverse		hydroxyacylglutathione hydrolase	COG0491	R	General function prediction only
Synpcc7942_1404	SYNPCC7942_RS07185	Chromosome	Essential	1455395	1456084	Reverse		two component transcriptional regulator, winged helix family	COG0745	TK	Signal transduction mechanisms;Transcription
Synpcc7942_1405	SYNPCC7942_RS07190	Chromosome	Non-essential	1456260	1456787	Forward		DUF192 domain-containing protein	COG1430	S	Function unknown
Synpcc7942_1406	SYNPCC7942_RS07195	Chromosome	Essential	1456803	1457909	Reverse	futC	ironIII transport system ATP-binding protein	COG3842	E	Amino acid transport and metabolism
Synpcc7942_1407	SYNPCC7942_RS07200	Chromosome	Essential	1458057	1459688	Forward	futB	ironIII transport system permease protein	COG1178	P	Inorganic ion transport and metabolism
Synpcc7942_1408	SYNPCC7942_RS07205	Chromosome	Non-essential	1459920	1460555	Forward	mapA	Ubiquinone/menaquinone biosynthesis C-methylase UbiE	COG0500;COG2226	QRH	Secondary metabolites biosynthesis, transport and catabolism;General function prediction only;Coenzyme transport and metabolism
Synpcc7942_1409	SYNPCC7942_RS07210	Chromosome	Non-essential	1460847	1461869	Forward	futA2	ironIII transport system substrate-binding protein	COG1840	P	Inorganic ion transport and metabolism
Synpcc7942_1410	SYNPCC7942_RS07215	Chromosome	Ambiguous	1461949	1463571	Reverse	leuA	2-isopropylmalate synthase	COG0119	E	Amino acid transport and metabolism
Synpcc7942_1411	SYNPCC7942_RS07220	Chromosome	Beneficial	1463651	1464358	Reverse		lipoate-protein ligase A	COG0095	H	Coenzyme transport and metabolism
Synpcc7942_1412	SYNPCC7942_RS07225	Chromosome	Non-essential	1464368	1464817	Reverse		Putative sensory transduction regulator		Y	Not in COGs
Synpcc7942_1413	SYNPCC7942_RS07230	Chromosome	Non-essential	1464941	1465696	Forward		sulfite exporter TauE/SafE family protein	COG0730	P	Inorganic ion transport and metabolism
Synpcc7942_1414	SYNPCC7942_RS07235	Chromosome	Non-essential	1465709	1466434	Reverse		putative ABC transport system ATP-binding protein	COG1136	M	Cell wall/membrane/envelope biogenesis
Synpcc7942_1415	SYNPCC7942_RS07240	Chromosome	Essential	1466530	1468095	Reverse	ndhB	NADH dehydrogenase subunit N	COG1007	C	Energy production and conversion
Synpcc7942_1416	SYNPCC7942_RS07245	Chromosome	Essential	1468344	1470995	Forward	topA	DNA topoisomerase I	COG0550	L	Replication, recombination and repair
Synpcc7942_1417	SYNPCC7942_RS07250	Chromosome	Non-essential	1471000	1471983	Forward		S-layer homology domain-containing protein		Y	Not in COGs
Synpcc7942_1418	SYNPCC7942_RS07255	Chromosome	Non-essential	1471980	1472186	Reverse	ccmJ	zinc ribbon domain-containing protein		Y	Not in COGs
Synpcc7942_1419	SYNPCC7942_RS07260	Chromosome	Non-essential	1472585	1473445	Forward	chlL	ferredoxin protochlorophyllide reductase subunitL	COG1348	HP	Coenzyme transport and metabolism;Inorganic ion transport and metabolism
Synpcc7942_1420	SYNPCC7942_RS07265	Chromosome	Non-essential	1473509	1474909	Forward	chlN	ferredoxin protochlorophyllide reductase subunitN	COG2710	HP	Coenzyme transport and metabolism;Inorganic ion transport and metabolism
Synpcc7942_1421	SYNPCC7942_RS07270	Chromosome	Essential	1475239	1475547	Forward	ccmK	carbon dioxide concentrating mechanism protein CcmK	COG4577	QC	Secondary metabolites biosynthesis, transport and catabolism;Energy production and conversion
Synpcc7942_1422	SYNPCC7942_RS07275	Chromosome	Essential	1475694	1475993	Forward	ccmL	carbon dioxide concentrating mechanism protein CcmL	COG4576	QC	Secondary metabolites biosynthesis, transport and catabolism;Energy production and conversion
Synpcc7942_1423	SYNPCC7942_RS07280	Chromosome	Essential	1476059	1477678	Forward	ccmM	carbon dioxide concentrating mechanism protein CcmM	COG0663;COG4451	RG	General function prediction only;Carbohydrate transport and metabolism
Synpcc7942_1424	SYNPCC7942_RS07285	Chromosome	Essential	1477713	1478198	Forward	ccmN	carbon dioxide concentrating mechanism protein CcmN	COG0663	R	General function prediction only
Synpcc7942_1425	SYNPCC7942_RS07290	Chromosome	Essential	1478240	1479070	Forward	ccmO	carbon dioxide concentrating mechanism protein CcmO	COG4577	QC	Secondary metabolites biosynthesis, transport and catabolism;Energy production and conversion
Synpcc7942_1426	SYNPCC7942_RS07295	Chromosome	Essential	1479461	1480879	Forward	rbcL	ribulose 1,5-bisphosphate carboxylase large subunit	COG1850	G	Carbohydrate transport and metabolism
Synpcc7942_1427	SYNPCC7942_RS07300	Chromosome	Essential	1480970	1481305	Forward	rbcS	ribulose bisphosphate carboxylase small subunit	COG4451	G	Carbohydrate transport and metabolism
Synpcc7942_1428	SYNPCC7942_RS07305	Chromosome	Essential	1481407	1482594	Forward	purK	5-carboxyaminoimidazole ribonucleotide synthase	COG0026	F	Nucleotide transport and metabolism
Synpcc7942_1429	SYNPCC7942_RS07310	Chromosome	Non-essential	1482857	1483267	Reverse		hypothetical protein		Y	Not in COGs
Synpcc7942_1430	SYNPCC7942_RS07315	Chromosome	Non-essential	1483316	1484251	Reverse		hypothetical protein		Y	Not in COGs
Synpcc7942_1431	SYNPCC7942_RS07320	Chromosome	Non-essential	1484549	1484986	Forward	rotA	peptidylprolyl isomerase/peptidyl-prolyl cis-trans isomerase B cyclophilin B	COG0652	O	Posttranslational modification, protein turnover, chaperones
Synpcc7942_1432	SYNPCC7942_RS07325	Chromosome	Essential	1485025	1486710	Reverse	ribA	3,4-dihydroxy-2-butanone 4-phosphate synthase /GTP cyclohydrolase II	COG0108;COG0807	H	Coenzyme transport and metabolism
Synpcc7942_1433	SYNPCC7942_RS07330	Chromosome	Essential	1486983	1488041	Forward	argC	N-acetyl-gamma-glutamyl-phosphate reductase	COG0002	E	Amino acid transport and metabolism
Synpcc7942_1434	SYNPCC7942_RS07335	Chromosome	Non-essential	1488255	1488854	Reverse		hypothetical protein		Y	Not in COGs
Synpcc7942_1435	SYNPCC7942_RS07340	Chromosome	Essential	1488975	1490723	Reverse	menD	2-succinyl-5-enolpyruvyl-6-hydroxy-3-cyclohexene -1-carboxylate synthase	COG1165	H	Coenzyme transport and metabolism
Synpcc7942_1436	SYNPCC7942_RS07345	Chromosome	Non-essential	1490759	1491205	Reverse		hypothetical protein		Y	Not in COGs
Synpcc7942_1437	SYNPCC7942_RS07350	Chromosome	Non-essential	1491286	1491564	Forward		hypothetical protein		Y	Not in COGs
Synpcc7942_1438	SYNPCC7942_RS07355	Chromosome	Beneficial	1491796	1492290	Reverse	nblC	ATP-binding protein	COG2172	T	Signal transduction mechanisms
Synpcc7942_1439	SYNPCC7942_RS07360	Chromosome	Beneficial	1492429	1494030	Reverse	ndhD2	NADH dehydrogenase subunit M	COG1008	C	Energy production and conversion
Synpcc7942_1440	SYNPCC7942_RS07365	Chromosome	Essential	1494173	1495093	Reverse	thrB	homoserine kinase	COG0083	E	Amino acid transport and metabolism
Synpcc7942_1441	SYNPCC7942_RS07370	Chromosome	Essential	1495174	1496151	Reverse	cobD	adenosylcobinamide-phosphate synthase	COG1270	H	Coenzyme transport and metabolism
Synpcc7942_1442	SYNPCC7942_RS07375	Chromosome	Non-essential	1496399	1496833	Forward		Glyoxalase/Bleomycin resistance protein/Dioxygenase superfamily protein	COG0346	Q	Secondary metabolites biosynthesis, transport and catabolism
Synpcc7942_1443	SYNPCC7942_RS07385	Chromosome	Essential	1497217	1498290	Forward	fba	fructose-bisphosphate aldolase	COG0191	G	Carbohydrate transport and metabolism
Synpcc7942_1444	SYNPCC7942_RS07390	Chromosome	Non-essential	1498331	1498624	Forward		hypothetical protein		Y	Not in COGs
Synpcc7942_1445	SYNPCC7942_RS07395	Chromosome	Non-essential	1498702	1499817	Reverse		CARDB protein		Y	Not in COGs
Synpcc7942_1446	SYNPCC7942_RS07400	Chromosome	Non-essential	1499923	1500342	Reverse		hypothetical protein		Y	Not in COGs
Synpcc7942_1447	SYNPCC7942_RS07405	Chromosome	Essential	1500489	1501307	Forward	icfA	carbonic anhydrase	COG0288	P	Inorganic ion transport and metabolism
Synpcc7942_1448	SYNPCC7942_RS07410	Chromosome	Beneficial	1501343	1502305	Forward	nadA	quinolinate synthetase	COG0379	H	Coenzyme transport and metabolism
Synpcc7942_1449	SYNPCC7942_RS07415	Chromosome	Essential	1502325	1503392	Reverse	lpxD	UDP-3-O-[3-hydroxymyristoyl] glucosamine N-acyltransferase	COG1044	M	Cell wall/membrane/envelope biogenesis
Synpcc7942_1450	SYNPCC7942_RS07420	Chromosome	Non-essential	1503457	1504257	Forward	pstB	phosphate ABC transporter ATP-binding protein, PhoT family	COG1117	P	Inorganic ion transport and metabolism
Synpcc7942_1451	SYNPCC7942_RS07425	Chromosome	Non-essential	1504300	1504761	Forward		hypothetical protein		Y	Not in COGs
Synpcc7942_1452	SYNPCC7942_RS07430	Chromosome	Non-essential	1504758	1506194	Reverse	radA	DNA replication and repair protein RadA	COG1066	L	Replication, recombination and repair
Synpcc7942_1453	SYNPCC7942_RS07435	Chromosome	Essential	1506399	1507133	Forward	rpaB	two component transcriptional regulator, winged helix family	COG0745	TK	Signal transduction mechanisms;Transcription
Synpcc7942_1454	SYNPCC7942_RS07440	Chromosome	Essential	1507284	1508324	Forward	plsX	phosphate acyl-[acyl carrier protein] acyltransferase	COG0416	I	Lipid transport and metabolism
Synpcc7942_1455	SYNPCC7942_RS07445	Chromosome	Essential	1508394	1509401	Forward	fabH	3-oxoacyl-[acyl-carrier-protein] synthase III	COG0332	I	Lipid transport and metabolism
Synpcc7942_1456	SYNPCC7942_RS07450	Chromosome	Essential	1509455	1510336	Forward		[acyl-carrier-protein] S-malonyltransferase	COG0331	I	Lipid transport and metabolism
Synpcc7942_1457	SYNPCC7942_RS07455	Chromosome	Essential	1510305	1510982	Forward	plsC	1-acyl-sn-glycerol-3-phosphate acyltransferase	COG0204	I	Lipid transport and metabolism
Synpcc7942_1458	SYNPCC7942_RS07460	Chromosome	Non-essential	1510962	1511528	Reverse		DUF218 domain-containing protein	COG1434	M	Cell wall/membrane/envelope biogenesis
Synpcc7942_1459	SYNPCC7942_RS07465	Chromosome	Essential	1511592	1512212	Reverse		tRNA threonylcarbamoyl adenosine modification protein YeaZ	COG1214	J	Translation, ribosomal structure and biogenesis
Synpcc7942_1460	SYNPCC7942_RS07470	Chromosome	Non-essential	1512321	1512578	Reverse		Hypothetical protein Ycf34		Y	Not in COGs
Synpcc7942_1461	SYNPCC7942_RS07475	Chromosome	Non-essential	1512709	1513965	Reverse	irpB	CxxC motif-containing protein, DUF1111 family	COG3488	R	General function prediction only
Synpcc7942_1462	SYNPCC7942_RS07480	Chromosome	Non-essential	1514071	1515141	Reverse	irpA	imelysin. Metallo peptidase. MEROPS family M75	COG3487	S	Function unknown
Synpcc7942_1463	SYNPCC7942_RS07485	Chromosome	Non-essential	1515369	1517000	Forward	somB	cyanobacterial porin	COG3659	M	Cell wall/membrane/envelope biogenesis
Synpcc7942_1464	SYNPCC7942_RS07490	Chromosome	Beneficial	1517237	1518832	Forward	somA	cyanobacterial porin	COG3659	M	Cell wall/membrane/envelope biogenesis
Synpcc7942_1465	SYNPCC7942_RS07495	Chromosome	Non-essential	1518994	1519449	Forward		Rrf2 family transcriptional regulator	COG1959	K	Transcription
Synpcc7942_1466	SYNPCC7942_RS07500	Chromosome	Non-essential	1519706	1520668	Forward	cysM	cysteine synthase	COG0031	E	Amino acid transport and metabolism
Synpcc7942_1467	SYNPCC7942_RS07505	Chromosome	Non-essential	1520674	1521363	Forward		molecular chaperone DnaJ	COG0484	O	Posttranslational modification, protein turnover, chaperones
Synpcc7942_1468	SYNPCC7942_RS07510	Chromosome	Beneficial	1521482	1522141	Reverse		multisubunit sodium/proton antiporter, MrpB subunit	COG2111	P	Inorganic ion transport and metabolism
Synpcc7942_1469	SYNPCC7942_RS07515	Chromosome	Beneficial	1522138	1522719	Reverse		putative multicomponent Na H antiporter subunit B	COG1563	R	General function prediction only
Synpcc7942_1470	SYNPCC7942_RS13760	Chromosome	Beneficial	1522712	1523005	Reverse		multisubunit sodium/proton antiporter, MrpG subunit	COG1320	P	Inorganic ion transport and metabolism
Synpcc7942_1471	SYNPCC7942_RS07520	Chromosome	Ambiguous	1523002	1523259	Reverse		multicomponent Na H antiporter subunit F		Y	Not in COGs
Synpcc7942_1472	SYNPCC7942_RS07525	Chromosome	Beneficial	1523256	1523642	Reverse		multisubunit sodium/proton antiporter, MrpE subunit	COG1863	P	Inorganic ion transport and metabolism
Synpcc7942_1473	SYNPCC7942_RS07530	Chromosome	Beneficial	1523639	1525081	Reverse	ndhD5	multisubunit sodium/proton antiporter, MrpD subunit	COG0651	CP	Energy production and conversion;Inorganic ion transport and metabolism
Synpcc7942_1474	SYNPCC7942_RS07535	Chromosome	Essential	1525078	1525413	Reverse		multisubunit sodium/proton antiporter, MrpC subunit	COG1006	P	Inorganic ion transport and metabolism
Synpcc7942_1475	SYNPCC7942_RS07540	Chromosome	Beneficial	1525833	1526954	Reverse	sbtA	sodium-dependent bicarbonate transporter	COG3329	S	Function unknown
Synpcc7942_1476	SYNPCC7942_RS07545	Chromosome	Non-essential	1527717	1528031	Forward		hypothetical protein	COG0347	TE	Signal transduction mechanisms;Amino acid transport and metabolism
Synpcc7942_1477	SYNPCC7942_RS07550	Chromosome	Non-essential	1528142	1530337	Reverse		hypothetical protein	COG4196	S	Function unknown
Synpcc7942_1478	SYNPCC7942_RS07555	Chromosome	Beneficial	1530415	1530852	Reverse	cytM	Cytochrome c, mono- and diheme variants	COG2010	C	Energy production and conversion
Synpcc7942_1479	SYNPCC7942_RS07560	Chromosome	Essential	1530970	1531083	Forward	petG	cytochrome b6-f complex subunit 5		Y	Not in COGs
Synpcc7942_1480	SYNPCC7942_RS07565	Chromosome	Non-essential	1531194	1531748	Reverse		16S rRNA guanine966-N2-methyltransferase RsmD	COG0742	J	Translation, ribosomal structure and biogenesis
Synpcc7942_1481	SYNPCC7942_RS07570	Chromosome	Essential	1531745	1532398	Reverse	hisH	imidazole glycerol phosphate synthase subunit hisH	COG0118	E	Amino acid transport and metabolism
Synpcc7942_1482	SYNPCC7942_RS07575	Chromosome	Beneficial	1532605	1534170	Forward		Protein of unknown function DUF3370	COG1749	N	Cell motility
Synpcc7942_1483	SYNPCC7942_RS07580	Chromosome	Non-essential	1534449	1534877	Reverse		Diadenosine tetraphosphate Ap4A hydrolase	COG0537	FR	Nucleotide transport and metabolism;General function prediction only
Synpcc7942_1484	SYNPCC7942_RS07585	Chromosome	Essential	1534874	1536367	Reverse	murE	UDP-N-acetylmuramoylalanyl-D-glutamate--2,6-diam inopimelate ligase	COG0769	M	Cell wall/membrane/envelope biogenesis
Synpcc7942_1485	SYNPCC7942_RS07590	Chromosome	Non-essential	1536407	1536673	Reverse		Glutaredoxin-like domain DUF836	COG0695	O	Posttranslational modification, protein turnover, chaperones
Synpcc7942_1486	SYNPCC7942_RS07595	Chromosome	Non-essential	1536664	1536912	Reverse		membrane protein insertion efficiency factor YidD	COG0759	M	Cell wall/membrane/envelope biogenesis
Synpcc7942_1487	SYNPCC7942_RS07600	Chromosome	Essential	1536986	1537594	Forward	rpsD	SSU ribosomal protein S4P	COG0522	J	Translation, ribosomal structure and biogenesis
Synpcc7942_1488	SYNPCC7942_RS07605	Chromosome	Non-essential	1538545	1539897	Forward	cmpA	bicarbonate transport system substrate-binding protein	COG0715	P	Inorganic ion transport and metabolism
Synpcc7942_1489	SYNPCC7942_RS07610	Chromosome	Non-essential	1539953	1540789	Forward	cmpB	bicarbonate transport system permease protein	COG0600	P	Inorganic ion transport and metabolism
Synpcc7942_1490	SYNPCC7942_RS07615	Chromosome	Non-essential	1540818	1542809	Forward	cmpC	bicarbonate transport system ATP-binding protein	COG0715;COG1116	P	Inorganic ion transport and metabolism
Synpcc7942_1491	SYNPCC7942_RS07620	Chromosome	Non-essential	1542834	1543670	Forward	cmpD	bicarbonate transport system ATP-binding protein	COG1116	P	Inorganic ion transport and metabolism
Synpcc7942_1492	SYNPCC7942_RS07625	Chromosome	Non-essential	1543938	1544507	Forward		Uncharacterized metal-binding protein	COG2389	S	Function unknown
Synpcc7942_1493	SYNPCC7942_RS07630	Chromosome	Non-essential	1544514	1545353	Forward	mazG	XTP/dITP diphosphohydrolase	COG1694;COG3956	VR	Defense mechanisms;General function prediction only
Synpcc7942_1494	SYNPCC7942_RS07635	Chromosome	Ambiguous	1545382	1546095	Reverse		Protein of unknown function DUF3153		Y	Not in COGs
Synpcc7942_1495	SYNPCC7942_RS07640	Chromosome	Non-essential	1546123	1546650	Reverse		Tetratricopeptide repeat-containing protein	COG0457	R	General function prediction only
Synpcc7942_1496	SYNPCC7942_RS07645	Chromosome	Essential	1546647	1547552	Reverse	argB	N-acetylglutamate kinase	COG0548	E	Amino acid transport and metabolism
Synpcc7942_1497	SYNPCC7942_RS07650	Chromosome	Essential	1547545	1548105	Reverse		Protein of unknown function DUF2854		Y	Not in COGs
Synpcc7942_1498	SYNPCC7942_RS07655	Chromosome	Non-essential	1548207	1548410	Forward		hypothetical protein		Y	Not in COGs
Synpcc7942_1499	SYNPCC7942_RS07660	Chromosome	Essential	1548631	1548930	Reverse	petF	ferredoxin	COG0633	C	Energy production and conversion
Synpcc7942_1500	SYNPCC7942_RS07665	Chromosome	Non-essential	1549179	1550078	Reverse	prmA	[LSU ribosomal protein L11P]-lysine N-methyltransferase	COG2264	J	Translation, ribosomal structure and biogenesis
Synpcc7942_1501	SYNPCC7942_RS07670	Chromosome	Essential	1550078	1551667	Reverse	serA	D-3-phosphoglycerate dehydrogenase	COG1052	CHR	Energy production and conversion;Coenzyme transport and metabolism;General function prediction only
Synpcc7942_1502	SYNPCC7942_RS07675	Chromosome	Non-essential	1551742	1552302	Forward		hypothetical protein		Y	Not in COGs
Synpcc7942_1503	SYNPCC7942_RS07680	Chromosome	Non-essential	1552303	1553082	Forward	ylmH	photosystem II S4 domain protein	COG2302	R	General function prediction only
Synpcc7942_1504	SYNPCC7942_RS07685	Chromosome	Non-essential	1553330	1554718	Forward		Uncharacterized conserved protein, DUF2252 family	COG4320	S	Function unknown
Synpcc7942_1505	SYNPCC7942_RS07690	Chromosome	Essential	1554839	1555936	Reverse	leuB	3-isopropylmalate dehydrogenase	COG0473	CE	Energy production and conversion;Amino acid transport and metabolism
Synpcc7942_1506	SYNPCC7942_RS07695	Chromosome	Non-essential	1556097	1556513	Reverse		Tellurite resistance protein TerB	COG4103	P	Inorganic ion transport and metabolism
Synpcc7942_1507	SYNPCC7942_RS07705	Chromosome	Non-essential	1557396	1558298	Reverse	lipA	lipoic acid synthetase	COG0320	H	Coenzyme transport and metabolism
Synpcc7942_1508	SYNPCC7942_RS07710	Chromosome	Non-essential	1558484	1559209	Reverse		hypothetical protein		Y	Not in COGs
Synpcc7942_1509	SYNPCC7942_RS07715	Chromosome	Essential	1559329	1560402	Forward	trmU	tRNA 5-methylaminomethyl-2-thiouridylate-methyltransferase	COG0482	J	Translation, ribosomal structure and biogenesis
Synpcc7942_1510	SYNPCC7942_RS07720	Chromosome	Non-essential	1560399	1561178	Reverse	sigF1	RNA polymerase, sigma 28 subunit, SigD/FliA/WhiG	COG1191	K	Transcription
Synpcc7942_1511	SYNPCC7942_RS07725	Chromosome	Non-essential	1561467	1561904	Reverse		Polyketide cyclase / dehydrase and lipid transport	COG5637	S	Function unknown
Synpcc7942_1512	SYNPCC7942_RS07730	Chromosome	Essential	1561944	1563389	Reverse	crtQb	zeta-carotene desaturase	COG3349	R	General function prediction only
Synpcc7942_1513	SYNPCC7942_RS07735	Chromosome	Essential	1563532	1564740	Forward	dxr	1-deoxy-D-xylulose 5-phosphate reductoisomerase	COG0743	I	Lipid transport and metabolism
Synpcc7942_1514	SYNPCC7942_RS07740	Chromosome	Non-essential	1564750	1565349	Forward		23S rRNA pseudouridine2457 synthase	COG1187	J	Translation, ribosomal structure and biogenesis
Synpcc7942_1515	SYNPCC7942_RS07745	Chromosome	Non-essential	1565319	1566290	Forward		protein serine/threonine phosphatase	COG0631	T	Signal transduction mechanisms
Synpcc7942_1516	SYNPCC7942_RS07750	Chromosome	Essential	1566324	1566971	Reverse		2,3-bisphosphoglycerate-dependent phosphoglycerate mutase	COG0406	G	Carbohydrate transport and metabolism
Synpcc7942_1517	SYNPCC7942_RS07755	Chromosome	Essential	1566943	1568316	Reverse		histidine kinase	COG0642;COG2205	T	Signal transduction mechanisms
Synpcc7942_1518	SYNPCC7942_RS07760	Chromosome	Non-essential	1568627	1570927	Forward	pcrA	ATP-dependent helicase	COG0210	L	Replication, recombination and repair
Synpcc7942_1519	SYNPCC7942_RS07765	Chromosome	Essential	1570976	1572280	Reverse	hisD	histidinol dehydrogenase	COG0141	E	Amino acid transport and metabolism
Synpcc7942_1520	SYNPCC7942_RS07770	Chromosome	Essential	1572486	1572782	Forward	rpsT	SSU ribosomal protein S20P	COG0268	J	Translation, ribosomal structure and biogenesis
Synpcc7942_1521	SYNPCC7942_RS07775	Chromosome	Non-essential	1572849	1573646	Forward	tatD	Sec-independent protein translocase TatD	COG0084	N	Cell motility
Synpcc7942_1522	SYNPCC7942_RS07780	Chromosome	Essential	1573729	1577031	Forward	rpoB	DNA-directed RNA polymerase subunit beta	COG0085	K	Transcription
Synpcc7942_1523	SYNPCC7942_RS07785	Chromosome	Essential	1577150	1579024	Forward	rpoC1	DNA-directed RNA polymerase gamma chain	COG0086	K	Transcription
Synpcc7942_1524	SYNPCC7942_RS07790	Chromosome	Essential	1579094	1583050	Forward	rpoC2	DNA-directed RNA polymerase subunit beta'	COG0086	K	Transcription
Synpcc7942_1525	SYNPCC7942_RS07795	Chromosome	Non-essential	1583407	1585200	Forward	typA	GTP-binding protein	COG1217	T	Signal transduction mechanisms
Synpcc7942_1526	SYNPCC7942_RS07800	Chromosome	Non-essential	1585287	1586078	Forward		E3 Ubiquitin ligase	COG1704	M	Cell wall/membrane/envelope biogenesis
Synpcc7942_1527	SYNPCC7942_RS07805	Chromosome	Non-essential	1586243	1588759	Forward		Transcriptional regulator containing an AAA-typeATPase domain and a DNA-binding domain	COG0348;COG1221	CKT	Energy production and conversion;Transcription;Signal transduction mechanisms
Synpcc7942_1528	SYNPCC7942_RS07810	Chromosome	Non-essential	1588817	1589146	Reverse	ycf49	Protein of unknown function DUF2499		Y	Not in COGs
Synpcc7942_1529	SYNPCC7942_RS07815	Chromosome	Essential	1589204	1590223	Forward		polysaccharide pyruvyl transferase CsaB	COG2327	M	Cell wall/membrane/envelope biogenesis
Synpcc7942_1530	SYNPCC7942_RS07820	Chromosome	Non-essential	1590283	1590708	Reverse		molybdenum-pterin binding domain-containing protein	COG3585	H	Coenzyme transport and metabolism
Synpcc7942_1531	SYNPCC7942_RS07825	Chromosome	Non-essential	1590799	1591614	Forward	modA	molybdate transport system substrate-binding protein	COG0725	P	Inorganic ion transport and metabolism
Synpcc7942_1532	SYNPCC7942_RS07830	Chromosome	Ambiguous	1591611	1592276	Forward		molybdate transport system permease protein	COG4149	P	Inorganic ion transport and metabolism
Synpcc7942_1533	SYNPCC7942_RS07835	Chromosome	Non-essential	1592332	1593093	Forward	sdhB	succinate dehydrogenase subunit B	COG0479	C	Energy production and conversion
Synpcc7942_1534	SYNPCC7942_RS07840	Chromosome	Non-essential	1593215	1595422	Forward	ago	argonaute family protein	COG1431	JV	Translation, ribosomal structure and biogenesis;Defense mechanisms
Synpcc7942_1535	SYNPCC7942_RS07845	Chromosome	Non-essential	1595513	1595944	Forward	rbcX	RbcX protein		Y	Not in COGs
Synpcc7942_1536	SYNPCC7942_RS07850	Chromosome	Non-essential	1595934	1596614	Forward	gat	GMP synthase - Glutamine amidotransferase	COG0518	F	Nucleotide transport and metabolism
Synpcc7942_1537	SYNPCC7942_RS07855	Chromosome	Non-essential	1596668	1596877	Forward	stbB	hypothetical protein		Y	Not in COGs
Synpcc7942_1538	SYNPCC7942_RS07860	Chromosome	Non-essential	1597001	1597366	Forward		hypothetical protein		Y	Not in COGs
Synpcc7942_1539	SYNPCC7942_RS13765	Chromosome	Non-essential	1597516	1597818	Reverse		hypothetical protein		Y	Not in COGs
Synpcc7942_1540	SYNPCC7942_RS13770	Chromosome	Non-essential	1597856	1598566	Reverse	isiC	alpha/beta hydrolase fold	COG2267	I	Lipid transport and metabolism
[truncated: 1,132 more rows]
