# Supplementary material for: Synechococcus elongatus Argonaute reduces natural transformation efficiency and provides immunity against exogenous plasmids
Source: mBio. 2023 Oct 4;14(5):e01843-23. doi: 10.1128/mbio.01843-23 (PMC10653904; doi:10.1128/mbio.01843-23)
Supplement: Data Set S2 — RSF1010 conjugation data. [file mbio.01843-23-s0002.xlsx]

## Sheet: Dataset S2 description
Dataset S2. Results obtained from the analysis of the RB-TnSeq library for conjugal transfer of replicating plasmids in S. elongatus and used to produce Figure 3B.

## Sheet: Rb-TnSeq strain KO fitnesses
locusId	fitness	t-value	std.error	p.value	p.value.model	p.holm.model	p.fdr.model
Synpcc7942_2380	-3.95773	-15.4541	0.256095	7.43277e-22	1.22264e-25	2.23743e-22	4.04544e-24
Synpcc7942_0757	-3.69303	-5.62469	0.656575	0.000154521	1.37274e-05	0.0137823	2.93203e-05
Synpcc7942_0764	-3.25986	-4.68191	0.696267	0.000669482	0.000103273	0.0900539	0.000191888
Synpcc7942_0508	-3.08476	-27.6663	0.111499	3.36156e-74	2.28136e-77	4.30264e-74	4.30264e-74
Synpcc7942_2529	-3.01206	-6.73318	0.447345	3.50596e-06	1.07989e-06	0.00122999	2.72282e-06
Synpcc7942_1498	-2.89914	-7.20444	0.40241	2.08506e-08	1.72973e-09	2.44411e-06	6.88242e-09
Synpcc7942_1933	-2.88368	-14.0776	0.204842	2.32505e-26	3.92132e-28	7.23092e-25	1.71991e-26
Synpcc7942_0003	-2.6284	-3.40133	0.772756	0.00430148	0.0016286	1	0.00253846
Synpcc7942_0293	-2.61968	-7.85617	0.333455	2.77742e-10	6.09034e-11	9.17814e-08	3.02273e-10
Synpcc7942_1043	-2.57007	-8.53519	0.301114	3.27876e-12	3.11806e-13	5.02943e-10	2.14623e-12
Synpcc7942_2042	-2.53855	-10.2078	0.248688	2.54419e-16	4.11612e-17	7.10442e-14	4.82174e-16
Synpcc7942_1246	-2.52909	-14.8915	0.169835	1.85677e-32	3.31426e-33	6.16452e-30	2.31507e-31
Synpcc7942_2397	-2.45078	-7.9147	0.309649	7.62822e-11	3.87427e-11	5.89276e-08	1.99641e-10
Synpcc7942_1979	-2.44624	-9.89308	0.247268	2.13964e-17	8.43927e-18	1.46928e-14	1.09017e-16
Synpcc7942_1628	-2.43409	-6.78656	0.358663	5.02707e-09	1.63698e-09	2.31633e-06	6.54099e-09
Synpcc7942_0437	-2.43221	-3.60754	0.674203	0.00411521	0.0013122	0.913288	0.00207792
Synpcc7942_0882	-2.42064	-6.26753	0.386219	3.91006e-08	1.92275e-08	2.52457e-05	6.31761e-08
Synpcc7942_1221	-2.38215	-3.87739	0.614369	0.00257494	0.00107645	0.767506	0.00172928
Synpcc7942_0845	-2.37953	-5.9089	0.402703	1.41318e-06	6.99715e-07	0.000810969	1.81272e-06
Synpcc7942_1304	-2.35207	-7.47948	0.31447	7.00519e-11	3.77743e-11	5.74925e-08	1.95185e-10
Synpcc7942_2251	-2.27909	-10.4538	0.218015	8.98789e-18	4.55858e-18	7.96384e-15	6.14106e-17
Synpcc7942_0431	-2.24168	-15.5642	0.144028	1.05902e-40	2.33726e-41	4.38237e-38	3.6734e-39
Synpcc7942_1759	-2.24	-4.62637	0.484182	0.000118118	6.19086e-05	0.0567702	0.000120371
Synpcc7942_2511	-2.23021	-9.2157	0.242001	6.51808e-14	3.20952e-14	5.28929e-11	2.5327e-13
Synpcc7942_1547	-2.22613	-2.91941	0.762526	0.0139521	0.00678416	1	0.0098196
Synpcc7942_2352	-2.2248	-3.40771	0.65287	0.00279125	0.00144951	1	0.00228386
Synpcc7942_2018	-2.1585	-3.77478	0.571822	0.00151137	0.0008158	0.605324	0.00134376
Synpcc7942_0868	-2.15486	-15.0052	0.143608	5.70415e-38	3.32027e-38	6.2089e-35	3.68354e-36
Synpcc7942_0476	-2.12814	-5.75669	0.36968	3.76874e-07	2.39212e-07	0.000291121	6.73364e-07
Synpcc7942_2103	-2.1248	-6.23007	0.341055	9.59585e-08	5.51968e-08	7.00447e-05	1.68448e-07
Synpcc7942_1056	-2.10983	-8.80904	0.239508	7.61728e-15	4.83514e-15	8.07951e-12	4.22179e-14
Synpcc7942_0999	-2.1031	-3.9709	0.529628	0.00033959	0.000168997	0.142633	0.000305587
Synpcc7942_0905	-2.0883	-5.13752	0.40648	1.73074e-05	9.22714e-06	0.00950488	2.03062e-05
Synpcc7942_2395	-2.08012	-5.22025	0.398471	8.2377e-06	2.4654e-06	0.00270208	5.87831e-06
Synpcc7942_0265	-2.07204	-6.34585	0.326518	6.33013e-08	3.2344e-08	4.17238e-05	1.02179e-07
Synpcc7942_1670	-2.05377	-5.30543	0.387107	4.17857e-06	2.5049e-06	0.00274286	5.96495e-06
Synpcc7942_0909	-2.0464	-8.08401	0.253141	1.2067e-12	7.56527e-13	1.20742e-09	4.90313e-12
Synpcc7942_2349	-2.04617	-8.43227	0.24266	1.25371e-13	7.86223e-14	1.28626e-10	5.90763e-13
Synpcc7942_2271	-2.02639	-5.56071	0.364413	1.04524e-06	6.19419e-07	0.000722862	1.62253e-06
Synpcc7942_1302	-2.00953	-4.95536	0.405527	2.26239e-05	1.29372e-05	0.0130537	2.77603e-05
Synpcc7942_1023	-2.00543	-5.33749	0.375725	3.76539e-06	2.24744e-06	0.00247667	5.39957e-06
Synpcc7942_0557	-1.99785	-2.81417	0.709924	0.0137902	0.00750305	1	0.0108021
Synpcc7942_2016	-1.98515	-2.83671	0.699806	0.013191	0.00807449	1	0.011528
Synpcc7942_0377	-1.96787	-4.46404	0.440827	9.36155e-05	5.77142e-05	0.0534434	0.000113266
Synpcc7942_0543	-1.9666	-7.70607	0.255202	2.49621e-11	1.49138e-11	2.29374e-08	8.05941e-11
Synpcc7942_1681	-1.96275	-7.60498	0.258087	1.32615e-11	8.65645e-12	1.33742e-08	4.7737e-11
Synpcc7942_2157	-1.9607	-4.39288	0.446335	0.000166843	9.60019e-05	0.0843857	0.000179623
Synpcc7942_0547	-1.95774	-4.32567	0.452586	0.000139144	8.76181e-05	0.0777172	0.000165248
Synpcc7942_0652	-1.9245	-12.4699	0.154331	5.70985e-29	3.81704e-29	7.0577e-26	1.89446e-27
Synpcc7942_1541	-1.92407	-2.44473	0.787029	0.0283297	0.019039	1	0.0257771
Synpcc7942_0879	-1.92198	-6.67803	0.287806	2.5692e-09	1.67661e-09	2.37072e-06	6.68516e-09
Synpcc7942_1370	-1.92186	-5.28839	0.363411	2.726e-06	1.75891e-06	0.00196119	4.29704e-06
Synpcc7942_1537	-1.91039	-2.62937	0.726559	0.0198109	0.0127559	1	0.0176505
Synpcc7942_0773	-1.90893	-7.25352	0.263173	1.00649e-09	5.49885e-10	7.97883e-07	2.37863e-09
Synpcc7942_2604	-1.90712	-2.64871	0.720019	0.019077	0.0110525	1	0.0154751
Synpcc7942_1952	-1.89867	-2.34536	0.809542	0.0342648	0.020923	1	0.0280859
Synpcc7942_2182	-1.89288	-2.30449	0.821388	0.0501183	0.0237666	1	0.0316329
Synpcc7942_0024	-1.88638	-18.2482	0.103373	2.2585e-50	1.06274e-50	1.99902e-47	3.34056e-48
Synpcc7942_1960	-1.88349	-6.12211	0.307653	3.24686e-08	1.07655e-08	1.43719e-05	3.67821e-08
Synpcc7942_0573	-1.86229	-3.51927	0.52917	0.00215669	0.00129913	0.905494	0.00205896
Synpcc7942_0286	-1.84926	-3.60116	0.513518	0.00178352	0.000762525	0.570369	0.00126262
Synpcc7942_1543	-1.84386	-3.39194	0.5436	0.00289464	0.00180434	1	0.00280513
Synpcc7942_0103	-1.84027	-2.00407	0.918265	0.0800103	0.0494581	1	0.062729
Synpcc7942_1442	-1.83517	-6.43102	0.285362	3.70622e-08	7.4014e-09	9.99189e-06	2.59945e-08
Synpcc7942_2267	-1.83225	-4.85422	0.377456	2.48999e-05	1.49747e-05	0.0149747	3.18403e-05
Synpcc7942_1654	-1.81945	-4.90841	0.370679	1.14578e-05	7.58927e-06	0.00793838	1.70195e-05
Synpcc7942_2392	-1.81939	-3.88178	0.4687	0.000550973	0.000257094	0.207732	0.000449378
Synpcc7942_2542	-1.79547	-6.03028	0.297742	3.98309e-08	2.81356e-08	3.65481e-05	9.0129e-08
Synpcc7942_1374	-1.79139	-11.3235	0.1582	9.74532e-25	6.79147e-25	1.23809e-21	2.00136e-23
Synpcc7942_0083	-1.78817	-2.34096	0.763864	0.0391062	0.0215054	1	0.0288062
Synpcc7942_1888	-1.78358	-7.50998	0.237495	1.32915e-11	9.05042e-12	1.39648e-08	4.96195e-11
Synpcc7942_1460	-1.78305	-4.33246	0.411556	0.000245844	8.03712e-05	0.072093	0.000153111
Synpcc7942_0217	-1.78212	-9.9824	0.178526	1.75697e-19	1.19881e-19	2.1255e-16	1.9833e-18
Synpcc7942_0383	-1.78086	-4.26867	0.417193	8.76197e-05	5.49196e-05	0.0510203	0.000108119
Synpcc7942_0620	-1.77995	-7.79954	0.228213	2.35893e-12	1.53882e-12	2.44211e-09	9.67405e-12
Synpcc7942_0013	-1.77857	-4.40692	0.403586	8.29724e-05	5.21226e-05	0.0486304	0.000103043
Synpcc7942_2504	-1.7767	-4.58091	0.387849	2.8465e-05	2.03285e-05	0.0199422	4.23173e-05
Synpcc7942_0417	-1.7763	-8.84852	0.200745	1.68198e-14	4.7663e-15	7.96925e-12	4.18104e-14
Synpcc7942_0880	-1.76834	-7.73434	0.228635	2.19392e-11	1.30726e-11	2.01319e-08	7.10518e-11
Synpcc7942_2517	-1.76715	-6.2638	0.282121	2.23909e-08	1.47816e-08	1.95709e-05	4.95172e-08
Synpcc7942_1567	-1.7656	-2.58651	0.682619	0.0156468	0.0121392	1	0.016859
Synpcc7942_1890	-1.76328	-9.2268	0.191104	3.37764e-16	2.16194e-16	3.68395e-13	2.22121e-15
Synpcc7942_2536	-1.75755	-6.13089	0.286671	5.01434e-08	3.2635e-08	4.20665e-05	1.02926e-07
Synpcc7942_1972	-1.75144	-9.51378	0.184095	9.10389e-18	6.23707e-18	1.08712e-14	8.16883e-17
Synpcc7942_0416	-1.74685	-5.55163	0.314655	1.27542e-06	3.73584e-07	0.000447554	1.02261e-06
Synpcc7942_2180	-1.73762	-6.70647	0.259096	2.26459e-09	1.48693e-09	2.11293e-06	6.0123e-09
Synpcc7942_0170	-1.72726	-4.8668	0.354906	3.67296e-05	2.04472e-05	0.0200383	4.24925e-05
Synpcc7942_2355	-1.71941	-3.32827	0.516608	0.0016456	0.00133075	0.924874	0.00210554
Synpcc7942_0763	-1.71484	-4.98215	0.344197	4.92326e-06	3.55989e-06	0.00382688	8.26842e-06
Synpcc7942_0062	-1.68963	-4.24754	0.39779	0.000151672	9.96519e-05	0.0870958	0.000185532
Synpcc7942_1363	-1.68804	-4.53051	0.372595	5.68576e-05	3.68884e-05	0.0350071	7.417e-05
Synpcc7942_0252	-1.68159	-4.67631	0.359597	4.24803e-05	2.62211e-05	0.0251722	5.33473e-05
Synpcc7942_B2660	-1.68148	-10.9523	0.153528	3.33113e-23	2.3139e-23	4.20205e-20	6.14651e-22
Synpcc7942_0460	-1.67847	-5.17174	0.324546	2.90616e-06	2.00373e-06	0.00221813	4.84491e-06
Synpcc7942_2142	-1.67708	-5.92199	0.283195	1.31829e-07	8.64061e-08	0.000107748	2.54628e-07
Synpcc7942_1146	-1.66944	-5.39248	0.309587	3.14895e-06	1.63664e-06	0.00183467	4.02964e-06
Synpcc7942_2333	-1.66787	-9.13369	0.182607	6.83677e-17	4.89781e-17	8.44383e-14	5.65561e-16
Synpcc7942_1946	-1.66646	-5.92415	0.281299	9.19428e-08	6.2772e-08	7.903e-05	1.88516e-07
Synpcc7942_1060	-1.66148	-9.36791	0.177358	4.17996e-18	3.13112e-18	5.47632e-15	4.27919e-17
Synpcc7942_2358	-1.6608	-6.81862	0.243569	2.68813e-10	2.01559e-10	2.98307e-07	9.34004e-10
Synpcc7942_0035	-1.65631	-6.55372	0.252729	2.20181e-09	1.56817e-09	2.2221e-06	6.2927e-09
Synpcc7942_1545	-1.64282	-5.11869	0.320945	1.95643e-06	1.4849e-06	0.00167646	3.69463e-06
Synpcc7942_1349	-1.64185	-7.59908	0.21606	4.61746e-12	3.25767e-12	5.10802e-09	1.92479e-11
Synpcc7942_1822	-1.63163	-3.02336	0.539673	0.00766313	0.00484937	1	0.00716203
Synpcc7942_0200	-1.62695	-6.25543	0.260086	8.94063e-09	6.52344e-09	8.83273e-06	2.30829e-08
Synpcc7942_1260	-1.62602	-8.70939	0.186698	2.86883e-15	1.99739e-15	3.35762e-12	1.82868e-14
Synpcc7942_0730	-1.62389	-7.20522	0.225377	3.05804e-11	2.25678e-11	3.44837e-08	1.1856e-10
Synpcc7942_1218	-1.62256	-6.69452	0.242372	7.52296e-10	5.49403e-10	7.97733e-07	2.37863e-09
Synpcc7942_2297	-1.62219	-6.89947	0.235118	2.31822e-10	1.6889e-10	2.50801e-07	7.92353e-10
Synpcc7942_1495	-1.62177	-6.43658	0.251962	3.28815e-09	2.39974e-09	3.35724e-06	9.27441e-09
Synpcc7942_1319	-1.61976	-7.34044	0.220662	2.38242e-11	1.6799e-11	2.57528e-08	8.94995e-11
Synpcc7942_1592	-1.61687	-8.80101	0.183714	5.94267e-16	4.33986e-16	7.36474e-13	4.30788e-15
Synpcc7942_0497	-1.61291	-4.49995	0.358429	5.51007e-05	3.68085e-05	0.0349681	7.40884e-05
Synpcc7942_2554	-1.61263	-4.76383	0.338515	1.27766e-05	9.2084e-06	0.00950307	2.03062e-05
Synpcc7942_2202	-1.61192	-5.39713	0.298662	1.26119e-06	8.48242e-07	0.000976326	2.17362e-06
Synpcc7942_0643	-1.60997	-4.54748	0.354037	4.74443e-05	2.84409e-05	0.0272749	5.78013e-05
Synpcc7942_0032	-1.60879	-2.81778	0.570943	0.0106304	0.00630205	1	0.00915691
Synpcc7942_1265	-1.60244	-6.8772	0.233008	2.59672e-10	1.89489e-10	2.81012e-07	8.84595e-10
Synpcc7942_1978	-1.59839	-4.86311	0.328676	8.25596e-06	5.92885e-06	0.00628458	1.35209e-05
Synpcc7942_0736	-1.59013	-5.89906	0.269558	8.37304e-08	5.86405e-08	7.42389e-05	1.78094e-07
Synpcc7942_2233	-1.58625	-4.08786	0.38804	0.000168787	0.000123601	0.106668	0.000227648
Synpcc7942_1776	-1.58491	-4.63182	0.342178	2.39065e-05	1.6974e-05	0.0168552	3.58088e-05
Synpcc7942_2120	-1.57462	-6.21492	0.253361	4.80668e-08	3.00363e-08	3.88669e-05	9.55285e-08
Synpcc7942_1071	-1.57034	-6.2395	0.251677	2.19841e-08	1.47339e-08	1.95224e-05	4.9445e-08
Synpcc7942_1942	-1.56966	-5.41912	0.289653	7.16448e-07	5.13804e-07	0.000604747	1.36484e-06
Synpcc7942_0444	-1.56741	-6.32937	0.247641	8.08157e-09	5.71873e-09	7.7546e-06	2.03117e-08
Synpcc7942_1764	-1.56233	-6.48177	0.241035	4.43174e-09	3.06639e-09	4.25309e-06	1.15664e-08
Synpcc7942_0051	-1.56196	-6.34363	0.246225	7.57304e-09	5.35235e-09	7.29525e-06	1.92644e-08
Synpcc7942_0070	-1.55869	-6.41614	0.242932	4.97428e-09	3.52468e-09	4.857e-06	1.306e-08
Synpcc7942_1311	-1.5546	-7.07393	0.219765	8.77311e-11	6.34991e-11	9.56296e-08	3.14329e-10
Synpcc7942_2585	-1.55032	-4.92199	0.314977	6.16121e-06	4.48245e-06	0.00480071	1.03602e-05
Synpcc7942_0610	-1.54442	-11.2381	0.137428	2.95033e-25	2.19403e-25	4.00411e-22	6.67411e-24
Synpcc7942_0650	-1.54298	-5.36858	0.287409	6.64245e-07	4.97514e-07	0.000586569	1.3253e-06
Synpcc7942_1843	-1.54291	-8.30604	0.185758	2.05382e-14	1.50795e-14	2.5062e-11	1.26399e-13
Synpcc7942_1839	-1.54213	-7.67451	0.200942	2.36372e-12	1.68894e-12	2.67696e-09	1.05475e-11
Synpcc7942_2153	-1.53604	-2.65851	0.577781	0.0150841	0.0108183	1	0.0151698
Synpcc7942_1867	-1.53533	-10.515	0.146013	1.05349e-21	7.43767e-22	1.33878e-18	1.61235e-20
Synpcc7942_0891	-1.535	-4.1999	0.365485	0.000174425	0.000115396	0.0998172	0.000212951
Synpcc7942_0423	-1.53418	-2.82493	0.543087	0.0104633	0.00618672	1	0.00899626
Synpcc7942_0719	-1.5333	-4.31616	0.355245	4.66947e-05	3.7385e-05	0.035441	7.50885e-05
Synpcc7942_0304	-1.52929	-6.37592	0.239853	3.02275e-09	2.3001e-09	3.22705e-06	8.9628e-09
Synpcc7942_1365	-1.52715	-4.82834	0.316288	8.15107e-06	6.05574e-06	0.00640092	1.3749e-05
Synpcc7942_0910	-1.527	-6.27281	0.243431	1.04527e-08	7.43244e-09	1.00264e-05	2.6055e-08
Synpcc7942_0808	-1.52615	-9.99458	0.152698	1.56918e-20	1.191e-20	2.12594e-17	2.18385e-19
Synpcc7942_0364	-1.52601	-7.53104	0.202629	4.4767e-12	3.26582e-12	5.11754e-09	1.92479e-11
Synpcc7942_2489	-1.52404	-4.51228	0.337755	3.33594e-05	2.43664e-05	0.023538	4.98969e-05
Synpcc7942_2432	-1.51694	-5.33473	0.284352	4.97717e-07	3.96947e-07	0.000474351	1.08185e-06
Synpcc7942_2379	-1.51451	-7.60088	0.199255	4.5728e-12	3.22574e-12	5.06119e-09	1.91313e-11
Synpcc7942_0873	-1.51181	-3.41961	0.4421	0.00136316	0.00106328	0.760246	0.00171105
Synpcc7942_0673	-1.50963	-8.14344	0.18538	5.92768e-14	4.37685e-14	7.2043e-11	3.4252e-13
Synpcc7942_0527	-1.50952	-5.86489	0.257382	6.98616e-08	5.09953e-08	6.4917e-05	1.5664e-07
Synpcc7942_1587	-1.50669	-3.972	0.379327	0.000196359	0.000142728	0.121747	0.000260333
Synpcc7942_2176	-1.50622	-9.45907	0.159236	3.29187e-18	2.40957e-18	4.21674e-15	3.31711e-17
Synpcc7942_0078	-1.50342	-6.5742	0.228685	1.5736e-09	1.14203e-09	1.62625e-06	4.65199e-09
Synpcc7942_2474	-1.50224	-4.22861	0.355257	7.51022e-05	5.85295e-05	0.0539056	0.000114272
Synpcc7942_0185	-1.5012	-9.44641	0.158917	1.50343e-18	1.1459e-18	2.01449e-15	1.67532e-17
Synpcc7942_1125	-1.50069	-9.19007	0.163294	1.21435e-16	8.28171e-17	1.42197e-13	9.18782e-16
Synpcc7942_0223	-1.49875	-4.32315	0.34668	9.57729e-05	6.54979e-05	0.0597341	0.000126696
Synpcc7942_0306	-1.49622	-4.0946	0.365414	0.000193797	0.000136575	0.117181	0.000250321
Synpcc7942_1921	-1.4945	-5.82022	0.256777	7.92803e-08	5.85696e-08	7.42077e-05	1.78094e-07
Synpcc7942_1530	-1.49359	-3.87505	0.385438	0.000561063	0.00036629	0.289003	0.000629164
Synpcc7942_2107	-1.49334	-6.09171	0.245143	2.19567e-08	1.59859e-08	2.11014e-05	5.31736e-08
Synpcc7942_0084	-1.49189	-6.87782	0.216913	1.56345e-10	1.19101e-10	1.77818e-07	5.70114e-10
Synpcc7942_B2649	-1.48967	-11.9396	0.124768	6.22112e-28	4.51665e-28	8.32419e-25	1.936e-26
Synpcc7942_1551	-1.48747	-4.27324	0.34809	6.42708e-05	4.98726e-05	0.046581	9.86985e-05
Synpcc7942_0167	-1.48706	-3.04221	0.488809	0.00494808	0.00367774	1	0.00550494
Synpcc7942_0874	-1.48668	-15.1888	0.0978801	3.21403e-44	2.34023e-44	4.39729e-41	5.51709e-42
Synpcc7942_0668	-1.48602	-2.44605	0.607517	0.0238157	0.0176834	1	0.02408
Synpcc7942_1028	-1.4858	-7.60728	0.195313	1.82469e-12	1.36904e-12	2.1754e-09	8.66443e-12
Synpcc7942_0112	-1.48261	-9.92799	0.149336	1.72288e-20	1.33401e-20	2.37721e-17	2.39614e-19
Synpcc7942_1652	-1.48232	-12.26	0.120907	7.05381e-29	4.96776e-29	9.18043e-26	2.40236e-27
Synpcc7942_0709	-1.48175	-4.86433	0.304616	1.73351e-05	1.10291e-05	0.0112497	2.39918e-05
Synpcc7942_1016	-1.48048	-3.88275	0.381297	0.000321529	0.00024123	0.196223	0.000423612
Synpcc7942_0372	-1.47677	-6.33123	0.233252	8.01334e-09	5.66954e-09	7.69357e-06	2.0175e-08
Synpcc7942_1849	-1.47554	-8.99349	0.164067	3.09193e-16	2.16704e-16	3.69046e-13	2.22121e-15
Synpcc7942_2403	-1.47431	-5.02755	0.293247	2.97721e-06	2.25835e-06	0.00248644	5.41889e-06
Synpcc7942_0577	-1.47094	-2.95737	0.497382	0.0053111	0.00424541	1	0.00632953
Synpcc7942_0969	-1.46975	-7.45502	0.197149	7.32691e-12	5.34432e-12	8.31577e-09	3.04513e-11
Synpcc7942_0529	-1.46898	-5.18169	0.283494	1.35954e-06	1.04301e-06	0.00119111	2.64042e-06
Synpcc7942_0575	-1.46886	-6.22479	0.235969	7.47983e-09	5.65649e-09	7.68151e-06	2.01666e-08
Synpcc7942_2284	-1.4681	-8.86587	0.16559	2.5786e-16	1.91709e-16	3.27247e-13	2.00868e-15
Synpcc7942_2483	-1.46702	-7.39569	0.198362	1.37675e-11	9.85632e-12	1.51984e-08	5.38812e-11
Synpcc7942_2344	-1.46679	-9.37669	0.156429	8.40178e-18	6.07352e-18	1.05983e-14	8.04177e-17
Synpcc7942_1094	-1.4662	-9.19828	0.1594	3.8024e-17	2.73526e-17	4.73473e-14	3.30685e-16
Synpcc7942_1581	-1.46604	-8.45257	0.173444	6.7257e-15	4.95458e-15	8.27414e-12	4.30614e-14
Synpcc7942_1692	-1.46531	-4.82051	0.303973	1.135e-05	8.01271e-06	0.00834124	1.78629e-05
Synpcc7942_1065	-1.46404	-13.8996	0.105329	3.76315e-38	2.85271e-38	5.33742e-35	3.36263e-36
Synpcc7942_1728	-1.46369	-7.77539	0.188247	7.8739e-13	5.79391e-13	9.28184e-10	3.83415e-12
Synpcc7942_2326	-1.46168	-6.25347	0.233739	6.91469e-09	5.1863e-09	7.08448e-06	1.87742e-08
Synpcc7942_2584	-1.46027	-6.3476	0.230051	6.28687e-09	4.5176e-09	6.18911e-06	1.64801e-08
Synpcc7942_0920	-1.45837	-2.56335	0.56893	0.0201481	0.0140351	1	0.0193637
Synpcc7942_1385	-1.45827	-4.98229	0.29269	4.56925e-06	3.34351e-06	0.00361768	7.83336e-06
Synpcc7942_2527	-1.45819	-6.53734	0.223055	1.53141e-09	1.13869e-09	1.62264e-06	4.64843e-09
Synpcc7942_2521	-1.45574	-5.83491	0.249487	5.22615e-08	4.01926e-08	5.16072e-05	1.2571e-07
Synpcc7942_0510	-1.45413	-6.27517	0.231728	7.58989e-09	5.57e-09	7.5752e-06	1.99009e-08
Synpcc7942_0720	-1.45058	-2.96644	0.488998	0.00638411	0.0039948	1	0.00596531
Synpcc7942_2325	-1.44952	-6.18087	0.234518	1.18017e-08	8.72554e-09	1.17271e-05	3.03064e-08
Synpcc7942_2241	-1.44876	-6.6501	0.217855	4.33568e-10	3.40789e-10	4.99256e-07	1.52305e-09
Synpcc7942_2540	-1.44686	-5.3552	0.270179	5.93615e-07	4.55638e-07	0.000541754	1.23114e-06
Synpcc7942_1643	-1.44599	-8.87124	0.162997	4.75909e-16	3.42032e-16	5.81113e-13	3.43124e-15
Synpcc7942_0055	-1.44545	-2.30172	0.627988	0.0342689	0.0251695	1	0.0333355
Synpcc7942_2033	-1.44311	-4.24892	0.339641	8.19649e-05	6.16018e-05	0.0566121	0.000120022
Synpcc7942_0042	-1.4421	-2.06295	0.699048	0.0547359	0.0393836	1	0.0508236
Synpcc7942_2004	-1.44064	-6.42414	0.224254	4.40292e-09	3.14392e-09	4.35432e-06	1.18116e-08
Synpcc7942_1272	-1.43986	-6.25151	0.230322	5.58038e-09	4.28345e-09	5.88118e-06	1.57056e-08
Synpcc7942_2350	-1.43718	-5.24412	0.274055	9.05628e-07	4.83059e-07	0.000571459	1.2941e-06
Synpcc7942_1263	-1.43061	-7.47342	0.191427	3.93751e-12	2.9787e-12	4.68251e-09	1.78343e-11
Synpcc7942_2179	-1.4304	-7.9215	0.180572	2.3999e-13	1.78861e-13	2.90828e-10	1.29246e-12
Synpcc7942_0740	-1.42842	-9.70755	0.147145	2.11909e-19	1.5991e-19	2.832e-16	2.59991e-18
Synpcc7942_1676	-1.42792	-6.7906	0.210279	3.10897e-10	2.33563e-10	3.45439e-07	1.07965e-09
Synpcc7942_0122	-1.42744	-5.09496	0.280167	2.7656e-06	2.02406e-06	0.00223861	4.8878e-06
Synpcc7942_2085	-1.42322	-7.32194	0.194377	2.04021e-11	1.46834e-11	2.25978e-08	7.95774e-11
Synpcc7942_0683	-1.42095	-6.72597	0.211264	2.54507e-10	2.01382e-10	2.98247e-07	9.34004e-10
Synpcc7942_0830	-1.41851	-10.3738	0.13674	1.47168e-21	1.07527e-21	1.93226e-18	2.25329e-20
Synpcc7942_0432	-1.41721	-6.15959	0.230082	5.43401e-09	4.35919e-09	5.97645e-06	1.5933e-08
Synpcc7942_0860	-1.41423	-5.76904	0.245141	7.83602e-08	5.98186e-08	7.55509e-05	1.80798e-07
Synpcc7942_0593	-1.41416	-8.68159	0.162892	2.58302e-15	1.82866e-15	3.07581e-12	1.68237e-14
Synpcc7942_2008	-1.41384	-7.4633	0.18944	6.51385e-12	4.77362e-12	7.44208e-09	2.74483e-11
Synpcc7942_1504	-1.41127	-5.30688	0.265931	9.11308e-07	6.80327e-07	0.000789179	1.76492e-06
Synpcc7942_0568	-1.41052	-9.10825	0.154862	4.47028e-17	3.30156e-17	5.70509e-14	3.91619e-16
Synpcc7942_0728	-1.40983	-7.79335	0.180902	3.32516e-13	2.57055e-13	4.15401e-10	1.78895e-12
Synpcc7942_B2656	-1.40776	-5.00421	0.281314	4.53329e-06	3.27052e-06	0.00354525	7.68146e-06
Synpcc7942_1398	-1.40766	-5.73552	0.245429	1.15032e-07	8.55849e-08	0.00010681	2.52603e-07
Synpcc7942_1874	-1.40532	-5.07925	0.276679	3.42043e-06	2.44885e-06	0.00268638	5.84623e-06
Synpcc7942_1011	-1.40477	-8.89615	0.157907	1.05593e-16	8.1201e-17	1.39503e-13	9.06184e-16
Synpcc7942_0155	-1.40457	-3.45412	0.406636	0.00190553	0.00128558	0.897331	0.00203919
Synpcc7942_0359	-1.40431	-6.96854	0.201522	4.24248e-11	3.43788e-11	5.23934e-08	1.78618e-10
Synpcc7942_1817	-1.40398	-4.17164	0.336555	0.000106246	6.84761e-05	0.0619709	0.000131513
Synpcc7942_2401	-1.40241	-5.78282	0.242514	7.78114e-08	5.89453e-08	7.45068e-05	1.78444e-07
Synpcc7942_0786	-1.40119	-5.98478	0.234125	2.13083e-08	1.65761e-08	2.18307e-05	5.48428e-08
Synpcc7942_2039	-1.39948	-4.63538	0.301913	1.57663e-05	1.20567e-05	0.0122134	2.60171e-05
Synpcc7942_1147	-1.39734	-6.47685	0.215744	1.72962e-09	1.3139e-09	1.86969e-06	5.34057e-09
Synpcc7942_2396	-1.39731	-3.44497	0.405609	0.00161558	0.00116122	0.819818	0.0018544
Synpcc7942_2184	-1.39677	-8.25161	0.169272	2.20826e-14	1.65217e-14	2.74425e-11	1.37876e-13
Synpcc7942_0892	-1.39635	-7.27014	0.192067	1.12937e-11	8.71764e-12	1.346e-08	4.79343e-11
Synpcc7942_0823	-1.39587	-10.4902	0.133064	2.86054e-22	2.13707e-22	3.85742e-19	4.91527e-21
Synpcc7942_1704	-1.39464	-7.56683	0.18431	1.83846e-12	1.40502e-12	2.23117e-09	8.86244e-12
Synpcc7942_2587	-1.39451	-6.74762	0.206667	3.46622e-10	2.63811e-10	3.88329e-07	1.19891e-09
Synpcc7942_1963	-1.3945	-7.39495	0.188575	1.18023e-11	8.54979e-12	1.3218e-08	4.72871e-11
Synpcc7942_2502	-1.39393	-8.61302	0.16184	2.12762e-15	1.56495e-15	2.6385e-12	1.4684e-14
Synpcc7942_1119	-1.39181	-5.13311	0.271144	2.57367e-06	1.85525e-06	0.00206118	4.50902e-06
Synpcc7942_0221	-1.38882	-7.94382	0.17483	2.10104e-13	1.56376e-13	2.54424e-10	1.13433e-12
Synpcc7942_1769	-1.38863	-5.3252	0.260765	7.50118e-07	5.68572e-07	0.000665798	1.49766e-06
Synpcc7942_1388	-1.38856	-7.73321	0.179558	5.03015e-13	3.88888e-13	6.25331e-10	2.62882e-12
Synpcc7942_2424	-1.38567	-7.62253	0.181786	1.67098e-12	1.25252e-12	1.99401e-09	8.00762e-12
Synpcc7942_0495	-1.38455	-3.68301	0.375928	0.00059421	0.000456253	0.354965	0.000775918
Synpcc7942_1461	-1.38347	-10.6859	0.129467	4.74036e-23	3.54237e-23	6.42587e-20	9.15194e-22
Synpcc7942_0043	-1.3834	-4.23902	0.32635	6.92852e-05	5.44636e-05	0.0507056	0.000107446
Synpcc7942_2279	-1.38247	-9.6244	0.143642	3.68444e-19	2.79833e-19	4.94185e-16	4.36169e-18
Synpcc7942_1287	-1.3811	-4.92725	0.280298	3.27006e-06	2.62831e-06	0.00286748	6.22737e-06
Synpcc7942_1766	-1.38033	-4.08289	0.338078	0.000111313	9.01221e-05	0.0795778	0.000169293
Synpcc7942_1141	-1.38002	-8.67179	0.159139	9.84115e-16	7.36987e-16	1.24772e-12	7.16473e-15
Synpcc7942_2590	-1.3784	-6.85869	0.200971	3.90331e-10	2.77614e-10	4.08092e-07	1.25559e-09
Synpcc7942_0946	-1.37829	-10.7332	0.128414	2.39135e-23	1.80256e-23	3.27706e-20	4.92701e-22
Synpcc7942_2329	-1.37765	-9.59401	0.143595	2.21459e-19	1.73926e-19	3.07849e-16	2.80362e-18
Synpcc7942_2067	-1.37494	-7.42748	0.185115	2.7725e-12	2.19954e-12	3.46868e-09	1.33817e-11
Synpcc7942_1991	-1.37305	-2.52045	0.544764	0.0244796	0.0161661	1	0.0220937
Synpcc7942_1255	-1.37165	-9.16886	0.149599	1.68525e-17	1.27513e-17	2.21618e-14	1.61402e-16
Synpcc7942_1358	-1.37156	-7.55155	0.181627	2.84234e-12	2.12142e-12	3.34761e-09	1.29482e-11
Synpcc7942_0188	-1.37095	-10.3353	0.132647	2.87799e-22	2.26622e-22	4.08825e-19	5.1495e-21
Synpcc7942_1917	-1.36953	-11.6559	0.117496	4.17695e-27	3.11922e-27	5.73936e-24	1.25167e-25
Synpcc7942_1708	-1.36944	-10.1093	0.135463	5.52e-21	4.19585e-21	7.51897e-18	8.32988e-20
Synpcc7942_1697	-1.3689	-4.42034	0.309683	2.86245e-05	2.32054e-05	0.0225556	4.78309e-05
Synpcc7942_0302	-1.36885	-9.62924	0.142156	8.07925e-19	5.91772e-19	1.0427e-15	8.92865e-18
Synpcc7942_0555	-1.36866	-4.87331	0.280848	3.8261e-06	3.1207e-06	0.00338596	7.3387e-06
Synpcc7942_2139	-1.36766	-2.3018	0.594171	0.0307412	0.0242728	1	0.0322384
Synpcc7942_0445	-1.36424	-8.15841	0.167219	3.13582e-14	2.39158e-14	3.9485e-11	1.91124e-13
Synpcc7942_0765	-1.35885	-4.9135	0.276554	6.35899e-06	4.63035e-06	0.00495447	1.06889e-05
Synpcc7942_0784	-1.358	-3.25073	0.417752	0.00230392	0.00180563	1	0.00280513
Synpcc7942_0390	-1.35786	-8.90011	0.152566	2.51832e-16	1.84935e-16	3.15869e-13	1.94853e-15
Synpcc7942_0099	-1.35618	-6.31077	0.2149	4.40258e-09	3.34708e-09	4.62901e-06	1.2525e-08
Synpcc7942_1664	-1.35593	-4.81004	0.281896	6.37136e-06	5.00408e-06	0.00533935	1.15094e-05
Synpcc7942_0803	-1.35542	-6.25278	0.216771	4.58098e-09	3.58547e-09	4.93719e-06	1.32592e-08
Synpcc7942_0186	-1.35476	-4.03851	0.33546	0.000139124	0.000111402	0.0965851	0.000205984
Synpcc7942_1630	-1.35345	-4.68761	0.28873	1.23144e-05	9.46077e-06	0.00972369	2.07477e-05
Synpcc7942_2024	-1.35248	-8.01861	0.168668	7.51383e-14	5.77458e-14	9.47031e-11	4.40926e-13
Synpcc7942_0278	-1.35216	-6.61659	0.20436	5.91704e-10	4.60415e-10	6.70824e-07	2.0194e-09
Synpcc7942_1063	-1.35204	-2.94017	0.459849	0.00638089	0.00475604	1	0.00704074
Synpcc7942_0937	-1.35083	-6.30529	0.214238	5.74788e-09	4.26701e-09	5.86287e-06	1.56873e-08
Synpcc7942_1842	-1.35031	-9.59654	0.140708	3.46799e-19	2.66834e-19	4.71495e-16	4.19374e-18
Synpcc7942_0963	-1.34906	-5.37225	0.251117	8.00626e-07	5.82911e-07	0.000682006	1.53329e-06
Synpcc7942_0613	-1.34882	-5.18474	0.260151	1.34257e-06	1.02973e-06	0.00117698	2.61031e-06
Synpcc7942_1256	-1.34854	-5.75546	0.234307	8.79888e-08	6.67979e-08	8.38981e-05	1.99653e-07
Synpcc7942_0828	-1.3481	-3.6906	0.365281	0.000756213	0.000538042	0.411602	0.000904409
Synpcc7942_1402	-1.34779	-4.51064	0.298803	2.62523e-05	2.01142e-05	0.0197924	4.20105e-05
Synpcc7942_1527	-1.34713	-13.4773	0.0999558	2.50917e-36	1.93804e-36	3.61639e-33	1.74055e-34
Synpcc7942_0369	-1.34711	-10.31	0.13066	7.88643e-22	6.03029e-22	1.08606e-18	1.32246e-20
Synpcc7942_0352	-1.34628	-5.74757	0.234235	7.44334e-08	5.79441e-08	7.34732e-05	1.76547e-07
Synpcc7942_2601	-1.34549	-7.7664	0.173245	3.12126e-13	2.45342e-13	3.97453e-10	1.72836e-12
Synpcc7942_1626	-1.34517	-5.21391	0.257996	9.85047e-07	7.7478e-07	0.000894096	1.9935e-06
Synpcc7942_1203	-1.34491	-6.13043	0.219383	1.98995e-08	1.43222e-08	1.89912e-05	4.8149e-08
Synpcc7942_0938	-1.34453	-5.60096	0.240053	2.69796e-07	1.96187e-07	0.000239936	5.57241e-07
Synpcc7942_0500	-1.34313	-5.93635	0.226254	2.94938e-08	2.27763e-08	2.98142e-05	7.43187e-08
Synpcc7942_0146	-1.34289	-6.33965	0.211824	3.26011e-09	2.51293e-09	3.50302e-06	9.61336e-09
Synpcc7942_2376	-1.34244	-5.21955	0.257194	1.47664e-06	1.09049e-06	0.00124098	2.74589e-06
Synpcc7942_0081	-1.34085	-3.15792	0.424599	0.00439879	0.00300401	1	0.004547
Synpcc7942_0397	-1.33963	-9.49198	0.141133	9.19891e-19	7.04716e-19	1.24101e-15	1.05484e-17
Synpcc7942_0702	-1.33914	-6.29249	0.212816	5.73462e-09	4.28866e-09	5.88404e-06	1.57056e-08
Synpcc7942_2236	-1.33866	-9.81468	0.136394	3.15453e-20	2.48174e-20	4.41749e-17	4.37435e-19
Synpcc7942_2583	-1.33807	-5.10236	0.262246	1.79451e-06	1.39595e-06	0.00157882	3.4825e-06
Synpcc7942_1113	-1.33609	-10.4448	0.127919	3.83885e-22	2.88051e-22	5.19356e-19	6.46743e-21
Synpcc7942_1657	-1.33517	-3.4058	0.392029	0.00215306	0.00146434	1	0.00230529
Synpcc7942_1998	-1.33485	-6.44703	0.207048	1.43215e-09	1.12632e-09	1.60613e-06	4.60788e-09
Synpcc7942_0418	-1.33388	-3.0995	0.430352	0.00402255	0.0026078	1	0.00397279
Synpcc7942_2152	-1.33384	-4.43566	0.300708	2.8981e-05	2.3142e-05	0.0225172	4.77526e-05
Synpcc7942_2431	-1.33349	-18.3906	0.0725093	2.01423e-66	1.56958e-66	2.95866e-63	1.48011e-63
Synpcc7942_0184	-1.33324	-10.4754	0.127274	6.27473e-23	4.98313e-23	9.02944e-20	1.25309e-21
Synpcc7942_0451	-1.33036	-6.39757	0.207948	2.57134e-09	1.9641e-09	2.76939e-06	7.76583e-09
Synpcc7942_1084	-1.32947	-4.10838	0.3236	0.000113805	8.97165e-05	0.0793991	0.000168767
Synpcc7942_1992	-1.32919	-5.89132	0.225619	3.82658e-08	2.94793e-08	3.81757e-05	9.39156e-08
Synpcc7942_0705	-1.32851	-4.83727	0.27464	9.81753e-06	7.02009e-06	0.00738514	1.58562e-05
Synpcc7942_1024	-1.32722	-10.0797	0.131672	3.04329e-21	2.39321e-21	4.29102e-18	4.80169e-20
Synpcc7942_2336	-1.32601	-2.42003	0.547933	0.0297061	0.0200779	1	0.0270285
Synpcc7942_1069	-1.3248	-8.8397	0.14987	2.02283e-16	1.53892e-16	2.6331e-13	1.6491e-15
Synpcc7942_0688	-1.32224	-4.55211	0.290467	2.53589e-05	1.89295e-05	0.0186456	3.958e-05
Synpcc7942_2159	-1.32146	-8.32595	0.158715	4.62529e-15	3.67394e-15	6.15018e-12	3.25308e-14
Synpcc7942_2427	-1.32091	-6.63151	0.199188	3.66542e-10	2.95519e-10	4.34117e-07	1.33337e-09
Synpcc7942_0466	-1.32054	-11.5372	0.114459	4.60017e-27	3.5516e-27	6.53139e-24	1.39548e-25
Synpcc7942_0638	-1.31997	-4.96894	0.265644	3.09703e-06	2.43524e-06	0.00267389	5.82111e-06
Synpcc7942_0365	-1.31933	-5.3818	0.245147	5.59427e-07	4.22335e-07	0.000504268	1.14938e-06
Synpcc7942_1826	-1.31733	-7.13678	0.184583	2.01669e-11	1.59089e-11	2.44201e-08	8.5239e-11
Synpcc7942_0234	-1.3165	-10.9374	0.120367	9.31678e-25	7.34562e-25	1.33837e-21	2.13136e-23
Synpcc7942_0772	-1.31578	-5.30013	0.248254	5.22307e-07	4.23719e-07	0.000505497	1.15149e-06
Synpcc7942_2115	-1.31534	-8.23094	0.159805	1.45477e-14	1.12583e-14	1.87451e-11	9.56448e-14
Synpcc7942_0574	-1.31481	-6.51082	0.201942	1.2421e-09	9.55753e-10	1.36959e-06	3.96342e-09
Synpcc7942_1280	-1.31332	-10.4067	0.126199	2.00579e-22	1.5622e-22	2.82134e-19	3.63743e-21
Synpcc7942_0050	-1.31323	-5.10435	0.257278	1.62973e-06	1.2801e-06	0.00145036	3.20196e-06
Synpcc7942_2278	-1.31313	-7.45386	0.176168	4.66497e-12	3.51846e-12	5.50287e-09	2.05443e-11
Synpcc7942_2097	-1.31279	-6.86321	0.19128	1.25817e-10	9.83814e-11	1.47179e-07	4.74546e-10
Synpcc7942_2140	-1.31277	-5.36498	0.244692	8.89381e-07	6.41138e-07	0.000745644	1.67015e-06
Synpcc7942_0847	-1.31179	-9.0583	0.144817	2.30412e-17	1.79291e-17	3.10891e-14	2.21009e-16
Synpcc7942_2101	-1.3107	-5.24012	0.250128	7.27434e-07	5.86984e-07	0.000685597	1.53971e-06
Synpcc7942_2407	-1.31069	-5.48456	0.238978	2.79415e-07	2.17953e-07	0.000265902	6.1628e-07
Synpcc7942_0473	-1.30966	-9.53053	0.137417	5.94245e-19	4.57519e-19	8.07521e-16	7.0728e-18
Synpcc7942_0980	-1.3096	-6.85586	0.191018	1.75725e-10	1.34056e-10	1.9961e-07	6.35252e-10
Synpcc7942_0280	-1.30924	-7.02421	0.186389	3.68325e-11	2.93312e-11	4.47887e-08	1.53663e-10
Synpcc7942_2158	-1.30854	-4.20416	0.31125	7.00169e-05	5.65927e-05	0.052518	0.000111297
Synpcc7942_0902	-1.30651	-5.15888	0.253256	1.42109e-06	1.1004e-06	0.00125116	2.76714e-06
Synpcc7942_2262	-1.30475	-11.5204	0.113255	1.43498e-26	1.07557e-26	1.9726e-23	3.82742e-25
Synpcc7942_1611	-1.30399	-4.13404	0.315428	0.000108916	8.47922e-05	0.0755498	0.00016056
Synpcc7942_0111	-1.30329	-9.48521	0.137402	1.61063e-18	1.20615e-18	2.11921e-15	1.74985e-17
Synpcc7942_0792	-1.30243	-9.96326	0.130723	1.60553e-20	1.23106e-20	2.19498e-17	2.23248e-19
Synpcc7942_1553	-1.30171	-7.49806	0.173607	2.06269e-12	1.61547e-12	2.56213e-09	1.01222e-11
Synpcc7942_0669	-1.30169	-6.3591	0.204697	3.90803e-09	2.92631e-09	4.06757e-06	1.11047e-08
Synpcc7942_2040	-1.30114	-5.20243	0.250103	9.92529e-07	7.86063e-07	0.000906331	2.01977e-06
Synpcc7942_0904	-1.30061	-4.06912	0.319629	0.000149411	0.000114459	0.0991211	0.000211429
Synpcc7942_1940	-1.3005	-8.5482	0.152138	1.42996e-15	1.10415e-15	1.86601e-12	1.05707e-14
Synpcc7942_B2631	-1.29904	-7.23235	0.179615	2.04364e-11	1.53568e-11	2.3588e-08	8.25154e-11
Synpcc7942_2373	-1.29735	-8.84074	0.146747	2.6862e-16	2.01289e-16	3.43198e-13	2.08589e-15
Synpcc7942_0178	-1.29676	-6.29652	0.205948	3.10692e-09	2.4664e-09	3.4431e-06	9.47026e-09
Synpcc7942_0228	-1.29593	-3.4396	0.376766	0.00152284	0.00112201	0.794385	0.00179484
Synpcc7942_C2657	-1.29582	-7.82479	0.165604	1.16721e-13	9.52707e-14	1.55577e-10	7.07404e-13
Synpcc7942_0672	-1.29084	-5.81621	0.221939	5.99637e-08	4.59016e-08	5.85704e-05	1.41686e-07
Synpcc7942_2496	-1.29067	-8.20439	0.157315	2.78817e-14	2.09929e-14	3.47433e-11	1.70658e-13
Synpcc7942_0941	-1.29051	-5.18361	0.248959	1.16911e-06	9.15891e-07	0.00104869	2.32799e-06
Synpcc7942_0953	-1.29032	-4.45872	0.289393	2.88459e-05	2.26245e-05	0.0220363	4.67359e-05
Synpcc7942_2260	-1.29023	-3.38429	0.381242	0.00139532	0.000971305	0.702254	0.00157378
Synpcc7942_0116	-1.28716	-5.7655	0.223252	8.41123e-08	6.38049e-08	8.02665e-05	1.91313e-07
Synpcc7942_1384	-1.28709	-7.11544	0.180886	2.47936e-11	1.9451e-11	2.97601e-08	1.02758e-10
Synpcc7942_2147	-1.28658	-4.36193	0.294956	4.10819e-05	3.25006e-05	0.030973	6.56275e-05
Synpcc7942_0038	-1.28615	-3.44653	0.373172	0.00120638	0.000951402	0.693572	0.00154846
Synpcc7942_1368	-1.28463	-3.88211	0.330911	0.000263933	0.000208455	0.172601	0.000371237
Synpcc7942_0859	-1.28175	-8.93807	0.143403	1.70838e-16	1.26079e-16	2.15846e-13	1.35877e-15
Synpcc7942_1437	-1.2817	-3.04951	0.420297	0.00400508	0.00321451	1	0.00485183
Synpcc7942_0279	-1.28121	-8.90248	0.143917	6.35304e-17	5.00124e-17	8.61213e-14	5.71656e-16
Synpcc7942_2404	-1.28031	-6.41045	0.199722	2.69665e-09	2.03559e-09	2.86611e-06	8.01488e-09
Synpcc7942_B2638	-1.2796	-8.64948	0.147939	1.07165e-15	8.06154e-16	1.36401e-12	7.79695e-15
Synpcc7942_0269	-1.27919	-7.41514	0.17251	3.6816e-12	2.87818e-12	4.52738e-09	1.72874e-11
Synpcc7942_1641	-1.27917	-6.13727	0.208426	9.74789e-09	7.54203e-09	1.01667e-05	2.63901e-08
Synpcc7942_0109	-1.27892	-4.65117	0.274968	1.28633e-05	1.00847e-05	0.0103368	2.20647e-05
Synpcc7942_1039	-1.27836	-1.93696	0.659985	0.0695512	0.0544767	1	0.0688165
Synpcc7942_2001	-1.27769	-5.19263	0.246059	1.12552e-06	8.81128e-07	0.00101065	2.24568e-06
Synpcc7942_0245	-1.27743	-8.21391	0.155521	1.292e-14	1.01448e-14	1.69013e-11	8.65752e-14
Synpcc7942_0718	-1.27741	-7.71708	0.16553	7.18433e-13	5.4627e-13	8.75671e-10	3.62769e-12
Synpcc7942_B2627	-1.27701	-15.6735	0.0814758	3.23705e-49	2.56826e-49	4.82833e-46	6.91962e-47
Synpcc7942_2066	-1.27638	-7.23274	0.176473	8.20579e-12	6.61239e-12	1.02624e-08	3.72268e-11
Synpcc7942_1880	-1.27629	-2.15827	0.591348	0.0487594	0.0338639	1	0.0440464
Synpcc7942_2551	-1.27532	-11.5218	0.110687	7.55773e-27	5.77492e-27	1.06085e-23	2.1783e-25
Synpcc7942_0642	-1.2752	-6.78824	0.187854	1.89256e-10	1.48652e-10	2.21045e-07	7.00893e-10
Synpcc7942_1321	-1.27452	-7.68719	0.165797	6.0496e-13	4.71902e-13	7.57875e-10	3.16604e-12
Synpcc7942_1989	-1.27408	-4.54738	0.280179	2.42861e-05	1.83469e-05	0.0181267	3.84896e-05
Synpcc7942_2413	-1.27309	-2.56577	0.496182	0.0172817	0.0130711	1	0.0180601
Synpcc7942_0729	-1.27253	-5.96064	0.213489	2.10006e-08	1.6604e-08	2.18509e-05	5.48428e-08
Synpcc7942_0391	-1.27192	-8.40267	0.151371	1.73538e-15	1.41027e-15	2.37913e-12	1.32989e-14
Synpcc7942_2335	-1.27184	-8.09021	0.157207	2.28705e-14	1.83272e-14	3.04048e-11	1.51601e-13
Synpcc7942_1064	-1.27172	-4.7043	0.270331	9.64116e-06	7.63858e-06	0.00798231	1.71097e-05
Synpcc7942_0360	-1.27038	-7.60012	0.167152	5.88545e-13	4.79337e-13	7.68856e-10	3.19445e-12
Synpcc7942_0490	-1.2698	-5.52455	0.229846	1.83355e-07	1.47199e-07	0.000181349	4.23457e-07
Synpcc7942_0550	-1.26954	-4.19649	0.302525	0.000110943	8.1519e-05	0.0729595	0.000154985
Synpcc7942_1702	-1.2694	-2.77847	0.456872	0.0106852	0.00779651	1	0.0111819
Synpcc7942_1040	-1.26882	-4.9205	0.257865	4.53887e-06	3.47579e-06	0.0037469	8.10174e-06
Synpcc7942_1919	-1.26875	-7.58437	0.167285	3.32894e-12	2.41991e-12	3.81135e-09	1.4628e-11
Synpcc7942_B2654	-1.26842	-6.00803	0.211121	1.90678e-08	1.48092e-08	1.95925e-05	4.95214e-08
Synpcc7942_1925	-1.2673	-9.0966	0.139316	1.67536e-17	1.30429e-17	2.26556e-14	1.63993e-16
Synpcc7942_0867	-1.26618	-3.28437	0.385517	0.00220098	0.00168903	1	0.0026283
Synpcc7942_2363	-1.26612	-4.31508	0.293418	8.14612e-05	5.80456e-05	0.0536261	0.000113562
Synpcc7942_0686	-1.26572	-6.72163	0.188305	1.72882e-10	1.41874e-10	2.11108e-07	6.7061e-10
Synpcc7942_2200	-1.26531	-5.27767	0.239749	1.02685e-06	7.68569e-07	0.000888466	1.98293e-06
Synpcc7942_1493	-1.26429	-6.69634	0.188804	2.98822e-10	2.36854e-10	3.49834e-07	1.08953e-09
Synpcc7942_1749	-1.26412	-4.27121	0.295962	5.70198e-05	4.54716e-05	0.0426068	9.0273e-05
Synpcc7942_0566	-1.26338	-6.41668	0.19689	2.33747e-09	1.7831e-09	2.51774e-06	7.07984e-09
Synpcc7942_0177	-1.26295	-6.11751	0.206448	8.2958e-09	6.6061e-09	8.93805e-06	2.33316e-08
Synpcc7942_0069	-1.26123	-4.80325	0.262578	7.53576e-06	5.78094e-06	0.00613935	1.32156e-05
Synpcc7942_0102	-1.26085	-2.13843	0.589614	0.0433295	0.0331131	1	0.0430996
Synpcc7942_1012	-1.26065	-5.55083	0.22711	1.62558e-07	1.30272e-07	0.000161016	3.77409e-07
Synpcc7942_2242	-1.25961	-6.85375	0.183784	9.01128e-11	7.28575e-11	1.09578e-07	3.58771e-10
Synpcc7942_1750	-1.25926	-4.34869	0.289573	3.8661e-05	3.13149e-05	0.0299684	6.35053e-05
Synpcc7942_1467	-1.25902	-3.15002	0.399687	0.00261949	0.00219885	1	0.00338257
Synpcc7942_0948	-1.25738	-7.75739	0.162088	3.16386e-13	2.49522e-13	4.03726e-10	1.74943e-12
Synpcc7942_1347	-1.25708	-7.09977	0.177059	2.21489e-11	1.76722e-11	2.70737e-08	9.38865e-11
Synpcc7942_B2632	-1.2568	-11.6217	0.108143	1.77589e-27	1.37496e-27	2.53131e-24	5.63735e-26
Synpcc7942_1328	-1.25631	-4.9704	0.252759	3.94507e-06	2.98093e-06	0.00323729	7.01877e-06
Synpcc7942_0741	-1.25529	-8.7289	0.143808	2.53392e-16	1.99312e-16	3.40027e-13	2.07681e-15
Synpcc7942_0072	-1.25462	-5.76777	0.217522	6.20104e-08	4.87224e-08	6.21211e-05	1.50148e-07
Synpcc7942_B2634	-1.25381	-17.333	0.0723362	3.34729e-59	2.60764e-59	4.91019e-56	1.2295e-56
Synpcc7942_1103	-1.25362	-7.13544	0.175689	2.31394e-11	1.80691e-11	2.76638e-08	9.57256e-11
Synpcc7942_0691	-1.25296	-4.10106	0.305521	9.81753e-05	8.05931e-05	0.0722115	0.000153379
Synpcc7942_0498	-1.25286	-12.0521	0.103953	9.10316e-30	7.20468e-30	1.33431e-26	3.88229e-28
Synpcc7942_2533	-1.25269	-4.34785	0.288118	4.3237e-05	3.42482e-05	0.0326042	6.90824e-05
Synpcc7942_2563	-1.25263	-11.4112	0.109772	7.91881e-27	6.25357e-27	1.14816e-23	2.3126e-25
Synpcc7942_1117	-1.25204	-4.04305	0.309678	0.000171809	0.000130302	0.11206	0.000239289
Synpcc7942_0208	-1.25016	-14.3722	0.0869846	6.98774e-42	5.5955e-42	1.04972e-38	9.59373e-40
Synpcc7942_0242	-1.24927	-8.464	0.147598	2.75627e-15	2.1256e-15	3.57101e-12	1.93666e-14
Synpcc7942_0169	-1.24837	-12.2396	0.101994	1.87628e-30	1.4671e-30	2.72001e-27	8.38472e-29
Synpcc7942_0663	-1.24793	-9.2388	0.135075	2.47005e-18	1.99311e-18	3.49392e-15	2.79522e-17
Synpcc7942_0836	-1.2476	-7.97246	0.156489	6.66274e-14	5.26765e-14	8.64947e-11	4.05501e-13
Synpcc7942_0163	-1.24722	-6.3235	0.197236	2.50501e-09	2.00062e-09	2.81888e-06	7.89367e-09
Synpcc7942_1247	-1.24653	-3.87	0.3221	0.000334519	0.000251351	0.203845	0.000440564
Synpcc7942_2582	-1.24569	-7.89927	0.157697	1.73991e-13	1.33725e-13	2.17971e-10	9.81342e-13
Synpcc7942_1463	-1.24563	-10.3849	0.119946	1.33334e-22	1.06247e-22	1.92095e-19	2.53648e-21
Synpcc7942_B2659	-1.24526	-7.20025	0.172946	1.60213e-11	1.24639e-11	1.92069e-08	6.7939e-11
Synpcc7942_1877	-1.24526	-11.9438	0.10426	2.99787e-29	2.37048e-29	4.38538e-26	1.2083e-27
Synpcc7942_1266	-1.24455	-5.10235	0.243917	1.32406e-06	1.07857e-06	0.00122957	2.72282e-06
Synpcc7942_1935	-1.24438	-7.59417	0.16386	1.65442e-12	1.25751e-12	2.00071e-09	8.01241e-12
Synpcc7942_0753	-1.24373	-9.40788	0.132201	5.78382e-19	4.67164e-19	8.24078e-16	7.16318e-18
Synpcc7942_2034	-1.24359	-8.484	0.146581	1.60009e-15	1.26152e-15	2.12945e-12	1.19559e-14
Synpcc7942_2384	-1.24337	-14.5442	0.0854892	1.20979e-42	9.60038e-43	1.80199e-39	1.81063e-40
Synpcc7942_0750	-1.2433	-12.2366	0.101605	6.42139e-31	5.17198e-31	9.59403e-28	3.04824e-29
Synpcc7942_B2620	-1.24285	-8.42536	0.147512	2.19273e-15	1.74147e-15	2.93263e-12	1.61793e-14
Synpcc7942_1620	-1.24192	-7.28918	0.170378	9.19676e-12	7.14324e-12	1.1072e-08	3.99767e-11
Synpcc7942_0375	-1.24138	-7.99358	0.155297	6.07023e-14	4.7816e-14	7.86573e-11	3.72648e-13
Synpcc7942_0001	-1.24107	-6.19378	0.200373	1.04035e-08	7.7373e-09	1.04221e-05	2.70232e-08
Synpcc7942_0255	-1.23929	-7.81574	0.158563	1.94595e-13	1.54259e-13	2.51133e-10	1.12329e-12
Synpcc7942_0991	-1.23922	-6.68909	0.18526	4.04009e-10	3.12925e-10	4.58749e-07	1.40185e-09
Synpcc7942_0120	-1.23794	-5.26999	0.234904	9.4379e-07	7.1871e-07	0.000832267	1.85938e-06
Synpcc7942_0546	-1.23716	-9.53232	0.129786	1.87468e-19	1.5184e-19	2.6906e-16	2.49018e-18
Synpcc7942_1518	-1.23691	-10.7721	0.114825	6.76288e-24	5.26106e-24	9.57513e-21	1.48095e-22
Synpcc7942_0781	-1.23518	-12.0692	0.102341	5.44292e-30	4.34772e-30	8.05632e-27	2.41171e-28
Synpcc7942_1725	-1.23395	-7.24167	0.170395	9.35747e-12	7.43182e-12	1.15119e-08	4.14687e-11
Synpcc7942_1098	-1.23247	-9.02782	0.136519	2.20166e-17	1.73798e-17	3.01539e-14	2.15646e-16
Synpcc7942_0899	-1.23226	-5.73739	0.214778	8.58694e-08	6.61228e-08	8.31164e-05	1.97949e-07
Synpcc7942_2553	-1.23193	-4.29389	0.286903	8.72419e-05	6.23244e-05	0.0570367	0.00012093
Synpcc7942_1245	-1.23147	-5.68418	0.216649	8.78205e-08	6.97462e-08	8.74618e-05	2.07806e-07
Synpcc7942_2261	-1.23027	-4.1047	0.299723	0.000106707	8.56555e-05	0.0761477	0.00016187
Synpcc7942_B2625	-1.22877	-12.5972	0.0975431	9.49242e-32	7.2452e-32	1.34543e-28	4.55482e-30
Synpcc7942_0581	-1.22802	-4.72194	0.260066	8.65343e-06	6.89362e-06	0.00725898	1.55892e-05
Synpcc7942_0521	-1.22545	-5.30952	0.230802	4.32477e-07	3.57899e-07	0.000430195	9.85398e-07
Synpcc7942_B2623	-1.22532	-16.0468	0.0763589	2.47568e-51	1.95211e-51	3.67387e-48	7.36336e-49
Synpcc7942_1243	-1.22441	-7.28832	0.167997	6.11463e-12	4.90017e-12	7.62956e-09	2.80052e-11
Synpcc7942_0755	-1.2239	-6.64758	0.184112	3.03936e-10	2.47025e-10	3.64114e-07	1.12806e-09
Synpcc7942_1934	-1.22327	-9.17221	0.133366	7.77404e-18	6.09742e-18	1.06339e-14	8.04177e-17
Synpcc7942_0749	-1.22179	-5.36529	0.227721	5.99789e-07	4.56643e-07	0.000542491	1.23209e-06
Synpcc7942_0716	-1.22127	-10.0506	0.121512	7.38872e-21	5.66735e-21	1.01276e-17	1.06886e-19
Synpcc7942_2447	-1.22121	-3.94621	0.309463	0.00019746	0.000158055	0.134031	0.000286903
Synpcc7942_1968	-1.22042	-8.04206	0.151755	2.33713e-14	1.91157e-14	3.16938e-11	1.57433e-13
Synpcc7942_2125	-1.22038	-4.25114	0.287071	6.12789e-05	4.89533e-05	0.0458203	9.70831e-05
Synpcc7942_0379	-1.21829	-3.349	0.363778	0.00160508	0.00127956	0.894415	0.00203136
Synpcc7942_0499	-1.21808	-7.82687	0.155627	2.46034e-13	1.91076e-13	3.10308e-10	1.37023e-12
Synpcc7942_0714	-1.21773	-10.1532	0.119935	1.0833e-21	8.64507e-22	1.55438e-18	1.83198e-20
Synpcc7942_1607	-1.2173	-9.7088	0.125381	7.15651e-20	5.65577e-20	1.0056e-16	9.78604e-19
Synpcc7942_1668	-1.21712	-10.3872	0.117175	1.65939e-22	1.31042e-22	2.36793e-19	3.08932e-21
Synpcc7942_1821	-1.21708	-3.80777	0.31963	0.000365916	0.000284663	0.228869	0.000495728
Synpcc7942_1859	-1.21488	-7.4125	0.163896	4.09869e-12	3.18329e-12	4.99777e-09	1.89391e-11
Synpcc7942_1698	-1.21466	-3.62559	0.335024	0.000675097	0.000528884	0.4053	0.000889809
Synpcc7942_1783	-1.21445	-13.4437	0.0903364	6.01592e-37	4.83915e-37	9.03952e-34	4.80349e-35
Synpcc7942_0427	-1.21379	-4.43396	0.273749	2.48415e-05	2.04802e-05	0.0200383	4.24925e-05
Synpcc7942_1375	-1.21229	-5.6509	0.214531	1.26989e-07	9.8421e-08	0.000122436	2.88681e-07
Synpcc7942_1420	-1.2122	-9.37121	0.129354	1.4576e-18	1.14483e-18	2.01376e-15	1.67532e-17
Synpcc7942_1381	-1.21106	-6.60678	0.183305	6.52923e-10	5.06176e-10	7.3598e-07	2.20473e-09
Synpcc7942_1323	-1.21087	-6.53427	0.18531	1.04766e-09	8.08695e-10	1.16048e-06	3.37433e-09
Synpcc7942_1573	-1.21036	-4.30181	0.281361	4.45915e-05	3.64906e-05	0.0347025	7.35269e-05
Synpcc7942_B2636	-1.20992	-7.95092	0.152173	7.34315e-14	5.82663e-14	9.54985e-11	4.43106e-13
Synpcc7942_0831	-1.20975	-6.60943	0.183034	8.36406e-10	6.32912e-10	9.14558e-07	2.70062e-09
Synpcc7942_1213	-1.2092	-4.47325	0.270317	3.16827e-05	2.41111e-05	0.0233154	4.94277e-05
Synpcc7942_1539	-1.20913	-3.99587	0.302594	0.000150803	0.000123152	0.106403	0.000227043
Synpcc7942_0752	-1.20885	-4.1461	0.291563	9.23091e-05	7.38257e-05	0.0663693	0.000140926
Synpcc7942_2370	-1.20867	-3.41506	0.353924	0.00144936	0.00111345	0.789438	0.00178266
Synpcc7942_1314	-1.20859	-8.83587	0.136782	9.75167e-17	7.71632e-17	1.32643e-13	8.66248e-16
Synpcc7942_2043	-1.20826	-4.31451	0.280046	4.87829e-05	3.8755e-05	0.0366623	7.76748e-05
Synpcc7942_1575	-1.20759	-10.4779	0.115251	6.92848e-23	5.47738e-23	9.91954e-20	1.35926e-21
Synpcc7942_1362	-1.20755	-5.46568	0.220933	2.7869e-07	2.20192e-07	0.000268414	6.2168e-07
Synpcc7942_0216	-1.20639	-8.79188	0.137216	2.05797e-16	1.59483e-16	2.72715e-13	1.69935e-15
Synpcc7942_0785	-1.20588	-12.0002	0.100488	1.02036e-29	8.17452e-30	1.5131e-26	4.28254e-28
Synpcc7942_0947	-1.20571	-7.55792	0.15953	1.66223e-12	1.28478e-12	2.0428e-09	8.15855e-12
Synpcc7942_0124	-1.20093	-6.95603	0.172646	6.09021e-11	4.82154e-11	7.29499e-08	2.4314e-10
Synpcc7942_1760	-1.20018	-7.86585	0.152581	8.94374e-14	7.28667e-14	1.19283e-10	5.49706e-13
Synpcc7942_2105	-1.20014	-5.73757	0.209172	7.79348e-08	6.07137e-08	7.656e-05	1.82917e-07
Synpcc7942_B2641	-1.19978	-3.10201	0.386775	0.00335142	0.00271055	1	0.00412265
Synpcc7942_1166	-1.19915	-5.86051	0.204615	3.15782e-08	2.53488e-08	3.31056e-05	8.22855e-08
Synpcc7942_0756	-1.1972	-5.46366	0.21912	2.60048e-07	2.07638e-07	0.000253526	5.87995e-07
Synpcc7942_0235	-1.19714	-4.65048	0.257423	1.14463e-05	9.17075e-06	0.00947338	2.0253e-05
Synpcc7942_0005	-1.19671	-8.28828	0.144385	3.81053e-15	3.1121e-15	5.21277e-12	2.7686e-14
Synpcc7942_0770	-1.1967	-7.48709	0.159835	1.06505e-12	8.79155e-13	1.40137e-09	5.659e-12
Synpcc7942_1167	-1.19627	-4.47135	0.267541	2.21474e-05	1.81054e-05	0.0179063	3.80254e-05
Synpcc7942_2166	-1.19622	-6.49452	0.184189	9.50543e-10	7.5698e-10	1.08778e-06	3.17259e-09
Synpcc7942_2036	-1.19496	-5.59535	0.213564	9.05273e-08	7.5892e-08	9.49409e-05	2.25051e-07
Synpcc7942_1564	-1.19461	-4.16287	0.286968	8.7026e-05	6.94954e-05	0.0626848	0.000133064
Synpcc7942_1693	-1.19441	-4.71691	0.253219	8.82612e-06	7.03403e-06	0.00739277	1.58582e-05
Synpcc7942_0771	-1.19236	-8.58405	0.138904	4.60105e-16	3.72424e-16	6.32375e-13	3.71635e-15
Synpcc7942_C2655	-1.19129	-9.6203	0.123831	7.29797e-20	5.95774e-20	1.05869e-16	1.02148e-18
Synpcc7942_0199	-1.19061	-7.99132	0.148988	3.5844e-14	2.92145e-14	4.81748e-11	2.31507e-13
Synpcc7942_0147	-1.19016	-5.60692	0.212266	1.12986e-07	9.14141e-08	0.000113902	2.68966e-07
Synpcc7942_1158	-1.18873	-5.08752	0.233656	2.10276e-06	1.61346e-06	0.00181191	3.98296e-06
Synpcc7942_1672	-1.18863	-5.70215	0.208453	9.60088e-08	7.45647e-08	9.3355e-05	2.21463e-07
Synpcc7942_0648	-1.18825	-1.74957	0.679166	0.102069	0.0763457	1	0.0946044
Synpcc7942_2366	-1.18816	-3.7154	0.319793	0.000469883	0.000373358	0.294206	0.000640368
Synpcc7942_2189	-1.18806	-3.83958	0.309425	0.000273003	0.000222542	0.182707	0.000393727
Synpcc7942_0744	-1.18486	-8.5271	0.138952	5.53691e-16	4.54559e-16	7.70932e-13	4.48847e-15
Synpcc7942_C2656	-1.18342	-10.4238	0.113531	4.06093e-23	3.33657e-23	6.05587e-20	8.73996e-22
Synpcc7942_1350	-1.18178	-3.30157	0.357945	0.00191368	0.00151323	1	0.00237236
Synpcc7942_0502	-1.18163	-5.22253	0.226255	7.14818e-07	5.85442e-07	0.000684381	1.5378e-06
Synpcc7942_2108	-1.18136	-4.74693	0.248868	7.28833e-06	5.86918e-06	0.0062272	1.34011e-05
Synpcc7942_0168	-1.18136	-5.02887	0.234915	1.93194e-06	1.56644e-06	0.00176225	3.87705e-06
Synpcc7942_1713	-1.18128	-6.1358	0.192523	5.94992e-09	4.85462e-09	6.63626e-06	1.76073e-08
Synpcc7942_2593	-1.18093	-5.86485	0.201358	3.93715e-08	3.07252e-08	3.96986e-05	9.7391e-08
Synpcc7942_0244	-1.18035	-10.7389	0.109914	1.78647e-24	1.47229e-24	2.68103e-21	4.20717e-23
Synpcc7942_2543	-1.1796	-5.04409	0.233858	1.48725e-06	1.24177e-06	0.00140817	3.11019e-06
Synpcc7942_1806	-1.17914	-4.62786	0.254791	1.3485e-05	1.06744e-05	0.0108986	2.3247e-05
Synpcc7942_1780	-1.17906	-9.45724	0.124673	6.7572e-19	5.31852e-19	9.37656e-16	8.0893e-18
Synpcc7942_2035	-1.17708	-6.69156	0.175905	2.46359e-10	1.99177e-10	2.9518e-07	9.27524e-10
Synpcc7942_2258	-1.17662	-7.70149	0.152779	3.00711e-13	2.44308e-13	3.96024e-10	1.72836e-12
Synpcc7942_2534	-1.17488	-4.16557	0.282045	8.62038e-05	6.88232e-05	0.0622161	0.000132045
Synpcc7942_0135	-1.17486	-7.33604	0.160149	4.13619e-12	3.33299e-12	5.21946e-09	1.95826e-11
Synpcc7942_0465	-1.17439	-5.19563	0.226035	7.61615e-07	6.29945e-07	0.000734516	1.64782e-06
Synpcc7942_1878	-1.17383	-8.01587	0.146438	3.35741e-14	2.71713e-14	4.48326e-11	2.16224e-13
Synpcc7942_0044	-1.1737	-11.0075	0.106627	3.39318e-25	2.70453e-25	4.93307e-22	8.09643e-24
Synpcc7942_0754	-1.17309	-3.22846	0.363361	0.00245132	0.00192629	1	0.0029803
Synpcc7942_1451	-1.17286	-5.98499	0.195966	2.1287e-08	1.65593e-08	2.18251e-05	5.48428e-08
Synpcc7942_1599	-1.17241	-5.84562	0.200563	3.51778e-08	2.81474e-08	3.65481e-05	9.0129e-08
Synpcc7942_0563	-1.17067	-4.69471	0.249359	1.14088e-05	8.83722e-06	0.00915536	1.95852e-05
Synpcc7942_2374	-1.16975	-8.99945	0.12998	1.30321e-17	1.06798e-17	1.85722e-14	1.36096e-16
Synpcc7942_1111	-1.16966	-9.91854	0.117926	6.98271e-21	5.6301e-21	1.00666e-17	1.06886e-19
Synpcc7942_0983	-1.16953	-4.92012	0.237705	2.34801e-06	2.00163e-06	0.00221781	4.84491e-06
Synpcc7942_2479	-1.16921	-3.13339	0.373144	0.00297387	0.00242665	1	0.00371785
Synpcc7942_0846	-1.16908	-6.50709	0.179663	5.5721e-10	4.6335e-10	6.74638e-07	2.02756e-09
Synpcc7942_0283	-1.16848	-7.53019	0.155173	1.14577e-12	9.21321e-13	1.46766e-09	5.91024e-12
Synpcc7942_1228	-1.16768	-5.11967	0.228077	1.26884e-06	1.02739e-06	0.00117534	2.60789e-06
Synpcc7942_0994	-1.16755	-4.7446	0.246079	7.91526e-06	6.2941e-06	0.00664027	1.42676e-05
Synpcc7942_1840	-1.16686	-4.68294	0.249174	8.82853e-06	7.22446e-06	0.00757846	1.62594e-05
Synpcc7942_1958	-1.1663	-3.35915	0.347201	0.00155836	0.00124093	0.87204	0.00197501
Synpcc7942_1183	-1.16528	-4.88429	0.238577	4.36169e-06	3.45291e-06	0.00372569	8.05964e-06
Synpcc7942_2448	-1.16444	-8.79156	0.13245	1.14207e-16	9.12796e-17	1.56453e-13	9.95106e-16
Synpcc7942_2408	-1.16379	-4.90327	0.23735	3.60935e-06	2.90619e-06	0.00316193	6.85991e-06
Synpcc7942_0342	-1.16262	-4.09972	0.283586	0.000128279	9.91213e-05	0.0868303	0.000184909
Synpcc7942_0840	-1.16196	-2.36694	0.490911	0.0300674	0.0217977	1	0.029177
Synpcc7942_1627	-1.16127	-7.83203	0.148273	1.56358e-13	1.24795e-13	2.0354e-10	9.19387e-13
Synpcc7942_B2616	-1.16036	-5.32252	0.21801	4.30965e-07	3.53617e-07	0.000425401	9.75031e-07
Synpcc7942_0239	-1.16009	-5.0718	0.228734	2.03477e-06	1.58677e-06	0.00178353	3.92222e-06
Synpcc7942_1295	-1.15986	-7.65216	0.151573	4.10981e-13	3.34659e-13	5.39136e-10	2.28684e-12
Synpcc7942_1399	-1.1592	-3.85254	0.300893	0.000234619	0.000196447	0.163444	0.000351183
Synpcc7942_0767	-1.15917	-5.6115	0.206571	1.51619e-07	1.17852e-07	0.000145901	3.4248e-07
Synpcc7942_0204	-1.15894	-3.37134	0.343763	0.00129228	0.00108078	0.769514	0.00173476
Synpcc7942_0314	-1.15827	-5.29048	0.218934	4.59572e-07	3.82143e-07	0.000457425	1.04452e-06
Synpcc7942_0838	-1.1577	-7.32357	0.158079	4.30915e-12	3.48332e-12	5.45139e-09	2.04023e-11
Synpcc7942_1642	-1.1575	-6.51691	0.177615	7.29865e-10	5.88475e-10	8.53288e-07	2.53973e-09
Synpcc7942_1082	-1.15733	-12.6844	0.0912405	2.52025e-33	2.05692e-33	3.82792e-30	1.49205e-31
Synpcc7942_0503	-1.15699	-2.50468	0.461929	0.0188565	0.0148118	1	0.0203609
Synpcc7942_0952	-1.15679	-4.57549	0.252822	1.78959e-05	1.4009e-05	0.014051	2.9888e-05
Synpcc7942_1339	-1.15672	-2.87858	0.401836	0.00631931	0.00517246	1	0.00758574
Synpcc7942_1371	-1.15535	-7.95361	0.14526	6.43331e-14	5.14153e-14	8.44754e-11	3.97415e-13
Synpcc7942_1580	-1.15503	-5.5482	0.208182	2.01317e-07	1.57218e-07	0.000193221	4.50629e-07
Synpcc7942_2557	-1.1547	-4.76381	0.24239	6.00437e-06	4.93526e-06	0.00527086	1.1365e-05
Synpcc7942_2186	-1.15391	-9.62708	0.119861	8.10106e-20	6.56652e-20	1.16621e-16	1.11572e-18
Synpcc7942_0745	-1.15279	-9.49756	0.121378	2.30333e-19	1.87351e-19	3.31424e-16	2.99444e-18
Synpcc7942_0731	-1.15134	-11.5873	0.0993618	3.73321e-28	3.06121e-28	5.64793e-25	1.37463e-26
Synpcc7942_2535	-1.15103	-11.3252	0.101634	5.91682e-27	4.84737e-27	8.90947e-24	1.86574e-25
Synpcc7942_2421	-1.1505	-8.3639	0.137555	2.19778e-15	1.7924e-15	3.01661e-12	1.65709e-14
Synpcc7942_0615	-1.15038	-3.70202	0.310743	0.000419242	0.000348454	0.276673	0.000601267
Synpcc7942_1506	-1.14994	-3.07102	0.374449	0.00328907	0.00278104	1	0.00422307
Synpcc7942_0964	-1.1495	-5.95994	0.192872	1.63913e-08	1.33297e-08	1.76886e-05	4.48926e-08
Synpcc7942_0363	-1.14767	-3.82226	0.30026	0.000367167	0.000281481	0.226593	0.000490641
Synpcc7942_0307	-1.14732	-7.55952	0.151772	7.15014e-13	5.85961e-13	9.38124e-10	3.86407e-12
Synpcc7942_2550	-1.14718	-7.28249	0.157525	5.01351e-12	4.09027e-12	6.39309e-09	2.38094e-11
Synpcc7942_2323	-1.14707	-3.01585	0.380347	0.00528572	0.00394427	1	0.00589453
Synpcc7942_0115	-1.14702	-5.01599	0.228673	2.18314e-06	1.75307e-06	0.00195642	4.28831e-06
Synpcc7942_1748	-1.14697	-6.46565	0.177394	1.02886e-09	8.26491e-10	1.18519e-06	3.44098e-09
Synpcc7942_B2629	-1.14672	-13.4389	0.0853283	4.3788e-37	3.55373e-37	6.64193e-34	3.72352e-35
Synpcc7942_1679	-1.14632	-3.81313	0.300624	0.000377824	0.000289946	0.232537	0.000503999
Synpcc7942_0066	-1.14609	-8.79735	0.130276	8.0301e-17	6.521e-17	1.12161e-13	7.36444e-16
Synpcc7942_1605	-1.14607	-4.75411	0.24107	7.62422e-06	6.05803e-06	0.00640092	1.3749e-05
Synpcc7942_0592	-1.14498	-7.29848	0.156879	5.75672e-12	4.61091e-12	7.19302e-09	2.65938e-11
Synpcc7942_0047	-1.14493	-8.56339	0.133701	3.62104e-16	2.99591e-16	5.09305e-13	3.02155e-15
Synpcc7942_2164	-1.14407	-7.65483	0.149457	2.69151e-13	2.25297e-13	3.65431e-10	1.60343e-12
Synpcc7942_2285	-1.14352	-7.62657	0.14994	5.88625e-13	4.73395e-13	7.59799e-10	3.16604e-12
Synpcc7942_1653	-1.14339	-6.77242	0.168831	1.19145e-10	9.82549e-11	1.47088e-07	4.74546e-10
Synpcc7942_1683	-1.14236	-4.06297	0.281163	0.000196588	0.000141878	0.121447	0.000259346
Synpcc7942_1173	-1.13914	-6.68219	0.170474	2.15777e-10	1.77425e-10	2.63299e-07	8.30332e-10
Synpcc7942_1212	-1.13912	-5.23622	0.217546	9.36412e-07	7.30618e-07	0.000845325	1.8876e-06
Synpcc7942_1691	-1.13799	-8.88305	0.128108	3.79905e-17	3.09447e-17	5.35033e-14	3.69378e-16
Synpcc7942_0026	-1.13775	-7.40495	0.153648	2.46384e-12	1.99346e-12	3.14767e-09	1.22067e-11
Synpcc7942_1045	-1.13734	-10.1253	0.112327	1.02369e-21	8.26986e-22	1.48775e-18	1.77238e-20
Synpcc7942_0824	-1.1369	-6.86181	0.165686	6.23848e-11	5.18106e-11	7.82858e-08	2.5988e-10
Synpcc7942_1320	-1.13671	-6.95694	0.163392	5.6022e-11	4.46384e-11	6.76271e-08	2.26312e-10
Synpcc7942_0202	-1.13641	-9.8653	0.115193	1.10775e-20	8.93693e-21	1.59614e-17	1.66882e-19
Synpcc7942_2389	-1.13624	-6.19132	0.183522	4.20571e-09	3.44246e-09	4.74715e-06	1.27805e-08
Synpcc7942_2418	-1.13578	-8.48539	0.133851	1.52089e-15	1.20178e-15	2.02981e-12	1.14473e-14
Synpcc7942_B2661	-1.13537	-14.1094	0.0804689	6.60576e-41	5.4128e-41	1.01436e-37	7.85272e-39
Synpcc7942_2073	-1.13524	-5.27972	0.215019	4.39758e-07	3.70735e-07	0.000444511	1.01629e-06
Synpcc7942_0671	-1.13497	-5.80923	0.195374	3.7825e-08	3.07027e-08	3.96986e-05	9.7391e-08
Synpcc7942_0748	-1.13447	-5.95496	0.190508	1.37937e-08	1.14708e-08	1.52561e-05	3.884e-08
Synpcc7942_0198	-1.13377	-11.0614	0.102499	1.74794e-25	1.39924e-25	2.5578e-22	4.47281e-24
Synpcc7942_1408	-1.1336	-2.34345	0.483731	0.0315217	0.0229597	1	0.0306238
Synpcc7942_0058	-1.13318	-5.73343	0.197644	8.74287e-08	6.73421e-08	8.45143e-05	2.00961e-07
Synpcc7942_1770	-1.13141	-3.88467	0.291249	0.000273241	0.000213389	0.176046	0.000378956
Synpcc7942_0805	-1.13101	-6.06417	0.186507	1.12378e-08	8.94206e-09	1.19824e-05	3.08313e-08
Synpcc7942_B2628	-1.13083	-12.8206	0.0882043	7.93433e-34	6.41094e-34	1.19372e-30	4.83642e-32
Synpcc7942_0789	-1.13048	-3.86795	0.292267	0.000318072	0.000242603	0.196993	0.000425627
Synpcc7942_1294	-1.13011	-8.97612	0.125902	1.8028e-17	1.46764e-17	2.54782e-14	1.83309e-16
Synpcc7942_1307	-1.12914	-5.40855	0.20877	2.21399e-07	1.87492e-07	0.000229677	5.34153e-07
Synpcc7942_1061	-1.1291	-5.36606	0.210416	3.34136e-07	2.75558e-07	0.000333976	7.6993e-07
Synpcc7942_0733	-1.12895	-9.90692	0.113956	6.93251e-21	5.61521e-21	1.00456e-17	1.06886e-19
Synpcc7942_0207	-1.12869	-2.19541	0.514113	0.040102	0.0312639	1	0.0408336
Synpcc7942_1638	-1.12639	-3.48356	0.323346	0.00108132	0.000849256	0.626751	0.00139399
Synpcc7942_2054	-1.12622	-6.86715	0.164002	9.63039e-11	7.68789e-11	1.15549e-07	3.77587e-10
Synpcc7942_1819	-1.12597	-5.49761	0.20481	2.63769e-07	2.0555e-07	0.000251182	5.82959e-07
Synpcc7942_0045	-1.12543	-7.27795	0.154636	5.15295e-12	4.20494e-12	6.56812e-09	2.44016e-11
Synpcc7942_0816	-1.12454	-6.94553	0.161909	3.93269e-11	3.24599e-11	4.95014e-08	1.69114e-10
Synpcc7942_0174	-1.12418	-7.78278	0.144444	3.22511e-13	2.51055e-13	4.05955e-10	1.75366e-12
Synpcc7942_0936	-1.123	-4.93871	0.227387	2.82531e-06	2.30533e-06	0.00253586	5.52246e-06
Synpcc7942_2318	-1.12253	-6.05228	0.185472	9.68605e-09	7.8887e-09	1.06182e-05	2.75011e-08
Synpcc7942_2032	-1.12245	-6.90321	0.162598	5.63047e-11	4.61329e-11	6.98451e-08	2.33262e-10
Synpcc7942_0076	-1.12154	-4.98694	0.224896	2.76025e-06	2.18176e-06	0.00240911	5.25518e-06
Synpcc7942_0353	-1.12031	-6.83818	0.163831	9.83884e-11	7.96128e-11	1.19499e-07	3.88989e-10
Synpcc7942_1899	-1.12002	-5.5454	0.201973	1.72911e-07	1.37963e-07	0.000170246	3.9837e-07
Synpcc7942_0149	-1.11941	-4.83918	0.231322	4.16109e-06	3.4348e-06	0.00370958	8.0273e-06
Synpcc7942_2185	-1.11923	-2.84115	0.393936	0.00862366	0.0064306	1	0.00932932
Synpcc7942_2556	-1.11897	-5.33353	0.209798	4.5005e-07	3.64284e-07	0.000437141	1.00006e-06
Synpcc7942_2169	-1.1182	-5.72134	0.195443	5.45054e-08	4.47973e-08	5.72509e-05	1.38732e-07
Synpcc7942_1763	-1.11711	-5.75542	0.194097	6.3e-08	4.97914e-08	6.34342e-05	1.53192e-07
Synpcc7942_0582	-1.1164	-8.06033	0.138505	2.42349e-14	1.96141e-14	3.25005e-11	1.60836e-13
Synpcc7942_1729	-1.11608	-7.60035	0.146846	7.43736e-13	5.95961e-13	9.53538e-10	3.91632e-12
Synpcc7942_1556	-1.11526	-3.89459	0.286361	0.000202911	0.000169336	0.14275	0.000305798
Synpcc7942_0496	-1.11519	-4.6066	0.242086	1.16467e-05	9.63164e-06	0.00988206	2.10979e-05
Synpcc7942_0429	-1.11499	-5.00384	0.222826	2.14772e-06	1.74447e-06	0.00194858	4.27282e-06
Synpcc7942_1038	-1.11382	-4.10153	0.271561	0.000121655	9.50143e-05	0.0836126	0.000177951
Synpcc7942_0540	-1.11371	-2.88096	0.386577	0.00648418	0.00523121	1	0.00765998
Synpcc7942_2146	-1.11246	-4.22589	0.263249	8.85726e-05	6.67333e-05	0.060563	0.000128427
Synpcc7942_0389	-1.11238	-4.4197	0.251688	4.2993e-05	3.21408e-05	0.0306944	6.50402e-05
Synpcc7942_1799	-1.11215	-6.34793	0.175198	1.85357e-09	1.50395e-09	2.1341e-06	6.06079e-09
Synpcc7942_0739	-1.10951	-5.0078	0.221556	2.18263e-06	1.76323e-06	0.00196423	4.302e-06
Synpcc7942_0253	-1.10801	-4.44824	0.249088	2.49453e-05	2.03067e-05	0.0199412	4.23173e-05
Synpcc7942_1171	-1.10759	-4.13643	0.267764	6.70581e-05	5.81298e-05	0.0536261	0.000113609
Synpcc7942_0376	-1.10733	-8.85015	0.12512	6.50358e-17	5.22399e-17	8.99049e-14	5.93521e-16
Synpcc7942_2296	-1.1073	-7.94361	0.139395	2.50664e-14	2.13633e-14	3.53349e-11	1.72924e-13
Synpcc7942_B2640	-1.10609	-9.2456	0.119635	1.61061e-18	1.32246e-18	2.32225e-15	1.90394e-17
Synpcc7942_1755	-1.10494	-9.17254	0.120462	2.66252e-18	2.1979e-18	3.84852e-15	3.04796e-17
Synpcc7942_1906	-1.1045	-4.08168	0.270599	0.000105194	8.64906e-05	0.0768037	0.000163285
Synpcc7942_1134	-1.10389	-1.5365	0.718445	0.162968	0.116555	1	0.139836
Synpcc7942_1997	-1.10365	-1.71434	0.643778	0.114466	0.0852746	1	0.105048
Synpcc7942_0743	-1.10306	-11.6803	0.0944376	1.7336e-28	1.4127e-28	2.60785e-25	6.49844e-27
Synpcc7942_2410	-1.10296	-11.2101	0.0983899	1.82487e-26	1.49756e-26	2.74353e-23	5.12873e-25
Synpcc7942_1631	-1.10243	-6.84626	0.161027	9.72335e-11	7.84204e-11	1.17787e-07	3.84158e-10
Synpcc7942_2357	-1.10192	-8.68957	0.126809	1.00156e-16	8.41276e-17	1.44363e-13	9.27863e-16
Synpcc7942_1699	-1.10082	-9.27966	0.118627	1.17112e-18	9.62969e-19	1.69483e-15	1.43005e-17
Synpcc7942_1574	-1.10066	-11.2377	0.0979441	1.22598e-26	1.00981e-26	1.85301e-23	3.66252e-25
Synpcc7942_2280	-1.1004	-6.97604	0.157741	3.81127e-11	3.10353e-11	4.73599e-08	1.6214e-10
Synpcc7942_1632	-1.0972	-2.31305	0.474352	0.0280119	0.0230965	1	0.0307627
Synpcc7942_2484	-1.09664	-4.9975	0.219438	1.70612e-06	1.44345e-06	0.0016311	3.59623e-06
Synpcc7942_0692	-1.09657	-4.94356	0.221818	3.29589e-06	2.61401e-06	0.0028545	6.20129e-06
Synpcc7942_1785	-1.09529	-4.79467	0.228439	5.81436e-06	4.69279e-06	0.00501659	1.08198e-05
Synpcc7942_1648	-1.09525	-3.03462	0.360919	0.00416954	0.00335232	1	0.0050499
Synpcc7942_1753	-1.09492	-4.33966	0.252305	3.01127e-05	2.58738e-05	0.0248906	5.27546e-05
Synpcc7942_1905	-1.09476	-7.85401	0.139389	7.88737e-14	6.5151e-14	1.06717e-10	4.93473e-13
Synpcc7942_1612	-1.09413	-7.64272	0.14316	3.98486e-13	3.26647e-13	5.26556e-10	2.24021e-12
Synpcc7942_0544	-1.09232	-3.49178	0.312826	0.000847736	0.000712128	0.536232	0.00118437
Synpcc7942_0565	-1.09171	-5.29965	0.205997	6.27431e-07	4.96201e-07	0.000585517	1.32367e-06
Synpcc7942_2127	-1.09106	-1.80218	0.605411	0.0846392	0.0720334	1	0.0896733
Synpcc7942_2599	-1.08931	-5.78158	0.18841	5.35147e-08	4.24236e-08	5.43447e-05	1.32031e-07
Synpcc7942_0443	-1.08922	-5.28686	0.206024	3.92339e-07	3.34414e-07	0.000402634	9.23432e-07
Synpcc7942_0811	-1.0891	-8.80646	0.12367	4.21114e-17	3.52255e-17	6.08344e-14	4.1522e-16
Synpcc7942_1110	-1.08829	-5.78468	0.188134	3.4121e-08	2.84745e-08	3.69315e-05	9.1022e-08
Synpcc7942_0735	-1.08814	-3.92194	0.27745	0.00024212	0.000188356	0.157278	0.000337383
Synpcc7942_1296	-1.08773	-6.0346	0.180249	1.09292e-08	8.88016e-09	1.19083e-05	3.0674e-08
Synpcc7942_2481	-1.08768	-6.43217	0.169101	9.08242e-10	7.52565e-10	1.08219e-06	3.16111e-09
Synpcc7942_2301	-1.08763	-3.82507	0.284342	0.000295803	0.000239438	0.195142	0.00042125
Synpcc7942_0250	-1.0869	-5.24525	0.207216	6.27575e-07	5.15384e-07	0.000606092	1.36711e-06
Synpcc7942_1536	-1.08664	-5.49851	0.197625	2.22215e-07	1.77001e-07	0.000217358	5.06563e-07
Synpcc7942_1382	-1.08627	-6.52913	0.166373	8.23535e-10	6.52072e-10	9.40939e-07	2.76984e-09
Synpcc7942_B2617	-1.08627	-10.2904	0.105562	1.27603e-22	1.05304e-22	1.90494e-19	2.53648e-21
Synpcc7942_1074	-1.08596	-4.02818	0.26959	0.000118085	9.92346e-05	0.0868303	0.000184937
Synpcc7942_0036	-1.08578	-7.76186	0.139887	2.26744e-13	1.8246e-13	2.96498e-10	1.31343e-12
Synpcc7942_0501	-1.08565	-5.80923	0.186883	3.09625e-08	2.57289e-08	3.35762e-05	8.33758e-08
Synpcc7942_1649	-1.08474	-5.83621	0.185864	3.31801e-08	2.68874e-08	3.50073e-05	8.6683e-08
Synpcc7942_2334	-1.08448	-8.76778	0.123689	5.88565e-17	4.91792e-17	8.47358e-14	5.65561e-16
Synpcc7942_0426	-1.083	-5.32972	0.2032	6.61333e-07	5.08662e-07	0.000599204	1.35308e-06
Synpcc7942_0063	-1.08245	-3.81254	0.283918	0.000269135	0.000226046	0.185358	0.000399552
Synpcc7942_1187	-1.08229	-6.19724	0.174641	4.20368e-09	3.42893e-09	4.73535e-06	1.27805e-08
Synpcc7942_2109	-1.08194	-6.08827	0.17771	6.44477e-09	5.3656e-09	7.30795e-06	1.92753e-08
Synpcc7942_2254	-1.08193	-8.26285	0.130939	3.27123e-15	2.72623e-15	4.57461e-12	2.46013e-14
Synpcc7942_0123	-1.08142	-1.32049	0.818953	0.207852	0.177058	1	0.207025
Synpcc7942_1395	-1.08133	-4.13927	0.261236	8.56348e-05	7.0081e-05	0.0630729	0.000133914
Synpcc7942_1971	-1.08056	-5.93215	0.182154	1.35085e-08	1.14215e-08	1.5202e-05	3.87426e-08
Synpcc7942_0316	-1.08014	-3.09661	0.348814	0.00305633	0.00257821	1	0.00393089
Synpcc7942_1550	-1.07986	-8.04853	0.134169	2.17296e-14	1.78006e-14	2.95491e-11	1.47894e-13
Synpcc7942_0595	-1.07902	-4.46287	0.241778	2.28798e-05	1.87162e-05	0.0184542	3.91774e-05
Synpcc7942_2167	-1.07855	-4.95629	0.217613	2.70889e-06	2.19646e-06	0.00242269	5.28382e-06
Synpcc7942_1834	-1.07852	-4.62167	0.233361	1.28043e-05	1.02823e-05	0.0105085	2.24189e-05
Synpcc7942_0201	-1.07774	-6.6192	0.16282	4.71003e-10	3.73686e-10	5.46329e-07	1.65829e-09
Synpcc7942_2555	-1.07659	-7.86202	0.136936	9.76795e-14	7.92769e-14	1.29618e-10	5.93319e-13
Synpcc7942_1033	-1.07543	-3.89692	0.275968	0.000275436	0.000212233	0.175304	0.000377258
Synpcc7942_0415	-1.07476	-5.85189	0.18366	1.85816e-08	1.5943e-08	2.10607e-05	5.31244e-08
Synpcc7942_0662	-1.07437	-4.59802	0.23366	1.09452e-05	9.21909e-06	0.00950488	2.03062e-05
Synpcc7942_0698	-1.07426	-4.35775	0.246518	3.0934e-05	2.60259e-05	0.0250109	5.30074e-05
Synpcc7942_2391	-1.07423	-4.63795	0.231618	1.08846e-05	8.88812e-06	0.0091992	1.96749e-05
Synpcc7942_1951	-1.07396	-4.05545	0.264818	0.000136398	0.000108067	0.0939104	0.000200211
Synpcc7942_1610	-1.07386	-8.19466	0.131044	6.27544e-15	5.18841e-15	8.65946e-12	4.48869e-14
Synpcc7942_0100	-1.07356	-6.05974	0.177163	1.29771e-08	1.01931e-08	1.36179e-05	3.48895e-08
Synpcc7942_0780	-1.07276	-7.07113	0.15171	1.82744e-11	1.50274e-11	2.30972e-08	8.09764e-11
Synpcc7942_1695	-1.07266	-2.7708	0.38713	0.00860705	0.00703542	1	0.0101443
Synpcc7942_1354	-1.07257	-6.24806	0.171664	2.86662e-09	2.35999e-09	3.30635e-06	9.15833e-09
Synpcc7942_1452	-1.07234	-8.06074	0.133032	1.52633e-14	1.27078e-14	2.11331e-11	1.06995e-13
Synpcc7942_2552	-1.07198	-4.58423	0.233841	1.53414e-05	1.22745e-05	0.0124177	2.64267e-05
Synpcc7942_2458	-1.07186	-9.97647	0.107438	1.61167e-21	1.35012e-21	2.42481e-18	2.79816e-20
Synpcc7942_0945	-1.07154	-2.85521	0.375292	0.00718402	0.00572051	1	0.00835053
Synpcc7942_0594	-1.07115	-8.87003	0.120761	3.30713e-17	2.72755e-17	4.72412e-14	3.30685e-16
Synpcc7942_0949	-1.07059	-8.04586	0.133061	2.42218e-14	1.97344e-14	3.26801e-11	1.61121e-13
Synpcc7942_0433	-1.07056	-6.44258	0.166169	8.58104e-10	7.10658e-10	1.02335e-06	2.99844e-09
Synpcc7942_2576	-1.07027	-11.2734	0.0949379	1.43138e-26	1.15973e-26	2.12579e-23	4.05047e-25
Synpcc7942_1689	-1.0698	-7.04572	0.151838	2.71823e-11	2.19395e-11	3.35455e-08	1.15581e-10
Synpcc7942_2118	-1.06888	-3.33484	0.320518	0.00181968	0.00141171	0.976905	0.00222803
Synpcc7942_1254	-1.06883	-2.98979	0.357494	0.00654529	0.00460425	1	0.00682139
Synpcc7942_0180	-1.06852	-2.38575	0.447878	0.0246174	0.0196823	1	0.0265149
Synpcc7942_1450	-1.06639	-6.61	0.161329	4.41957e-10	3.54467e-10	5.1894e-07	1.58044e-09
Synpcc7942_1031	-1.06619	-2.13348	0.499742	0.0437748	0.0354851	1	0.0461233
Synpcc7942_0717	-1.06562	-5.90488	0.180464	1.55448e-08	1.31608e-08	1.74776e-05	4.44031e-08
Synpcc7942_1868	-1.06473	-4.21094	0.252849	4.82305e-05	4.20311e-05	0.0395093	8.37072e-05
Synpcc7942_0722	-1.06294	-8.17197	0.130072	7.73825e-15	6.38326e-15	1.06473e-11	5.49718e-14
Synpcc7942_2516	-1.06204	-1.85502	0.572523	0.0783952	0.0646912	1	0.0811761
Synpcc7942_1803	-1.06162	-2.80648	0.378276	0.00812831	0.00651263	1	0.00944106
Synpcc7942_1838	-1.06131	-7.18477	0.147716	7.85639e-12	6.50913e-12	1.01087e-08	3.67551e-11
Synpcc7942_0914	-1.06119	-6.13212	0.173054	6.45832e-09	5.23552e-09	7.14648e-06	1.89161e-08
Synpcc7942_0522	-1.06056	-4.15531	0.255229	7.85183e-05	6.45947e-05	0.0589749	0.000125078
Synpcc7942_1669	-1.05892	-9.1208	0.116099	5.7829e-18	4.69576e-18	8.19881e-15	6.281e-17
Synpcc7942_1895	-1.05877	-6.15116	0.172125	7.01128e-09	5.57141e-09	7.5752e-06	1.99009e-08
Synpcc7942_2037	-1.05823	-3.77647	0.280216	0.000304385	0.000256371	0.20766	0.000448929
Synpcc7942_B2663	-1.0574	-10.9926	0.0961921	1.7857e-25	1.46135e-25	2.66842e-22	4.5182e-24
Synpcc7942_R0031	-1.0563	-2.02483	0.521673	0.0532678	0.0429165	1	0.055047
Synpcc7942_0586	-1.0558	-4.45833	0.236816	1.84785e-05	1.58187e-05	0.0157871	3.35592e-05
Synpcc7942_1397	-1.05553	-6.0312	0.175012	1.01506e-08	8.3312e-09	1.12055e-05	2.89901e-08
Synpcc7942_1696	-1.0551	-6.11916	0.172425	5.48684e-09	4.5607e-09	6.2436e-06	1.66052e-08
Synpcc7942_0921	-1.05498	-2.65696	0.397062	0.0132986	0.0102065	1	0.0143545
Synpcc7942_2505	-1.0549	-5.13948	0.205254	1.0931e-06	8.92312e-07	0.00102259	2.27112e-06
Synpcc7942_1477	-1.05281	-10.5307	0.0999754	2.00189e-23	1.62625e-23	2.95814e-20	4.51045e-22
Synpcc7942_0834	-1.05259	-3.51989	0.29904	0.00065668	0.000578843	0.442236	0.000972126
Synpcc7942_2600	-1.0516	-5.98961	0.17557	1.09976e-08	9.17891e-09	1.22906e-05	3.15902e-08
Synpcc7942_1598	-1.05133	-5.78004	0.181891	2.94017e-08	2.50457e-08	3.27347e-05	8.14417e-08
Synpcc7942_2151	-1.0511	-4.09189	0.256873	0.000104483	8.525e-05	0.0758725	0.000161265
Synpcc7942_0766	-1.04992	-6.77426	0.154987	1.36546e-10	1.11169e-10	1.66086e-07	5.33496e-10
Synpcc7942_2466	-1.04962	-6.93081	0.151443	4.80156e-11	3.92883e-11	5.97182e-08	2.01901e-10
Synpcc7942_2187	-1.04917	-4.40131	0.238376	2.5019e-05	2.11705e-05	0.0206624	4.38282e-05
Synpcc7942_0888	-1.04851	-3.88807	0.269673	0.000298511	0.000227171	0.185826	0.00040079
Synpcc7942_0605	-1.04846	-6.57866	0.159374	3.03121e-10	2.56093e-10	3.77224e-07	1.16664e-09
Synpcc7942_2104	-1.04653	-3.04183	0.344046	0.00443684	0.00344874	1	0.00519101
Synpcc7942_0022	-1.04652	-7.7277	0.135425	3.6505e-13	2.89133e-13	4.6666e-10	1.99745e-12
Synpcc7942_1767	-1.04647	-6.89857	0.151693	5.17124e-11	4.27788e-11	6.48527e-08	2.17469e-10
Synpcc7942_1101	-1.04593	-6.19906	0.168724	3.92296e-09	3.21937e-09	4.45561e-06	1.2071e-08
Synpcc7942_0318	-1.04458	-3.6335	0.287486	0.00063181	0.000500623	0.38598	0.000846035
Synpcc7942_1066	-1.04454	-3.60558	0.289699	0.000960405	0.000691518	0.522096	0.00115212
Synpcc7942_1722	-1.04269	-7.20551	0.144708	5.83022e-12	4.8902e-12	7.61893e-09	2.80052e-11
Synpcc7942_0567	-1.04249	-7.72027	0.135033	3.05311e-13	2.45599e-13	3.97625e-10	1.72836e-12
Synpcc7942_0617	-1.04237	-4.11035	0.253597	8.21266e-05	6.96387e-05	0.0627445	0.000133203
Synpcc7942_0407	-1.04194	-2.6585	0.391926	0.0126401	0.00993803	1	0.0140293
Synpcc7942_2602	-1.04186	-5.13693	0.202817	1.04277e-06	8.58795e-07	0.000987614	2.19768e-06
Synpcc7942_2495	-1.04117	-6.4325	0.161861	8.01762e-10	6.72201e-10	9.69313e-07	2.84892e-09
Synpcc7942_2319	-1.04117	-2.53558	0.410624	0.0148539	0.0127532	1	0.0176505
Synpcc7942_0955	-1.04043	-5.3961	0.192812	2.75848e-07	2.28732e-07	0.000278596	6.44827e-07
Synpcc7942_2454	-1.04	-6.59044	0.157805	3.25001e-10	2.71028e-10	3.98683e-07	1.22875e-09
Synpcc7942_B2643	-1.03961	-6.46083	0.16091	7.37465e-10	6.13189e-10	8.87284e-07	2.62835e-09
Synpcc7942_2520	-1.03922	-4.18344	0.248413	6.55242e-05	5.47299e-05	0.0508988	0.000107859
Synpcc7942_0110	-1.03871	-5.90666	0.175855	1.90364e-08	1.57335e-08	2.07997e-05	5.25194e-08
Synpcc7942_1396	-1.03829	-3.20961	0.323495	0.00220151	0.00183777	1	0.00285036
Synpcc7942_2162	-1.03758	-2.74553	0.377915	0.0094727	0.00764808	1	0.0110025
Synpcc7942_1078	-1.03753	-6.76825	0.153294	1.669e-10	1.33961e-10	1.99602e-07	6.35252e-10
Synpcc7942_0151	-1.0374	-9.72056	0.106722	2.02948e-20	1.68507e-20	3.00111e-17	2.99815e-19
Synpcc7942_1227	-1.03613	-5.59999	0.185023	8.28515e-08	7.0018e-08	8.77326e-05	2.08287e-07
Synpcc7942_0165	-1.0352	-4.52241	0.228905	1.55081e-05	1.30182e-05	0.0131046	2.78687e-05
Synpcc7942_1046	-1.0347	-4.02631	0.256985	0.000124689	0.00010362	0.0901491	0.00019216
Synpcc7942_B2624	-1.034	-17.9372	0.0576457	9.14945e-66	7.66258e-66	1.44363e-62	4.81721e-63
Synpcc7942_1444	-1.03399	-2.24147	0.461299	0.0328154	0.0273132	1	0.0359976
Synpcc7942_1688	-1.03374	-6.34523	0.162916	1.71385e-09	1.40358e-09	1.99589e-06	5.69281e-09
Synpcc7942_1118	-1.03341	-5.35199	0.19309	3.8867e-07	3.16999e-07	0.000381984	8.76628e-07
Synpcc7942_0077	-1.03307	-3.67922	0.280786	0.000422666	0.000358656	0.284055	0.000617739
Synpcc7942_0366	-1.03301	-7.70272	0.13411	1.64684e-13	1.3925e-13	2.26839e-10	1.01793e-12
Synpcc7942_2591	-1.03218	-4.53246	0.22773	1.39758e-05	1.18667e-05	0.0120447	2.56657e-05
Synpcc7942_1264	-1.03205	-8.76863	0.117698	1.0888e-16	8.8073e-17	1.51045e-13	9.65731e-16
Synpcc7942_B2622	-1.03048	-6.29568	0.163681	2.51864e-09	2.04303e-09	2.87455e-06	8.02742e-09
Synpcc7942_0291	-1.02938	-1.85741	0.554202	0.0844127	0.06466	1	0.0811761
Synpcc7942_1205	-1.02929	-4.8892	0.210523	3.58225e-06	2.91852e-06	0.00317243	6.8804e-06
Synpcc7942_2493	-1.0287	-5.28013	0.194825	5.89812e-07	4.76927e-07	0.000564681	1.27949e-06
Synpcc7942_0918	-1.02818	-9.89962	0.10386	6.67614e-21	5.43072e-21	9.72099e-18	1.05591e-19
Synpcc7942_1000	-1.02737	-12.2956	0.0835562	7.4839e-32	6.27534e-32	1.16596e-28	4.08114e-30
Synpcc7942_2488	-1.02718	-4.38151	0.234435	2.3589e-05	2.05418e-05	0.0200693	4.25735e-05
Synpcc7942_2095	-1.02702	-2.92089	0.351611	0.00522513	0.0044028	1	0.00654864
Synpcc7942_0782	-1.02682	-5.46161	0.188006	2.28756e-07	1.86037e-07	0.000228082	5.30811e-07
Synpcc7942_1815	-1.02342	-7.3849	0.138582	2.07109e-12	1.71406e-12	2.71336e-09	1.0634e-11
Synpcc7942_0742	-1.02225	-4.75428	0.215018	6.24257e-06	5.13447e-06	0.00546821	1.17805e-05
Synpcc7942_2192	-1.01957	-8.18687	0.124537	8.07545e-15	6.60021e-15	1.10026e-11	5.65818e-14
Synpcc7942_0665	-1.01827	-6.01452	0.169302	1.07407e-08	8.85109e-09	1.18782e-05	3.06296e-08
Synpcc7942_2419	-1.01805	-3.93379	0.258796	0.000168941	0.000142201	0.121447	0.000259623
Synpcc7942_2193	-1.01803	-8.83403	0.11524	2.47614e-17	2.10406e-17	3.64633e-14	2.57679e-16
Synpcc7942_1730	-1.01701	-5.33102	0.190772	3.4689e-07	2.91599e-07	0.000352252	8.09951e-07
Synpcc7942_B2635	-1.01662	-10.3554	0.0981731	2.47123e-23	2.11944e-23	3.85103e-20	5.71038e-22
Synpcc7942_0901	-1.01644	-6.7766	0.149993	1.0741e-10	8.91794e-11	1.33591e-07	4.32371e-10
Synpcc7942_1337	-1.01603	-12.75	0.079689	3.44246e-34	2.89761e-34	5.40114e-31	2.37604e-32
Synpcc7942_2247	-1.01459	-9.51666	0.106611	4.79196e-20	4.14744e-20	7.37829e-17	7.24266e-19
Synpcc7942_0481	-1.01428	-4.47163	0.226826	1.93999e-05	1.62692e-05	0.0162041	3.44373e-05
Synpcc7942_1215	-1.01417	-6.83522	0.148374	6.46114e-11	5.4274e-11	8.19537e-08	2.71514e-10
Synpcc7942_1987	-1.01396	-2.27102	0.44648	0.0300125	0.0243926	1	0.0323747
Synpcc7942_1262	-1.01388	-7.85793	0.129026	6.75131e-14	5.6228e-14	9.22702e-11	4.31082e-13
Synpcc7942_2002	-1.01332	-6.19389	0.1636	4.87442e-09	3.92329e-09	5.39452e-06	1.44518e-08
Synpcc7942_0954	-1.01321	-5.66782	0.178765	4.68819e-08	4.06415e-08	5.21431e-05	1.26904e-07
Synpcc7942_1430	-1.01254	-4.69625	0.215607	5.9648e-06	5.17686e-06	0.00550818	1.18634e-05
Synpcc7942_B2651	-1.01253	-11.3684	0.0890655	1.38322e-27	1.16936e-27	2.15396e-24	4.90092e-26
Synpcc7942_2459	-1.01227	-2.63176	0.384636	0.0125505	0.0098142	1	0.0138649
Synpcc7942_1106	-1.00991	-4.48638	0.225106	1.87457e-05	1.56329e-05	0.0156172	3.32022e-05
Synpcc7942_0229	-1.00804	-3.018	0.334009	0.00436064	0.00351277	1	0.00527895
Synpcc7942_1291	-1.00792	-3.70243	0.272232	0.000442297	0.000362027	0.286364	0.000622978
Synpcc7942_0157	-1.00765	-4.64745	0.216818	9.38644e-06	7.8137e-06	0.00814969	1.74605e-05
Synpcc7942_0747	-1.00764	-7.88818	0.127741	4.11663e-14	3.48944e-14	5.74711e-11	2.74212e-13
Synpcc7942_B2642	-1.00654	-13.237	0.0760399	1.06147e-36	8.92633e-37	1.66655e-33	8.41753e-35
Synpcc7942_0317	-1.00616	-4.51677	0.22276	1.58597e-05	1.33184e-05	0.013385	2.8479e-05
Synpcc7942_0023	-1.00553	-6.75543	0.148848	1.56633e-10	1.27297e-10	1.89928e-07	6.07805e-10
Synpcc7942_B2615	-1.0055	-5.49419	0.183013	1.6572e-07	1.37562e-07	0.000169889	3.97916e-07
Synpcc7942_B2662	-1.00548	-9.84538	0.102127	5.42082e-21	4.53823e-21	8.12798e-18	8.91574e-20
Synpcc7942_1156	-1.00502	-12.4966	0.0804228	2.03031e-32	1.6597e-32	3.08538e-29	1.11793e-30
Synpcc7942_2003	-1.00415	-6.16038	0.163002	3.52619e-09	2.99463e-09	4.15655e-06	1.13184e-08
Synpcc7942_0241	-1.00375	-7.33953	0.13676	2.07859e-12	1.75953e-12	2.78358e-09	1.08803e-11
Synpcc7942_1675	-1.00327	-5.2261	0.191973	8.00603e-07	6.43442e-07	0.000747679	1.67384e-06
Synpcc7942_0703	-1.00262	-6.44416	0.155585	7.03028e-10	5.92869e-10	8.59067e-07	2.55286e-09
Synpcc7942_0732	-1.00254	-3.41986	0.293152	0.00117551	0.000961814	0.697315	0.00156109
Synpcc7942_1865	-1.00252	-6.59131	0.152098	3.68419e-10	3.03582e-10	4.45658e-07	1.36326e-09
Synpcc7942_2470	-1.00222	-6.81102	0.147147	1.01247e-10	8.29253e-11	1.24305e-07	4.03085e-10
Synpcc7942_2546	-1.00191	-4.84435	0.206821	3.00724e-06	2.60975e-06	0.00285245	6.19897e-06
Synpcc7942_0837	-1.00136	-3.45971	0.289436	0.00116038	0.000913782	0.669802	0.00149341
Synpcc7942_1485	-1.00105	-2.45798	0.407265	0.0232208	0.0172788	1	0.0235632
Synpcc7942_1391	-1.001	-7.97102	0.12558	2.80328e-14	2.34227e-14	3.87177e-11	1.88783e-13
Synpcc7942_0857	-1.00095	-2.90162	0.344963	0.00513292	0.00446752	1	0.00663968
Synpcc7942_0599	-0.999474	-3.84693	0.259811	0.000200947	0.000176054	0.147885	0.000317132
Synpcc7942_0734	-0.99931	-9.90944	0.100844	2.23429e-21	1.89382e-21	3.39941e-18	3.88234e-20
Synpcc7942_1207	-0.999144	-1.91635	0.521379	0.065224	0.0565379	1	0.0713248
Synpcc7942_0666	-0.99901	-4.77885	0.209048	7.20297e-06	5.67186e-06	0.00602919	1.2982e-05
Synpcc7942_0131	-0.998486	-5.77948	0.172764	2.84102e-08	2.43083e-08	3.17952e-05	7.91803e-08
Synpcc7942_0841	-0.99754	-6.38571	0.156214	9.52257e-10	8.06845e-10	1.15863e-06	3.37408e-09
Synpcc7942_2068	-0.996473	-4.55029	0.218991	1.32749e-05	1.12156e-05	0.0114287	2.43625e-05
Synpcc7942_0737	-0.99596	-4.21532	0.236272	4.44925e-05	3.93009e-05	0.0371001	7.86019e-05
Synpcc7942_0049	-0.995562	-1.67433	0.594604	0.109634	0.0930501	1	0.113624
Synpcc7942_0236	-0.995452	-4.9385	0.20157	2.82776e-06	2.30737e-06	0.00253586	5.52246e-06
Synpcc7942_0641	-0.994773	-7.30654	0.136148	2.05505e-12	1.7706e-12	2.79932e-09	1.09129e-11
Synpcc7942_2532	-0.994167	-6.53735	0.152075	5.40312e-10	4.42974e-10	6.45856e-07	1.94743e-09
Synpcc7942_1394	-0.99416	-7.72634	0.128672	1.27268e-13	1.08247e-13	1.76659e-10	8.00602e-13
Synpcc7942_2494	-0.993912	-6.47991	0.153384	5.63711e-10	4.75573e-10	6.91959e-07	2.07623e-09
Synpcc7942_1644	-0.993699	-6.20627	0.160112	3.7782e-09	3.09937e-09	4.29573e-06	1.16675e-08
Synpcc7942_1132	-0.992737	-4.37261	0.227035	2.98871e-05	2.50031e-05	0.024128	5.11451e-05
Synpcc7942_1857	-0.992462	-5.76564	0.172134	3.10417e-08	2.65199e-08	3.45819e-05	8.57916e-08
Synpcc7942_0768	-0.989728	-5.22515	0.189416	5.42758e-07	4.61631e-07	0.000547033	1.24022e-06
Synpcc7942_2013	-0.989285	-4.727	0.209284	6.03669e-06	5.10191e-06	0.00543863	1.17201e-05
Synpcc7942_0268	-0.988537	-5.77023	0.171317	3.27911e-08	2.77505e-08	3.61034e-05	8.9313e-08
Synpcc7942_1195	-0.987898	-4.77379	0.206942	5.32074e-06	4.43068e-06	0.00474969	1.02531e-05
Synpcc7942_0815	-0.987673	-4.69435	0.210396	8.98467e-06	7.26406e-06	0.00761274	1.6329e-05
Synpcc7942_1588	-0.987259	-10.143	0.0973343	4.46932e-22	3.70603e-22	6.67826e-19	8.22302e-21
Synpcc7942_1723	-0.986642	-9.57136	0.103083	8.10569e-20	6.7114e-20	1.19127e-16	1.13015e-18
Synpcc7942_0738	-0.984777	-5.92925	0.166088	1.26697e-08	1.08093e-08	1.44196e-05	3.6865e-08
Synpcc7942_1120	-0.984682	-1.45564	0.676458	0.161009	0.141072	1	0.16702
Synpcc7942_1622	-0.984097	-9.17763	0.107228	2.30232e-18	1.90986e-18	3.3518e-15	2.72878e-17
Synpcc7942_1756	-0.982438	-3.24715	0.302554	0.00257185	0.00194524	1	0.00300715
Synpcc7942_2390	-0.981343	-12.1263	0.080927	4.18712e-31	3.52813e-31	6.54822e-28	2.14647e-29
Synpcc7942_0220	-0.980951	-5.00458	0.196011	1.85597e-06	1.54154e-06	0.00173578	3.82044e-06
Synpcc7942_0667	-0.980921	-2.59357	0.378213	0.0162419	0.0122278	1	0.0169696
Synpcc7942_1508	-0.979775	-5.76771	0.169873	3.12968e-08	2.6676e-08	3.47589e-05	8.6149e-08
Synpcc7942_2385	-0.979591	-7.52966	0.130098	7.5151e-13	6.22709e-13	9.95711e-10	4.07788e-12
Synpcc7942_2014	-0.979387	-3.95585	0.247579	0.000173187	0.000141912	0.121447	0.000259346
Synpcc7942_1357	-0.977857	-10.9116	0.0896166	1.59061e-25	1.34284e-25	2.45606e-22	4.36655e-24
Synpcc7942_2382	-0.977261	-5.4204	0.180293	1.57096e-07	1.38141e-07	0.000170328	3.9837e-07
Synpcc7942_0367	-0.977225	-5.9634	0.16387	1.35576e-08	1.12374e-08	1.49682e-05	3.81868e-08
Synpcc7942_2422	-0.977048	-5.99484	0.162981	1.04529e-08	8.74496e-09	1.17445e-05	3.0318e-08
Synpcc7942_0258	-0.976654	-3.10541	0.3145	0.00297993	0.00251173	1	0.00384507
Synpcc7942_2082	-0.974754	-7.82634	0.124548	5.90393e-14	5.03483e-14	8.27726e-11	3.90769e-13
Synpcc7942_0797	-0.974542	-2.57857	0.377938	0.0133433	0.0114073	1	0.0159011
Synpcc7942_0074	-0.973356	-4.94508	0.196833	2.19109e-06	1.85334e-06	0.00206091	4.50902e-06
Synpcc7942_1206	-0.973344	-2.02686	0.480222	0.0562171	0.0451039	1	0.0575937
Synpcc7942_0087	-0.973229	-8.65644	0.112428	1.4698e-16	1.22686e-16	2.10162e-13	1.32981e-15
Synpcc7942_B2621	-0.973116	-11.6245	0.0837129	7.22494e-29	6.15027e-29	1.13596e-25	2.89985e-27
Synpcc7942_1336	-0.972735	-5.95039	0.163474	1.15696e-08	9.83986e-09	1.31559e-05	3.37418e-08
Synpcc7942_0173	-0.971823	-6.30665	0.154095	1.29845e-09	1.11806e-09	1.59547e-06	4.58404e-09
Synpcc7942_1348	-0.971643	-3.03364	0.32029	0.00404445	0.0032959	1	0.00496888
Synpcc7942_1503	-0.971182	-4.91457	0.197613	2.14117e-06	1.86049e-06	0.00206514	4.51594e-06
Synpcc7942_0209	-0.970209	-5.77618	0.167967	5.48931e-08	4.35322e-08	5.56776e-05	1.35036e-07
Synpcc7942_1413	-0.969534	-4.80713	0.201687	4.41208e-06	3.69621e-06	0.00396603	8.56395e-06
Synpcc7942_1861	-0.969428	-8.60003	0.112724	2.16581e-16	1.81393e-16	3.1e-13	1.92195e-15
Synpcc7942_0230	-0.969365	-6.65485	0.145663	2.007e-10	1.68648e-10	2.5061e-07	7.92353e-10
Synpcc7942_2435	-0.968851	-2.79893	0.34615	0.00713514	0.00613409	1	0.00892661
Synpcc7942_0724	-0.968609	-5.82534	0.166275	4.18169e-08	3.32079e-08	4.27718e-05	1.04558e-07
Synpcc7942_B2618	-0.96747	-6.88335	0.140552	4.7606e-11	3.99817e-11	6.07322e-08	2.04906e-10
Synpcc7942_1341	-0.967199	-7.32169	0.1321	2.32635e-12	1.97067e-12	3.11366e-09	1.21065e-11
Synpcc7942_0701	-0.966938	-4.2473	0.22766	4.92872e-05	4.13966e-05	0.0389956	8.2618e-05
Synpcc7942_0089	-0.966405	-5.12361	0.188618	9.34081e-07	7.89571e-07	0.000909586	2.02603e-06
Synpcc7942_2078	-0.966124	-5.75993	0.167732	4.65587e-08	3.80447e-08	4.88875e-05	1.1919e-07
Synpcc7942_0020	-0.965617	-5.33582	0.180969	3.73633e-07	3.09836e-07	0.000373662	8.58077e-07
Synpcc7942_2364	-0.963563	-3.80294	0.253373	0.000266688	0.000226657	0.185632	0.000400257
Synpcc7942_1148	-0.963185	-6.04381	0.159367	6.11829e-09	5.26414e-09	7.18029e-06	1.89831e-08
Synpcc7942_0875	-0.963122	-6.05662	0.15902	1.16652e-08	9.28661e-09	1.24255e-05	3.19026e-08
Synpcc7942_1004	-0.962651	-3.88638	0.247699	0.000208763	0.000174334	0.146615	0.000314334
Synpcc7942_0787	-0.962524	-6.19382	0.155401	2.63196e-09	2.25778e-09	3.17137e-06	8.81611e-09
Synpcc7942_1636	-0.962483	-3.41338	0.281974	0.000994421	0.000864821	0.636508	0.00141707
Synpcc7942_0392	-0.961699	-7.58183	0.126843	4.32112e-13	3.6279e-13	5.83729e-10	2.46123e-12
Synpcc7942_0371	-0.961637	-3.4808	0.276269	0.00100907	0.000812254	0.603505	0.00133908
Synpcc7942_2150	-0.961137	-3.34297	0.287509	0.00135066	0.00114871	0.81214	0.00183599
Synpcc7942_0354	-0.96059	-4.95776	0.193755	1.99122e-06	1.69386e-06	0.00189542	4.15965e-06
Synpcc7942_0858	-0.958668	-8.99674	0.106557	9.15981e-18	7.6477e-18	1.33223e-14	9.94729e-17
Synpcc7942_1758	-0.958639	-5.66829	0.169123	7.45637e-08	6.10434e-08	7.69147e-05	1.83617e-07
Synpcc7942_0303	-0.958527	-6.12227	0.156564	5.68821e-09	4.70127e-09	6.43134e-06	1.7084e-08
Synpcc7942_0179	-0.958232	-2.49986	0.383314	0.0183312	0.0147367	1	0.0202724
Synpcc7942_2256	-0.957252	-5.28945	0.180974	3.2052e-07	2.80525e-07	0.000339435	7.81492e-07
Synpcc7942_B2650	-0.956287	-5.91714	0.161613	1.27878e-08	1.09825e-08	1.46397e-05	3.73881e-08
Synpcc7942_0441	-0.956238	-1.20036	0.796629	0.255214	0.214161	1	0.246586
Synpcc7942_1684	-0.95622	-5.32246	0.179658	3.25889e-07	2.77983e-07	0.000336638	7.75558e-07
Synpcc7942_0494	-0.956052	-3.53191	0.27069	0.000688129	0.000590406	0.449299	0.000988905
Synpcc7942_0989	-0.955272	-3.97545	0.240292	0.000116744	0.000103371	0.0900539	0.000191888
Synpcc7942_0661	-0.953711	-9.10243	0.104775	2.25853e-18	1.93339e-18	3.39117e-15	2.74163e-17
Synpcc7942_1687	-0.953376	-7.47161	0.1276	8.97644e-13	7.55825e-13	1.20705e-09	4.90313e-12
Synpcc7942_1671	-0.951509	-4.58708	0.207433	1.22698e-05	1.02093e-05	0.0104543	2.2295e-05
Synpcc7942_2544	-0.951404	-4.61118	0.206325	9.94702e-06	8.43599e-06	0.00875655	1.874e-05
Synpcc7942_0751	-0.948962	-4.795	0.197907	4.18505e-06	3.57098e-06	0.00383523	8.28397e-06
Synpcc7942_2478	-0.94843	-3.32156	0.285537	0.00147191	0.00124558	0.873066	0.00197907
Synpcc7942_1686	-0.947535	-4.482	0.211409	2.00761e-05	1.65819e-05	0.0164989	3.50598e-05
Synpcc7942_1273	-0.945914	-8.22736	0.114972	3.56535e-15	3.00398e-15	5.03467e-12	2.68507e-14
Synpcc7942_0940	-0.944793	-2.07308	0.455744	0.0482128	0.0402983	1	0.0519143
Synpcc7942_B2619	-0.943886	-8.78119	0.10749	5.2032e-17	4.35101e-17	7.5055e-14	5.06544e-16
Synpcc7942_1561	-0.942697	-2.45313	0.384284	0.0185032	0.0158593	1	0.0217058
Synpcc7942_1164	-0.942411	-3.54661	0.265722	0.000797112	0.00064416	0.488273	0.00107607
Synpcc7942_0368	-0.94179	-7.63812	0.123301	3.14596e-13	2.62686e-13	4.24237e-10	1.82142e-12
Synpcc7942_1646	-0.941497	-3.59911	0.261592	0.000524514	0.000454448	0.354015	0.000773546
Synpcc7942_1914	-0.941038	-3.7081	0.253779	0.000400924	0.000335345	0.266935	0.000579708
Synpcc7942_2270	-0.940427	-6.53636	0.143876	3.56037e-10	3.03589e-10	4.45658e-07	1.36326e-09
Synpcc7942_1019	-0.939472	-8.99744	0.104415	4.88951e-18	4.20959e-18	7.35836e-15	5.71171e-17
Synpcc7942_2547	-0.938583	-2.04015	0.460056	0.0516146	0.0433354	1	0.0555235
Synpcc7942_2086	-0.937828	-1.30241	0.720072	0.229019	0.175532	1	0.205496
Synpcc7942_0630	-0.937824	-6.37363	0.147141	1.28112e-09	1.062e-09	1.51654e-06	4.3637e-09
Synpcc7942_0002	-0.937781	-6.48911	0.144516	4.13298e-10	3.57121e-10	5.22468e-07	1.58851e-09
Synpcc7942_0196	-0.9376	-6.19968	0.151234	2.46331e-09	2.12005e-09	2.98079e-06	8.31272e-09
Synpcc7942_2190	-0.937436	-4.14759	0.226019	7.65962e-05	6.38011e-05	0.0583142	0.000123668
Synpcc7942_B2658	-0.936748	-4.0469	0.231473	9.39483e-05	8.18764e-05	0.0731975	0.000155365
Synpcc7942_1714	-0.935859	-5.48662	0.170571	1.16214e-07	1.01556e-07	0.000126234	2.97414e-07
Synpcc7942_0855	-0.934729	-1.77319	0.527146	0.0857165	0.0747065	1	0.0927561
Synpcc7942_1811	-0.934286	-3.1349	0.298027	0.0027368	0.00230054	1	0.0035275
Synpcc7942_2575	-0.934038	-4.33724	0.215353	3.50532e-05	2.92546e-05	0.0280259	5.9391e-05
Synpcc7942_2492	-0.932631	-4.47058	0.208615	1.9945e-05	1.66512e-05	0.0165513	3.51671e-05
Synpcc7942_1330	-0.931869	-4.95124	0.188209	1.97409e-06	1.6899e-06	0.00189269	4.15535e-06
Synpcc7942_0812	-0.931511	-6.20684	0.150078	3.06115e-09	2.56533e-09	3.5735e-06	9.79394e-09
Synpcc7942_1161	-0.930131	-5.84304	0.159186	2.01542e-08	1.72284e-08	2.26554e-05	5.68057e-08
Synpcc7942_1634	-0.930023	-1.56124	0.595697	0.146759	0.113484	1	0.136587
Synpcc7942_1659	-0.928315	-5.2137	0.178053	5.72138e-07	4.86929e-07	0.000575063	1.30078e-06
Synpcc7942_1762	-0.927557	-7.9977	0.115978	2.88103e-14	2.37367e-14	3.9213e-11	1.905e-13
Synpcc7942_1571	-0.927238	-2.61479	0.354612	0.0116002	0.0101362	1	0.0142768
Synpcc7942_0950	-0.926693	-5.49927	0.168512	1.12246e-07	9.76792e-08	0.000121611	2.86952e-07
Synpcc7942_1355	-0.926296	-5.38921	0.17188	2.20948e-07	1.89687e-07	0.000232176	5.39591e-07
Synpcc7942_1275	-0.921717	-6.84695	0.134617	5.00901e-11	4.27243e-11	6.48128e-08	2.17469e-10
Synpcc7942_1866	-0.921444	-5.20067	0.177178	5.30904e-07	4.6104e-07	0.000546794	1.24022e-06
Synpcc7942_0067	-0.921228	-6.41746	0.14355	8.9152e-10	7.46336e-10	1.07398e-06	3.14194e-09
Synpcc7942_0532	-0.920315	-1.7267	0.532992	0.102347	0.0837869	1	0.103282
Synpcc7942_1418	-0.920151	-2.02821	0.453677	0.0518127	0.0442596	1	0.0565706
Synpcc7942_1299	-0.919961	-4.67268	0.196881	6.90823e-06	5.95368e-06	0.00630495	1.35612e-05
Synpcc7942_B2653	-0.919874	-5.27296	0.174451	5.2422e-07	4.33176e-07	0.000515913	1.17381e-06
Synpcc7942_2512	-0.9197	-6.33974	0.145069	6.85503e-10	6.16315e-10	8.91192e-07	2.63576e-09
Synpcc7942_2462	-0.919084	-5.74376	0.160014	4.17952e-08	3.49575e-08	4.49903e-05	1.09883e-07
Synpcc7942_0370	-0.918765	-7.27451	0.126299	2.79475e-12	2.39228e-12	3.77023e-09	1.45075e-11
Synpcc7942_1149	-0.917781	-6.19972	0.148036	2.6417e-09	2.25721e-09	3.17137e-06	8.81611e-09
Synpcc7942_0422	-0.916687	-5.33037	0.171975	2.8321e-07	2.44939e-07	0.000297356	6.86412e-07
Synpcc7942_2430	-0.916532	-6.1958	0.147928	2.85696e-09	2.4273e-09	3.39337e-06	9.34464e-09
Synpcc7942_0727	-0.916262	-10.8724	0.0842741	1.66706e-25	1.42408e-25	2.60179e-22	4.47635e-24
Synpcc7942_2195	-0.915825	-9.35423	0.097905	2.24514e-19	1.9341e-19	3.41949e-16	3.06531e-18
Synpcc7942_1816	-0.915112	-10.273	0.089079	5.52097e-23	4.73293e-23	8.5808e-20	1.20626e-21
Synpcc7942_2523	-0.91472	-2.13422	0.428598	0.0453914	0.0357626	1	0.04642
Synpcc7942_0726	-0.913596	-4.60174	0.198533	1.43424e-05	1.14589e-05	0.0116537	2.48407e-05
Synpcc7942_1017	-0.912827	-4.54601	0.200798	1.32315e-05	1.12253e-05	0.0114287	2.43625e-05
Synpcc7942_1666	-0.912506	-7.20837	0.12659	3.61654e-12	3.1417e-12	4.93561e-09	1.87508e-11
Synpcc7942_0864	-0.912426	-1.64607	0.554306	0.127992	0.0969644	1	0.117908
Synpcc7942_1376	-0.912357	-6.15839	0.148149	3.36573e-09	2.87573e-09	4.00014e-06	1.09347e-08
Synpcc7942_1409	-0.910977	-6.34485	0.143577	1.17029e-09	9.95394e-10	1.42441e-06	4.11691e-09
Synpcc7942_1665	-0.910351	-6.1764	0.147392	2.75229e-09	2.3751e-09	3.32514e-06	9.19803e-09
Synpcc7942_1128	-0.91032	-3.58453	0.253958	0.000568783	0.000488648	0.377236	0.000826538
Synpcc7942_B2630	-0.908349	-9.71398	0.0935095	1.41081e-20	1.19266e-20	2.12771e-17	2.18385e-19
Synpcc7942_0061	-0.907676	-6.55584	0.138453	2.86167e-10	2.4623e-10	3.63189e-07	1.12716e-09
Synpcc7942_2141	-0.904845	-3.77177	0.239899	0.00030283	0.000256599	0.20766	0.000448929
Synpcc7942_2238	-0.901892	-2.71817	0.331802	0.00935553	0.00788523	1	0.0113006
Synpcc7942_B2664	-0.901724	-9.43226	0.0956	9.64703e-20	8.36985e-20	1.48481e-16	1.39695e-18
Synpcc7942_0480	-0.901317	-8.01833	0.112407	1.36287e-14	1.16527e-14	1.93901e-11	9.85518e-14
Synpcc7942_1656	-0.899829	-8.53046	0.105484	2.7406e-16	2.33545e-16	3.97493e-13	2.38017e-15
Synpcc7942_0213	-0.899526	-5.1848	0.173493	5.55803e-07	4.8503e-07	0.000573305	1.29754e-06
Synpcc7942_1315	-0.899418	-5.58176	0.161135	5.8101e-08	5.19731e-08	6.61097e-05	1.59384e-07
Synpcc7942_2266	-0.898535	-6.80889	0.131965	5.95304e-11	5.10888e-11	7.72462e-08	2.56943e-10
Synpcc7942_2196	-0.898125	-4.40578	0.203852	2.4092e-05	2.04627e-05	0.0200383	4.24925e-05
Synpcc7942_2079	-0.89788	-5.18531	0.173159	5.19934e-07	4.5797e-07	0.000543611	1.2339e-06
Synpcc7942_0962	-0.897131	-7.67763	0.11685	2.49605e-13	2.07717e-13	3.37125e-10	1.48392e-12
Synpcc7942_1845	-0.896668	-3.27636	0.273679	0.00180818	0.00149997	1	0.00235549
Synpcc7942_2452	-0.89574	-4.92906	0.181726	1.66461e-06	1.4893e-06	0.00167993	3.70068e-06
Synpcc7942_1214	-0.895466	-6.4216	0.139446	7.07393e-10	6.0406e-10	8.74679e-07	2.59512e-09
Synpcc7942_1073	-0.895046	-4.96357	0.180323	1.90431e-06	1.6243e-06	0.00182247	4.00449e-06
Synpcc7942_1820	-0.894416	-7.12282	0.125571	9.2684e-12	7.828e-12	1.21177e-08	4.35505e-11
Synpcc7942_1721	-0.893503	-3.59131	0.248796	0.000556146	0.000477555	0.369628	0.000809227
Synpcc7942_0373	-0.88989	-3.20264	0.277861	0.001837	0.00165051	1	0.00257049
Synpcc7942_1623	-0.889525	-4.85147	0.183352	3.16463e-06	2.70823e-06	0.00295197	6.40868e-06
Synpcc7942_0877	-0.886962	-8.34642	0.106269	7.01609e-16	6.15608e-16	1.04284e-12	6.01573e-15
Synpcc7942_1032	-0.88678	-3.71115	0.23895	0.000353062	0.000304916	0.243933	0.000529044
Synpcc7942_1042	-0.885672	-2.58836	0.342175	0.0132821	0.0112239	1	0.0156919
Synpcc7942_1660	-0.885652	-3.43192	0.258063	0.000911122	0.000798374	0.593991	0.00131735
Synpcc7942_0132	-0.885306	-6.82497	0.129716	4.74819e-11	4.11756e-11	6.25045e-08	2.10453e-10
Synpcc7942_0037	-0.884173	-1.35948	0.650377	0.211073	0.153707	1	0.181409
Synpcc7942_1400	-0.884086	-5.67207	0.155867	4.97703e-08	4.2711e-08	5.46701e-05	1.32707e-07
Synpcc7942_1115	-0.883548	-4.03693	0.218866	0.000103725	8.91482e-05	0.0789853	0.000167965
Synpcc7942_0057	-0.883029	-5.16251	0.171047	6.2557e-07	5.45385e-07	0.000639737	1.43994e-06
Synpcc7942_2388	-0.881876	-3.13576	0.281232	0.00262039	0.00223685	1	0.00343823
Synpcc7942_0219	-0.881585	-2.87784	0.306336	0.00633164	0.00518301	1	0.00759531
Synpcc7942_1077	-0.880348	-3.38887	0.259776	0.00117139	0.000992487	0.715583	0.00160534
Synpcc7942_0463	-0.879449	-3.04202	0.2891	0.00338734	0.00293328	1	0.00444351
Synpcc7942_2456	-0.87926	-4.0143	0.219032	0.00011903	0.000101134	0.0882899	0.000188105
Synpcc7942_2294	-0.87858	-6.22683	0.141096	1.87403e-09	1.63155e-09	2.31028e-06	6.53313e-09
Synpcc7942_0600	-0.875641	-7.0427	0.124333	7.63264e-12	6.83101e-12	1.05949e-08	3.83431e-11
Synpcc7942_B2657	-0.874706	-5.63389	0.155258	7.17401e-08	6.03564e-08	7.61697e-05	1.82131e-07
Synpcc7942_1324	-0.874282	-8.25169	0.105952	1.05113e-15	9.40733e-16	1.59078e-12	9.05216e-15
Synpcc7942_1514	-0.873933	-3.82839	0.228277	0.000214765	0.000188369	0.157278	0.000337383
Synpcc7942_1108	-0.873411	-1.54647	0.564778	0.140404	0.115546	1	0.138802
Synpcc7942_0601	-0.872796	-2.72826	0.31991	0.00911481	0.00767445	1	0.011032
Synpcc7942_0848	-0.872546	-9.82301	0.0888268	2.24823e-21	1.96871e-21	3.53187e-18	3.99246e-20
Synpcc7942_1619	-0.871078	-3.38743	0.25715	0.00108071	0.000941571	0.687347	0.00153483
Synpcc7942_0136	-0.871036	-7.58479	0.11484	4.05415e-13	3.4139e-13	5.49637e-10	2.32441e-12
Synpcc7942_0462	-0.870717	-5.2934	0.164491	4.77966e-07	3.94449e-07	0.000471761	1.0766e-06
Synpcc7942_0607	-0.870617	-2.3232	0.374749	0.0266823	0.0223424	1	0.0298637
Synpcc7942_1281	-0.870576	-2.85002	0.305463	0.00539523	0.00491711	1	0.00725024
Synpcc7942_1483	-0.870493	-3.3842	0.257223	0.00109194	0.000951574	0.693572	0.00154846
Synpcc7942_1393	-0.869672	-6.40466	0.135787	5.83504e-10	5.12632e-10	7.44854e-07	2.22771e-09
Synpcc7942_1204	-0.869518	-2.85038	0.305053	0.00560093	0.005018	1	0.00737479
Synpcc7942_1930	-0.868477	-4.51341	0.192421	1.42836e-05	1.22705e-05	0.0124177	2.64267e-05
Synpcc7942_1796	-0.868106	-2.17446	0.399228	0.0354952	0.0301541	1	0.0394935
Synpcc7942_0519	-0.868027	-3.92929	0.220912	0.00017164	0.000144522	0.122988	0.000263096
Synpcc7942_1768	-0.868022	-5.96959	0.145407	6.60216e-09	5.90266e-09	7.9981e-06	2.09256e-08
Synpcc7942_1801	-0.865373	-6.39971	0.135221	7.45625e-10	6.41635e-10	9.26521e-07	2.73166e-09
Synpcc7942_1791	-0.862746	-5.72008	0.150828	3.16808e-08	2.78183e-08	3.61638e-05	8.93787e-08
Synpcc7942_0551	-0.862112	-2.39372	0.360157	0.0227127	0.0188531	1	0.025599
Synpcc7942_2191	-0.860594	-6.12654	0.14047	3.99599e-09	3.41922e-09	4.72536e-06	1.27696e-08
Synpcc7942_1893	-0.86052	-6.24954	0.137693	2.13587e-09	1.81011e-09	2.55406e-06	7.17198e-09
Synpcc7942_1572	-0.860155	-8.20364	0.10485	2.51739e-15	2.18853e-15	3.67454e-12	1.98441e-14
Synpcc7942_B2644	-0.85995	-3.33475	0.257875	0.00121876	0.00108285	0.769904	0.00173661
Synpcc7942_0108	-0.859374	-2.42747	0.35402	0.020488	0.017191	1	0.0234604
Synpcc7942_1199	-0.859119	-5.045	0.170291	1.38369e-06	1.16743e-06	0.00132503	2.92788e-06
Synpcc7942_1392	-0.859025	-6.69715	0.128267	9.20397e-11	8.09434e-11	1.21415e-07	3.94468e-10
Synpcc7942_1174	-0.858839	-1.78199	0.481954	0.112608	0.0746619	1	0.0927561
Synpcc7942_2578	-0.858813	-4.53338	0.189442	1.39237e-05	1.18219e-05	0.012011	2.55983e-05
Synpcc7942_0923	-0.858308	-4.40634	0.194789	2.13483e-05	1.8565e-05	0.0183236	3.8904e-05
Synpcc7942_1824	-0.857696	-4.21446	0.203513	4.82694e-05	4.19254e-05	0.0394518	8.35848e-05
Synpcc7942_1099	-0.857294	-5.55654	0.154286	1.00335e-07	8.52046e-08	0.000106421	2.51874e-07
Synpcc7942_0721	-0.856284	-3.79561	0.225598	0.000326021	0.000264609	0.213275	0.000461658
Synpcc7942_0829	-0.854993	-2.91262	0.293548	0.00597139	0.00479917	1	0.00709901
Synpcc7942_2507	-0.853876	-2.31031	0.369594	0.0263959	0.0227188	1	0.0303239
Synpcc7942_1812	-0.852889	-1.8512	0.460722	0.0853496	0.0654639	1	0.0820911
Synpcc7942_1751	-0.85249	-2.41919	0.352387	0.0220567	0.0179288	1	0.0243967
Synpcc7942_2264	-0.85199	-2.18303	0.390279	0.0364825	0.0310547	1	0.0406051
Synpcc7942_1502	-0.85179	-4.56898	0.186429	1.20562e-05	1.02136e-05	0.0104543	2.2295e-05
Synpcc7942_1827	-0.851007	-4.53305	0.187734	9.92397e-06	8.98233e-06	0.00928773	1.98601e-05
Synpcc7942_0843	-0.850781	-3.86268	0.220257	0.000226565	0.000189552	0.157897	0.00033918
Synpcc7942_0195	-0.849888	-3.80638	0.22328	0.000238578	0.000208081	0.172499	0.000370928
Synpcc7942_1107	-0.849871	-6.77578	0.125428	6.58099e-11	5.70292e-11	8.6057e-08	2.84542e-10
Synpcc7942_0256	-0.849737	-4.91915	0.17274	2.06779e-06	1.80051e-06	0.00200397	4.38729e-06
Synpcc7942_0340	-0.848748	-4.04657	0.209745	0.000105874	8.97528e-05	0.0793991	0.000168767
Synpcc7942_2356	-0.844319	-4.34203	0.194452	2.98335e-05	2.56303e-05	0.024682	5.23148e-05
Synpcc7942_2416	-0.843905	-5.86368	0.143921	1.92024e-08	1.62908e-08	2.14876e-05	5.40925e-08
Synpcc7942_1629	-0.843655	-3.88555	0.217126	0.000174826	0.000152813	0.129738	0.000277654
Synpcc7942_1889	-0.843491	-6.06532	0.139068	3.85442e-09	3.43855e-09	4.7452e-06	1.27805e-08
Synpcc7942_0664	-0.843361	-4.14584	0.203423	6.04225e-05	5.31535e-05	0.0495391	0.000104971
Synpcc7942_0238	-0.843278	-6.51177	0.129501	2.71783e-10	2.4103e-10	3.5576e-07	1.10604e-09
Synpcc7942_2571	-0.84311	-8.23259	0.102411	1.9826e-15	1.72502e-15	2.90666e-12	1.61059e-14
Synpcc7942_1301	-0.84169	-6.45553	0.130383	4.40543e-10	3.85846e-10	5.63659e-07	1.70423e-09
Synpcc7942_1720	-0.839938	-3.30517	0.254129	0.00142219	0.00124046	0.87204	0.00197501
Synpcc7942_2160	-0.839444	-5.09281	0.164829	1.21181e-05	7.03783e-06	0.00739277	1.58582e-05
Synpcc7942_2165	-0.837782	-4.22589	0.19825	5.02296e-05	4.28165e-05	0.0402047	8.51814e-05
Synpcc7942_2487	-0.837024	-2.48556	0.336755	0.0189462	0.0152613	1	0.0209329
Synpcc7942_0515	-0.835446	-4.12326	0.202618	7.83005e-05	6.63353e-05	0.0602988	0.000127923
Synpcc7942_1436	-0.835185	-3.43594	0.243073	0.000971732	0.000830553	0.61544	0.00136651
Synpcc7942_2528	-0.83502	-3.83141	0.217941	0.00025836	0.000215344	0.177443	0.000382068
Synpcc7942_0054	-0.8344	-2.34446	0.355902	0.0239789	0.0207809	1	0.0279549
Synpcc7942_2155	-0.83418	-4.2626	0.195697	4.65239e-05	3.90337e-05	0.0368868	7.81503e-05
Synpcc7942_0046	-0.832693	-4.10453	0.202872	7.56592e-05	6.57115e-05	0.0598631	0.000126979
Synpcc7942_0769	-0.831551	-4.5664	0.182102	1.07716e-05	9.33791e-06	0.00960871	2.0526e-05
Synpcc7942_0996	-0.831301	-5.48434	0.151577	1.26334e-07	1.09377e-07	0.000135518	3.18341e-07
Synpcc7942_2387	-0.830553	-5.33307	0.155736	2.7958e-07	2.41772e-07	0.000293753	6.78545e-07
Synpcc7942_2138	-0.830056	-1.84763	0.449255	0.0917027	0.0660719	1	0.0827435
Synpcc7942_2445	-0.829828	-4.15394	0.199769	6.71653e-05	5.72859e-05	0.0531041	0.000112543
Synpcc7942_0447	-0.829724	-3.8354	0.216333	0.00024886	0.000208649	0.172601	0.000371237
Synpcc7942_0806	-0.829512	-4.35634	0.190415	2.72819e-05	2.35762e-05	0.0228689	4.84893e-05
Synpcc7942_1924	-0.828575	-4.94564	0.167536	1.98822e-06	1.70729e-06	0.00190875	4.18719e-06
Synpcc7942_2519	-0.827581	-4.76002	0.173861	3.9344e-06	3.48762e-06	0.00375268	8.11054e-06
Synpcc7942_2019	-0.827236	-3.69221	0.224049	0.000389558	0.000333748	0.265997	0.000577476
Synpcc7942_1405	-0.827114	-3.73747	0.221303	0.000340399	0.000289171	0.232205	0.000503116
Synpcc7942_0384	-0.826736	-4.09951	0.201667	7.71055e-05	6.69889e-05	0.060692	0.000128788
Synpcc7942_0491	-0.826534	-2.37692	0.347734	0.023057	0.0194607	1	0.0262726
Synpcc7942_1645	-0.826215	-5.81355	0.142119	2.30351e-08	1.97601e-08	2.59252e-05	6.4813e-08
Synpcc7942_0249	-0.825685	-4.83199	0.170879	3.27342e-06	2.82806e-06	0.00307976	6.68386e-06
Synpcc7942_1994	-0.824209	-3.66364	0.22497	0.000398177	0.000349114	0.276847	0.000601854
Synpcc7942_0068	-0.823656	-5.17153	0.159267	4.86756e-07	4.3728e-07	0.000520363	1.18323e-06
Synpcc7942_1779	-0.822827	-7.44396	0.110536	9.28672e-13	7.90895e-13	1.26148e-09	5.10832e-12
Synpcc7942_2080	-0.821209	-6.26641	0.131049	1.14633e-09	1.02391e-09	1.46419e-06	4.22559e-09
Synpcc7942_1616	-0.820305	-1.47739	0.555238	0.16762	0.13221	1	0.157517
Synpcc7942_1757	-0.819715	-1.70697	0.480218	0.106026	0.0871002	1	0.107157
Synpcc7942_0854	-0.819502	-8.92739	0.0917963	1.04056e-17	8.88412e-18	1.54584e-14	1.13983e-16
Synpcc7942_0640	-0.81778	-4.03206	0.202819	0.000105599	9.07876e-05	0.0800747	0.000170374
Synpcc7942_1403	-0.817514	-4.49315	0.181947	1.45724e-05	1.26834e-05	0.0128103	2.72759e-05
Synpcc7942_0596	-0.816956	-5.62874	0.14514	6.40116e-08	5.48081e-08	6.96063e-05	1.67533e-07
Synpcc7942_1732	-0.815926	-3.95389	0.206361	0.000157373	0.000132265	0.113616	0.000242658
Synpcc7942_0470	-0.815573	-3.99245	0.204279	0.000109549	9.69118e-05	0.0850886	0.000181145
Synpcc7942_2347	-0.814584	-4.54246	0.179327	9.60254e-06	8.6758e-06	0.0089968	1.92501e-05
Synpcc7942_0159	-0.814533	-3.84999	0.211568	0.000191631	0.000169438	0.14275	0.000305798
Synpcc7942_0872	-0.814402	-2.46178	0.330818	0.01693	0.0150791	1	0.0206981
Synpcc7942_1876	-0.813637	-3.14394	0.258795	0.00236797	0.00207924	1	0.00320904
Synpcc7942_1633	-0.813254	-2.01083	0.404436	0.0548198	0.046209	1	0.0589649
Synpcc7942_1941	-0.813068	-6.74212	0.120595	7.81631e-11	6.79917e-11	1.02328e-07	3.35687e-10
Synpcc7942_0011	-0.813001	-4.13792	0.196475	6.66779e-05	5.77952e-05	0.0534606	0.000113307
Synpcc7942_0313	-0.812597	-3.48125	0.233421	0.000710401	0.000637495	0.483859	0.00106588
Synpcc7942_1361	-0.811698	-2.60642	0.311422	0.0109806	0.00999288	1	0.0140962
Synpcc7942_0509	-0.811221	-2.95334	0.274679	0.00412591	0.00368627	1	0.00551333
Synpcc7942_2283	-0.810423	-4.78144	0.169494	3.84956e-06	3.36735e-06	0.00364011	7.87944e-06
Synpcc7942_1154	-0.810328	-8.17358	0.09914	3.42098e-15	2.9611e-15	4.96577e-12	2.65935e-14
Synpcc7942_0421	-0.810181	-3.92347	0.206496	0.000165009	0.000141083	0.120908	0.000258333
Synpcc7942_2094	-0.809545	-2.53125	0.31982	0.0150145	0.0128968	1	0.0178323
Synpcc7942_1075	-0.808976	-6.34715	0.127455	8.0225e-10	7.07114e-10	1.01895e-06	2.99017e-09
Synpcc7942_2386	-0.80887	-4.40115	0.183786	2.36279e-05	2.02258e-05	0.019882	4.21968e-05
Synpcc7942_1535	-0.807351	-2.54628	0.317071	0.0132665	0.0119272	1	0.0165767
Synpcc7942_0898	-0.807348	-2.57423	0.313627	0.0130555	0.0113637	1	0.015852
Synpcc7942_1018	-0.807271	-4.43111	0.182183	1.80626e-05	1.58944e-05	0.0158467	3.36818e-05
Synpcc7942_2178	-0.807173	-2.94513	0.27407	0.00529948	0.00430499	1	0.00641328
Synpcc7942_1548	-0.806176	-6.41962	0.12558	4.72057e-10	4.19514e-10	6.12071e-07	1.84861e-09
Synpcc7942_1062	-0.80552	-1.64683	0.489133	0.113189	0.0983946	1	0.119416
Synpcc7942_1892	-0.80531	-4.43635	0.181525	2.01778e-05	1.72964e-05	0.0171408	3.64075e-05
Synpcc7942_2399	-0.804867	-2.00367	0.401696	0.0545268	0.0467698	1	0.0595597
Synpcc7942_1576	-0.804212	-5.98884	0.134285	7.82119e-09	6.78064e-09	9.16742e-06	2.39033e-08
Synpcc7942_1797	-0.804026	-4.56634	0.176077	1.09425e-05	9.45884e-06	0.00972369	2.07477e-05
Synpcc7942_0690	-0.803974	-2.3707	0.339129	0.0221999	0.0193682	1	0.0261665
Synpcc7942_0117	-0.803513	-1.47326	0.545397	0.154235	0.137098	1	0.162723
Synpcc7942_2461	-0.803449	-3.68658	0.217939	0.000384067	0.000332252	0.265137	0.000575416
Synpcc7942_0154	-0.802903	-5.10381	0.157314	1.04263e-06	8.79531e-07	0.0010097	2.24465e-06
Synpcc7942_0616	-0.802707	-6.2048	0.129369	2.77668e-09	2.35325e-09	3.29926e-06	9.15101e-09
Synpcc7942_0493	-0.80048	-5.2679	0.151954	3.46465e-07	3.04608e-07	0.000367661	8.44838e-07
Synpcc7942_0015	-0.800288	-4.30607	0.185851	2.82646e-05	2.53391e-05	0.0244269	5.17763e-05
Synpcc7942_0973	-0.799579	-5.35127	0.149418	2.08667e-07	1.85421e-07	0.000227511	5.29853e-07
Synpcc7942_1833	-0.799448	-3.85417	0.207424	0.000204301	0.000176974	0.148481	0.000318486
Synpcc7942_1871	-0.797923	-3.52273	0.226507	0.000858118	0.000695095	0.524101	0.00115706
Synpcc7942_0746	-0.796027	-4.48493	0.177489	1.35163e-05	1.20181e-05	0.0121863	2.59634e-05
Synpcc7942_0621	-0.795384	-7.12761	0.111592	7.16542e-12	6.15954e-12	9.57808e-09	3.49906e-11
Synpcc7942_0922	-0.793759	-5.78785	0.137142	1.98031e-08	1.75813e-08	2.31019e-05	5.78681e-08
Synpcc7942_0329	-0.793236	-5.42067	0.146336	1.36751e-07	1.22468e-07	0.000151493	3.55345e-07
Synpcc7942_0907	-0.793171	-2.3888	0.332038	0.0209708	0.0184166	1	0.0250423
Synpcc7942_1765	-0.792342	-2.46393	0.321577	0.0168391	0.0149956	1	0.0205984
Synpcc7942_0119	-0.791712	-3.37686	0.234452	0.00113418	0.000984193	0.710587	0.00159329
Synpcc7942_0008	-0.790804	-3.59631	0.219893	0.000507687	0.00044537	0.347388	0.000758778
Synpcc7942_1985	-0.790789	-3.66288	0.215893	0.000352829	0.000320295	0.255916	0.000555218
Synpcc7942_1583	-0.786514	-3.13786	0.250653	0.00247814	0.00215491	1	0.00332039
Synpcc7942_1993	-0.786514	-4.24966	0.185077	3.61406e-05	3.23614e-05	0.0308727	6.54164e-05
Synpcc7942_0358	-0.782735	-3.68058	0.212666	0.00044992	0.000374625	0.294455	0.000641728
Synpcc7942_1153	-0.780729	-8.35912	0.0933985	5.72111e-16	5.04957e-16	8.55902e-13	4.96015e-15
Synpcc7942_0104	-0.780163	-3.41316	0.228575	0.000945288	0.00083578	0.617641	0.00137307
Synpcc7942_2276	-0.779673	-3.37579	0.23096	0.00110654	0.000969169	0.701678	0.00157167
Synpcc7942_1823	-0.779346	-3.3675	0.231432	0.00118654	0.0010251	0.734999	0.00165243
Synpcc7942_1568	-0.776487	-3.63471	0.213631	0.000429447	0.000379779	0.297746	0.000649152
Synpcc7942_1731	-0.776065	-3.62763	0.213932	0.00044006	0.000389328	0.304455	0.000664501
Synpcc7942_0961	-0.773485	-5.20179	0.148696	4.86798e-07	4.27718e-07	0.00050984	1.16069e-06
Synpcc7942_0908	-0.77279	-3.74425	0.206394	0.000297001	0.000260042	0.209854	0.00045411
Synpcc7942_1139	-0.769488	-6.81097	0.112978	3.88236e-11	3.4516e-11	5.25679e-08	1.78839e-10
Synpcc7942_2130	-0.768208	-1.83838	0.417871	0.0753037	0.0666669	1	0.0833779
Synpcc7942_0539	-0.768037	-4.92159	0.156055	2.24942e-06	1.92873e-06	0.00213896	4.67555e-06
Synpcc7942_1150	-0.766936	-3.89447	0.19693	0.000162971	0.000143737	0.122464	0.000261921
Synpcc7942_1093	-0.766784	-5.44074	0.140934	1.79005e-07	1.52536e-07	0.00018762	4.37875e-07
Synpcc7942_1162	-0.766574	-4.5802	0.167367	8.85403e-06	7.86858e-06	0.00819906	1.75623e-05
Synpcc7942_2253	-0.766265	-5.7831	0.132501	2.41215e-08	2.09906e-08	2.75186e-05	6.87295e-08
Synpcc7942_0144	-0.765609	-4.20654	0.182004	4.97689e-05	4.32478e-05	0.0405664	8.59487e-05
Synpcc7942_1429	-0.765317	-2.45728	0.311449	0.0173054	0.0153241	1	0.0210039
Synpcc7942_0398	-0.76491	-3.43826	0.22247	0.000843279	0.000752001	0.564753	0.00124848
Synpcc7942_0382	-0.763345	-1.2323	0.61945	0.243529	0.199278	1	0.231142
Synpcc7942_2163	-0.76119	-3.83857	0.1983	0.000207064	0.000181504	0.1521	0.000326327
Synpcc7942_2354	-0.759132	-4.14004	0.183364	7.35839e-05	6.22672e-05	0.0570367	0.00012093
Synpcc7942_0913	-0.757305	-2.40799	0.314497	0.0193589	0.0173153	1	0.0235959
Synpcc7942_1129	-0.756342	-4.61673	0.163826	7.02184e-06	6.31573e-06	0.00665678	1.42995e-05
Synpcc7942_0025	-0.755328	-8.75264	0.0862972	3.31425e-17	2.87187e-17	4.96834e-14	3.44991e-16
Synpcc7942_0270	-0.755114	-5.12764	0.147263	7.26049e-07	6.35282e-07	0.000740104	1.65948e-06
Synpcc7942_0381	-0.755017	-3.27785	0.230339	0.00197178	0.00158417	1	0.00247739
Synpcc7942_1804	-0.754655	-3.65616	0.206406	0.000432775	0.000373492	0.294206	0.000640368
Synpcc7942_2051	-0.754209	-5.56671	0.135486	6.0609e-08	5.44877e-08	6.92539e-05	1.66824e-07
Synpcc7942_0619	-0.753223	-3.70219	0.203453	0.000335823	0.000296752	0.237699	0.000515354
Synpcc7942_0176	-0.750031	-2.86141	0.262119	0.00574289	0.00501466	1	0.00737479
Synpcc7942_2134	-0.749985	-4.39568	0.170619	1.9054e-05	1.71051e-05	0.0169682	3.60449e-05
Synpcc7942_1937	-0.749906	-5.49751	0.136408	1.20306e-07	1.03883e-07	0.000128814	3.02817e-07
Synpcc7942_1661	-0.748073	-3.66663	0.204022	0.000449981	0.000379991	0.297746	0.000649152
Synpcc7942_0459	-0.747984	-5.84741	0.127917	1.41266e-08	1.2545e-08	1.66723e-05	4.24013e-08
Synpcc7942_2453	-0.747809	-5.10071	0.146609	5.8655e-07	5.40529e-07	0.000634581	1.42979e-06
Synpcc7942_1872	-0.74763	-2.36652	0.315919	0.0224229	0.0195706	1	0.0263833
Synpcc7942_0206	-0.747483	-5.12581	0.145827	7.63384e-07	6.63894e-07	0.000770781	1.72466e-06
Synpcc7942_2069	-0.747433	-3.06801	0.243622	0.00280784	0.0025348	1	0.00387409
Synpcc7942_1521	-0.746818	-3.77014	0.198088	0.000245865	0.000220605	0.181337	0.000390668
Synpcc7942_0523	-0.746811	-3.95751	0.188707	0.000146075	0.000124602	0.107407	0.000229268
Synpcc7942_1912a	-0.745827	-1.2996	0.573889	0.229934	0.176376	1	0.206355
Synpcc7942_2170	-0.741106	-6.12575	0.120982	2.72423e-09	2.42782e-09	3.39337e-06	9.34464e-09
Synpcc7942_2096	-0.740697	-3.5837	0.206685	0.00048789	0.000438818	0.342717	0.000748292
Synpcc7942_2177	-0.740463	-5.61465	0.13188	6.8651e-08	5.88207e-08	7.44082e-05	1.78353e-07
Synpcc7942_0956	-0.73747	-3.22179	0.228901	0.0018432	0.00161713	1	0.00252475
Synpcc7942_1579	-0.736535	-1.89261	0.389164	0.0654847	0.0592074	1	0.0745429
Synpcc7942_2372	-0.73578	-5.07511	0.144978	9.92704e-07	8.61652e-07	0.000990038	2.202e-06
Synpcc7942_1511	-0.733021	-2.69837	0.271654	0.00849726	0.00771593	1	0.0110832
Synpcc7942_1160	-0.732417	-5.7494	0.12739	2.40142e-08	2.13763e-08	2.80029e-05	6.98711e-08
Synpcc7942_1445	-0.732344	-3.62493	0.20203	0.000419138	0.000377091	0.296016	0.000645366
Synpcc7942_1027	-0.731603	-2.74952	0.266084	0.00780996	0.00688021	1	0.00993575
Synpcc7942_0085	-0.731076	-2.87369	0.254403	0.00489428	0.00451131	1	0.0066942
Synpcc7942_1939	-0.730952	-4.64467	0.157374	6.79208e-06	6.00616e-06	0.00635452	1.36642e-05
Synpcc7942_1462	-0.729362	-4.5831	0.159142	8.19112e-06	7.36641e-06	0.00771263	1.65394e-05
Synpcc7942_1257	-0.727966	-6.09725	0.119393	3.02309e-09	2.71262e-09	3.77597e-06	1.03354e-08
Synpcc7942_1352	-0.725923	-7.2539	0.100074	1.91424e-12	1.70399e-12	2.69913e-09	1.06064e-11
Synpcc7942_1775	-0.72245	-3.46152	0.208709	0.000765841	0.000686092	0.518686	0.00114409
Synpcc7942_0611	-0.721128	-6.40788	0.112538	4.26981e-10	3.85803e-10	5.63659e-07	1.70423e-09
Synpcc7942_0341	-0.720295	-2.60632	0.276365	0.0120281	0.0104391	1	0.0146598
Synpcc7942_1754	-0.719166	-1.57662	0.456143	0.128538	0.11277	1	0.135814
Synpcc7942_2476	-0.718977	-3.12442	0.230116	0.00248182	0.0021921	1	0.00337494
Synpcc7942_0064	-0.718974	-2.90363	0.247612	0.0059156	0.00482828	1	0.00713647
Synpcc7942_2605	-0.718533	-2.68787	0.267324	0.00880879	0.00797558	1	0.0114127
Synpcc7942_1135	-0.718189	-3.83678	0.187185	0.000173556	0.000159485	0.134924	0.000288942
Synpcc7942_0807	-0.715805	-4.36525	0.163978	2.72287e-05	2.33594e-05	0.022682	4.80959e-05
Synpcc7942_0086	-0.715535	-7.44274	0.0961386	4.60977e-13	4.13049e-13	6.63769e-10	2.78218e-12
Synpcc7942_0248	-0.71529	-6.74204	0.106094	6.68641e-11	5.89609e-11	8.89131e-08	2.93404e-10
Synpcc7942_1290	-0.714793	-2.24842	0.31791	0.0323188	0.0268755	1	0.0354704
Synpcc7942_1157	-0.71439	-8.98928	0.0794713	2.22797e-18	2.00082e-18	3.50544e-15	2.79522e-17
Synpcc7942_1663	-0.71309	-3.28224	0.217257	0.00152794	0.00133486	0.92639	0.00210851
Synpcc7942_2405	-0.712737	-2.57102	0.277219	0.0133657	0.0115416	1	0.0160646
Synpcc7942_1560	-0.712054	-1.24263	0.573023	0.228378	0.205854	1	0.237457
Synpcc7942_1364	-0.711682	-2.10117	0.338707	0.040139	0.0367291	1	0.0475437
Synpcc7942_2088	-0.710287	-2.0335	0.349292	0.0465071	0.0429343	1	0.055047
Synpcc7942_0041	-0.710136	-6.60388	0.107533	1.47416e-10	1.31098e-10	1.95466e-07	6.24369e-10
Synpcc7942_2071	-0.709033	-5.55173	0.127714	4.89867e-08	4.57075e-08	5.83684e-05	1.41318e-07
Synpcc7942_2398	-0.707223	-2.71736	0.260262	0.00959623	0.00799696	1	0.0114346
Synpcc7942_1957	-0.706519	-1.86987	0.377843	0.068164	0.062153	1	0.078147
Synpcc7942_1647	-0.706396	-4.97707	0.14193	1.25505e-06	1.13149e-06	0.00128538	2.84154e-06
Synpcc7942_1976	-0.70473	-3.99749	0.176293	8.83688e-05	8.1884e-05	0.0731975	0.000155365
Synpcc7942_1904	-0.703985	-2.20844	0.31877	0.0321268	0.0286649	1	0.0376739
Synpcc7942_0172	-0.703885	-2.06917	0.340178	0.0466869	0.0402909	1	0.0519143
Synpcc7942_1446	-0.70213	-1.94308	0.361349	0.0580095	0.0528963	1	0.0669098
Synpcc7942_1085	-0.699491	-7.04806	0.0992459	7.17699e-12	6.43608e-12	1.00017e-08	3.64518e-11
Synpcc7942_2161	-0.69724	-1.86205	0.374448	0.0710095	0.0633474	1	0.0795957
Synpcc7942_1300	-0.697208	-2.88806	0.24141	0.00498435	0.00447221	1	0.0066414
Synpcc7942_2328	-0.696033	-6.95215	0.100118	1.88953e-11	1.65067e-11	2.53213e-08	8.81916e-11
Synpcc7942_1089	-0.694898	-4.43841	0.156565	1.67489e-05	1.48649e-05	0.0148797	3.16424e-05
Synpcc7942_0530	-0.69424	-5.40136	0.128531	1.66577e-07	1.47289e-07	0.000181349	4.23457e-07
Synpcc7942_0878	-0.693906	-3.59175	0.193194	0.000522412	0.000456668	0.354965	0.000775924
Synpcc7942_1041	-0.693622	-2.97187	0.233396	0.00408972	0.00358167	1	0.00537821
Synpcc7942_0647	-0.693081	-1.60821	0.430964	0.116773	0.1067	1	0.128915
Synpcc7942_0609	-0.692184	-5.70188	0.121396	3.28183e-08	2.90438e-08	3.76408e-05	9.26847e-08
Synpcc7942_1202	-0.691828	-8.44644	0.0819077	2.64889e-16	2.34735e-16	3.99285e-13	2.38017e-15
Synpcc7942_2293	-0.691369	-2.76792	0.24978	0.00763337	0.00662968	1	0.00960337
Synpcc7942_1542	-0.690859	-5.26914	0.131114	2.64437e-07	2.41266e-07	0.000293379	6.78134e-07
Synpcc7942_0259	-0.689903	-1.24684	0.55332	0.222432	0.206846	1	0.238455
Synpcc7942_1828	-0.689818	-2.15052	0.320767	0.035622	0.0326282	1	0.042586
Synpcc7942_0164	-0.689567	-2.67194	0.258077	0.00952149	0.00848293	1	0.0120655
Synpcc7942_0695	-0.688098	-3.06214	0.224711	0.00274684	0.00251938	1	0.00385365
Synpcc7942_2451	-0.687116	-3.20545	0.214359	0.00158867	0.00149865	1	0.00235539
Synpcc7942_1163	-0.687062	-5.61077	0.122454	4.55715e-08	4.11975e-08	5.28152e-05	1.28427e-07
Synpcc7942_0795	-0.68699	-5.49651	0.124987	8.76624e-08	7.89178e-08	9.86473e-05	2.33656e-07
Synpcc7942_0457	-0.686235	-3.35861	0.204321	0.00105279	0.000955644	0.693797	0.00155241
Synpcc7942_0935	-0.683933	-4.45542	0.153506	1.43546e-05	1.29381e-05	0.0130537	2.77603e-05
Synpcc7942_2116	-0.683055	-4.38336	0.155829	1.91294e-05	1.73449e-05	0.0171715	3.64688e-05
Synpcc7942_B2633	-0.682629	-10.9736	0.0622063	1.71016e-26	1.52285e-26	2.78833e-23	5.12873e-25
Synpcc7942_0247	-0.681997	-6.21766	0.109687	1.71409e-09	1.51434e-09	2.14733e-06	6.08965e-09
Synpcc7942_0629	-0.68135	-2.48469	0.274219	0.0159816	0.0142085	1	0.0195744
Synpcc7942_1835	-0.680602	-2.83682	0.239917	0.00542578	0.0050208	1	0.00737479
Synpcc7942_2317	-0.680393	-6.24589	0.108934	1.1639e-09	1.0511e-09	1.50202e-06	4.32832e-09
Synpcc7942_1873	-0.678544	-1.80981	0.374926	0.0776605	0.0707153	1	0.0881488
Synpcc7942_2480	-0.678012	-1.83945	0.368594	0.0833793	0.0668947	1	0.0836073
Synpcc7942_1067	-0.677832	-3.236	0.209466	0.00162611	0.00146689	1	0.00230739
Synpcc7942_1814	-0.672039	-3.36574	0.19967	0.00100201	0.000916979	0.671229	0.00149734
Synpcc7942_1356	-0.670805	-1.88383	0.356086	0.0647839	0.0601609	1	0.0756928
Synpcc7942_2154	-0.667921	-1.13711	0.587387	0.274583	0.241473	1	0.275343
Synpcc7942_1640	-0.667912	-3.166	0.210964	0.00216189	0.00191229	1	0.00296106
Synpcc7942_0554	-0.667183	-4.22948	0.157746	3.39825e-05	3.13978e-05	0.0300163	6.3605e-05
Synpcc7942_1894	-0.666931	-6.01977	0.11079	4.09193e-09	3.73319e-09	5.13686e-06	1.37785e-08
Synpcc7942_1288	-0.666233	-2.6101	0.255252	0.0114554	0.0101436	1	0.0142768
Synpcc7942_1544	-0.664592	-2.12075	0.313376	0.0405271	0.0355706	1	0.0462026
Synpcc7942_1800	-0.662608	-4.03157	0.164355	8.18798e-05	7.4762e-05	0.0671363	0.000142569
Synpcc7942_1601	-0.662336	-1.68108	0.393995	0.106279	0.0919664	1	0.112556
Synpcc7942_1562	-0.661881	-3.36549	0.196667	0.00095536	0.000888287	0.652003	0.001453
Synpcc7942_0646	-0.65786	-1.19175	0.552012	0.258437	0.21726	1	0.249849
Synpcc7942_0844	-0.656189	-3.41939	0.191902	0.00086026	0.000778459	0.579952	0.00128562
Synpcc7942_1526	-0.651494	-3.75714	0.173402	0.000264937	0.000236108	0.192664	0.000415779
Synpcc7942_0347	-0.650557	-1.28911	0.504654	0.21207	0.19002	1	0.221221
Synpcc7942_0793	-0.650186	-3.4285	0.189642	0.000785031	0.000723917	0.544385	0.00120291
Synpcc7942_1938	-0.649875	-5.00083	0.129953	1.20715e-06	1.07521e-06	0.00122682	2.7183e-06
Synpcc7942_1140	-0.64925	-6.06077	0.107123	3.22406e-09	2.94002e-09	4.08369e-06	1.11343e-08
Synpcc7942_1584	-0.649223	-5.64098	0.11509	4.15888e-08	3.7251e-08	4.79048e-05	1.16897e-07
Synpcc7942_0608	-0.646255	-4.10719	0.157347	7.01016e-05	6.17975e-05	0.0567301	0.000120279
Synpcc7942_0403	-0.645828	-2.30454	0.280241	0.0267505	0.0230381	1	0.0307066
Synpcc7942_1169	-0.644797	-4.91996	0.131057	1.67618e-06	1.50861e-06	0.0017002	3.74373e-06
Synpcc7942_0237	-0.643949	-3.5177	0.183059	0.000574293	0.000528422	0.4053	0.000889809
Synpcc7942_0839	-0.642572	-4.04515	0.15885	7.08652e-05	6.60571e-05	0.060112	0.000127517
Synpcc7942_0312	-0.641663	-3.25916	0.19688	0.00146653	0.00133487	0.92639	0.00210851
Synpcc7942_2603	-0.640511	-2.87583	0.222722	0.00494412	0.00452427	1	0.00670815
Synpcc7942_0677	-0.639842	-4.10183	0.15599	6.85101e-05	6.1012e-05	0.056131	0.000118995
Synpcc7942_1870	-0.636212	-5.43116	0.117141	1.13067e-07	1.03078e-07	0.000128022	3.01402e-07
Synpcc7942_1026	-0.635443	-6.98764	0.0909381	9.02918e-12	8.21579e-12	1.27098e-08	4.55735e-11
Synpcc7942_0810	-0.635322	-3.00409	0.211485	0.00359269	0.00318556	1	0.00481408
Synpcc7942_2500	-0.634892	-3.47846	0.182521	0.000737748	0.000656351	0.496857	0.00109547
Synpcc7942_0401	-0.633823	-4.06574	0.155893	7.36114e-05	6.66994e-05	0.060563	0.000128427
Synpcc7942_1549	-0.633335	-3.39357	0.186628	0.000907574	0.000831061	0.61544	0.00136651
Synpcc7942_0096	-0.633025	-3.03876	0.208317	0.00324359	0.00286916	1	0.00434987
Synpcc7942_0659	-0.632402	-4.51741	0.139992	8.76375e-06	8.22838e-06	0.00855752	1.8322e-05
Synpcc7942_1625	-0.63156	-3.41446	0.184966	0.000836327	0.000767875	0.573603	0.00127036
Synpcc7942_0246	-0.631188	-5.96309	0.105849	7.75568e-09	6.84046e-09	9.24146e-06	2.40692e-08
Synpcc7942_0133	-0.630056	-6.1309	0.102767	2.78771e-09	2.4705e-09	3.44635e-06	9.47026e-09
Synpcc7942_1777	-0.628887	-1.62578	0.386822	0.111139	0.103261	1	0.12508
Synpcc7942_0197	-0.624722	-4.29958	0.145298	2.62456e-05	2.40313e-05	0.0232864	4.93716e-05
Synpcc7942_1538	-0.623985	-1.24615	0.500729	0.229608	0.203228	1	0.235002
Synpcc7942_0471	-0.623781	-3.66251	0.170315	0.000377706	0.00033651	0.267525	0.000581188
Synpcc7942_1258	-0.623266	-2.70152	0.23071	0.00911617	0.00796219	1	0.0114022
Synpcc7942_1050	-0.623241	-2.36139	0.263929	0.0202484	0.0189746	1	0.0257084
Synpcc7942_1015	-0.621934	-6.48617	0.0958862	2.61569e-10	2.36325e-10	3.49288e-07	1.08953e-09
Synpcc7942_0966	-0.620981	-3.19534	0.19434	0.0017118	0.00159147	1	0.00248675
Synpcc7942_1434	-0.620699	-2.77048	0.224041	0.00713919	0.00637627	1	0.00925761
Synpcc7942_0140	-0.619628	-2.67547	0.231596	0.00918197	0.00828847	1	0.0118108
Synpcc7942_1591	-0.617542	-2.32286	0.265854	0.0236543	0.021405	1	0.0286922
Synpcc7942_0461	-0.617401	-2.61551	0.236054	0.0105812	0.00968731	1	0.0137061
Synpcc7942_0088	-0.615345	-4.76084	0.129251	3.72787e-06	3.3329e-06	0.00360953	7.81822e-06
Synpcc7942_2574	-0.614811	-1.76128	0.349071	0.0877453	0.0783124	1	0.0969654
Synpcc7942_2282	-0.614609	-6.19989	0.0991322	1.66157e-09	1.48873e-09	2.11399e-06	6.0123e-09
Synpcc7942_0424	-0.613909	-2.65049	0.231621	0.0107346	0.00927913	1	0.0131681
Synpcc7942_1869	-0.612958	-8.05699	0.0760778	4.31591e-15	3.88956e-15	6.50724e-12	3.42791e-14
Synpcc7942_2365	-0.612315	-5.19812	0.117796	4.01624e-07	3.6378e-07	0.0004369	1.00006e-06
Synpcc7942_1010	-0.611246	-3.42298	0.178571	0.000856573	0.000773094	0.576728	0.00127788
Synpcc7942_2307	-0.611083	-1.00043	0.610823	0.327514	0.305472	1	0.342521
Synpcc7942_1879	-0.609678	-3.0008	0.203172	0.00335085	0.00306891	1	0.00464151
Synpcc7942_2549	-0.607879	-2.06639	0.294174	0.0488871	0.0408993	1	0.0525808
Synpcc7942_0309	-0.60441	-5.23937	0.115359	3.21075e-07	2.91301e-07	0.000352183	8.09951e-07
Synpcc7942_2144	-0.601605	-2.18591	0.27522	0.0313608	0.0295727	1	0.0387859
Synpcc7942_1747	-0.600374	-4.07582	0.147301	6.22161e-05	5.80369e-05	0.0536261	0.000113562
Synpcc7942_1380	-0.597184	-3.88958	0.153534	0.000134394	0.000124992	0.107618	0.000229762
Synpcc7942_0585	-0.596728	-4.04099	0.147669	7.47868e-05	6.91206e-05	0.0624159	0.000132481
Synpcc7942_0060	-0.59637	-1.98265	0.300795	0.056951	0.0489745	1	0.0621993
Synpcc7942_2056	-0.595892	-1.27422	0.467651	0.215309	0.195957	1	0.227571
Synpcc7942_1185	-0.595095	-2.1165	0.281169	0.0414855	0.0360479	1	0.046726
Synpcc7942_1916	-0.594502	-3.49086	0.170303	0.000640629	0.000587226	0.447466	0.000984452
Synpcc7942_0625	-0.593039	-6.24797	0.094917	1.04913e-09	9.5618e-10	1.36959e-06	3.96342e-09
Synpcc7942_1196	-0.592889	-1.84561	0.321242	0.079806	0.0659545	1	0.0826513
Synpcc7942_1515	-0.592545	-3.49427	0.169576	0.000658227	0.000596135	0.453063	0.000997614
Synpcc7942_1005	-0.591476	-2.33084	0.253761	0.0227346	0.020825	1	0.0279942
Synpcc7942_0564	-0.590269	-5.12124	0.115259	5.83288e-07	5.29732e-07	0.000622435	1.40319e-06
Synpcc7942_1298	-0.590106	-2.67994	0.220194	0.00877262	0.00804895	1	0.0115002
Synpcc7942_0971	-0.588715	-3.51388	0.16754	0.000544396	0.000511199	0.393112	0.000862362
Synpcc7942_0214	-0.586908	-4.78375	0.122688	2.7304e-06	2.52661e-06	0.00276411	6.00906e-06
Synpcc7942_1945	-0.585891	-3.76504	0.155613	0.000240732	0.00021834	0.179694	0.000387021
Synpcc7942_0556	-0.585576	-2.62746	0.222868	0.0100788	0.00929837	1	0.0131855
Synpcc7942_1419	-0.583658	-2.03746	0.286464	0.0466105	0.0426446	1	0.05475
Synpcc7942_0896	-0.581837	-2.91896	0.19933	0.0045593	0.00408264	1	0.00609166
Synpcc7942_0261	-0.580376	-2.8274	0.205268	0.00583628	0.00529361	1	0.00774535
Synpcc7942_2045	-0.580114	-7.62589	0.0760716	1.00171e-13	9.09778e-14	1.48658e-10	6.78198e-13
Synpcc7942_1918	-0.579588	-5.66597	0.102293	3.49404e-08	3.14353e-08	4.0583e-05	9.94749e-08
Synpcc7942_2337	-0.578758	-2.60389	0.222266	0.010422	0.0097814	1	0.0138289
Synpcc7942_0678	-0.578688	-3.75068	0.154289	0.000257398	0.000232694	0.190111	0.000410151
Synpcc7942_1412	-0.578649	-2.79198	0.207254	0.00672596	0.00599814	1	0.00873551
Synpcc7942_0524	-0.578475	-2.43116	0.237942	0.0175774	0.0160576	1	0.0219613
Synpcc7942_1540	-0.577955	-1.40023	0.412757	0.17479	0.15676	1	0.184781
Synpcc7942_1807	-0.57772	-3.22537	0.179117	0.00166908	0.00151066	1	0.00237031
Synpcc7942_2053	-0.573915	-5.05402	0.113556	6.8553e-07	6.3946e-07	0.000744331	1.66808e-06
Synpcc7942_2597	-0.569701	-1.99907	0.284983	0.0489962	0.0462446	1	0.0589705
Synpcc7942_1248	-0.569587	-2.8816	0.197664	0.00464122	0.00433217	1	0.00644868
Synpcc7942_1133	-0.569334	-1.52979	0.372166	0.131699	0.124945	1	0.149427
Synpcc7942_1690	-0.5656	-1.75976	0.321408	0.0845661	0.0785449	1	0.0970745
Synpcc7942_2559	-0.564563	-1.48889	0.379184	0.144769	0.13449	1	0.159934
Synpcc7942_2486	-0.564059	-3.18827	0.176917	0.0016086	0.00154252	1	0.00241427
Synpcc7942_1130	-0.563947	-7.06962	0.0797705	5.05015e-12	4.60265e-12	7.18474e-09	2.65938e-11
Synpcc7942_B2655	-0.561272	-1.7817	0.31502	0.0812598	0.0750094	1	0.0930709
Synpcc7942_2482	-0.561011	-1.67666	0.3346	0.101818	0.0931401	1	0.113624
Synpcc7942_1618	-0.560662	-1.7945	0.312433	0.0806919	0.0730564	1	0.0908268
Synpcc7942_0287	-0.560199	-1.24531	0.449847	0.233459	0.201549	1	0.233633
Synpcc7942_2594	-0.558717	-3.09906	0.180286	0.00253394	0.00229031	1	0.00351467
Synpcc7942_0276	-0.558225	-3.28047	0.170166	0.00135127	0.0012341	0.868806	0.00196747
Synpcc7942_2106	-0.557695	-2.50418	0.222706	0.015058	0.0134435	1	0.0185611
Synpcc7942_0572	-0.557609	-1.75446	0.317824	0.0899147	0.0794164	1	0.0980873
Synpcc7942_1928	-0.556822	-1.58444	0.351432	0.126748	0.111087	1	0.133958
Synpcc7942_1813	-0.550694	-2.02041	0.272565	0.046156	0.0439158	1	0.0561916
Synpcc7942_0056	-0.550278	-1.73369	0.317403	0.0891358	0.0829368	1	0.102368
Synpcc7942_1902	-0.546225	-0.653479	0.835872	0.526871	0.489159	1	0.528684
Synpcc7942_1155	-0.543167	-3.04962	0.17811	0.00272161	0.00254501	1	0.0038834
Synpcc7942_1716	-0.542428	-4.4154	0.122849	1.38469e-05	1.30135e-05	0.0131046	2.78687e-05
Synpcc7942_2183	-0.54224	-3.81172	0.142256	0.000202907	0.000183636	0.153704	0.000329846
Synpcc7942_0251	-0.542036	-4.17283	0.129896	4.43526e-05	4.07521e-05	0.0384292	8.14178e-05
Synpcc7942_2360	-0.541094	-4.4244	0.122298	1.58762e-05	1.44117e-05	0.0144406	3.07125e-05
Synpcc7942_0970	-0.53953	-4.91119	0.109857	1.44643e-06	1.34211e-06	0.00151927	3.35262e-06
Synpcc7942_0979	-0.537499	-1.6944	0.317221	0.0964106	0.0899436	1	0.110367
Synpcc7942_1901	-0.537426	-1.16163	0.46265	0.269973	0.224987	1	0.258262
Synpcc7942_1417	-0.537092	-3.93979	0.136325	0.000122125	0.000110699	0.0960869	0.000204886
Synpcc7942_1962	-0.536417	-1.01522	0.528374	0.327225	0.293481	1	0.329664
Synpcc7942_1136	-0.531987	-7.31571	0.0727184	7.46296e-13	6.89817e-13	1.10233e-09	4.50171e-12
Synpcc7942_1650	-0.530539	-6.56324	0.0808349	1.16763e-10	1.08602e-10	1.62361e-07	5.2251e-10
Synpcc7942_1974	-0.528911	-3.35071	0.15785	0.00103632	0.000954177	0.693687	0.00155136
Synpcc7942_2240	-0.528257	-1.06584	0.495626	0.301401	0.273624	1	0.309572
Synpcc7942_1965	-0.525698	-4.53121	0.116017	8.31884e-06	7.79436e-06	0.00813731	1.74379e-05
Synpcc7942_1051	-0.525208	-1.50201	0.349669	0.148718	0.129456	1	0.154528
Synpcc7942_0052	-0.522731	-0.546279	0.956894	0.59578	0.561295	1	0.597742
Synpcc7942_0865	-0.520676	-2.34708	0.22184	0.0206167	0.0195536	1	0.0263791
Synpcc7942_1961	-0.520414	-3.31914	0.156792	0.00115698	0.00106493	0.76036	0.00171224
Synpcc7942_1500	-0.51853	-3.53866	0.146533	0.000501618	0.000469771	0.364542	0.000797469
Synpcc7942_1949	-0.518426	-1.17455	0.441384	0.264977	0.223568	1	0.25679
Synpcc7942_2133	-0.518357	-2.84213	0.182384	0.00518285	0.00485989	1	0.00717195
Synpcc7942_2100	-0.518281	-2.54907	0.203322	0.0119277	0.0113106	1	0.0157896
Synpcc7942_0700	-0.516229	-3.27895	0.157437	0.00136657	0.00124546	0.873066	0.00197907
Synpcc7942_2450	-0.511621	-3.93401	0.130051	9.77629e-05	9.40915e-05	0.0828946	0.000176398
Synpcc7942_2194	-0.511259	-1.99435	0.256354	0.0519329	0.0471636	1	0.0600207
Synpcc7942_2607	-0.510505	-3.0128	0.169445	0.00305212	0.00285815	1	0.00433666
Synpcc7942_2306	-0.509731	-1.56382	0.325952	0.128708	0.116057	1	0.139328
Synpcc7942_0266	-0.506812	-4.0073	0.126472	9.29956e-05	8.43358e-05	0.0752276	0.000159857
Synpcc7942_1172	-0.50618	-5.93687	0.0852605	6.01179e-09	5.54689e-09	7.54932e-06	1.98887e-08
Synpcc7942_0344	-0.504374	-3.24741	0.155316	0.00160994	0.00143802	0.993673	0.00226765
Synpcc7942_0900	-0.504248	-1.80308	0.279659	0.0793092	0.0717492	1	0.0893785
Synpcc7942_0545	-0.501281	-2.82633	0.177361	0.00536888	0.00506316	1	0.00743122
Synpcc7942_1837	-0.499288	-1.70199	0.293356	0.0969265	0.0884728	1	0.108703
Synpcc7942_0687	-0.498509	-5.02039	0.0992969	8.32585e-07	7.73705e-07	0.000893629	1.99345e-06
Synpcc7942_1492	-0.497805	-3.49609	0.142389	0.000636707	0.000581378	0.443591	0.000975515
Synpcc7942_1014	-0.49631	-5.0712	0.0978683	5.77902e-07	5.45896e-07	0.00063979	1.43994e-06
Synpcc7942_0231	-0.496282	-2.29639	0.216114	0.0233181	0.0222389	1	0.0297465
Synpcc7942_0685	-0.493379	-3.08817	0.159764	0.00223212	0.00214644	1	0.00331004
Synpcc7942_1145	-0.493291	-1.48819	0.33147	0.145656	0.134493	1	0.159934
Synpcc7942_1367	-0.491027	-4.71013	0.104249	3.73642e-06	3.47954e-06	0.00374746	8.10174e-06
Synpcc7942_2011	-0.488796	-0.813671	0.600729	0.433094	0.391673	1	0.431721
Synpcc7942_0016	-0.488601	-2.08327	0.234536	0.0472011	0.0393977	1	0.0508236
Synpcc7942_0725	-0.486688	-5.38725	0.0903406	1.09803e-07	1.03699e-07	0.00012869	3.02748e-07
Synpcc7942_1745	-0.483894	-2.32595	0.208042	0.0222939	0.02084	1	0.0279945
Synpcc7942_0305	-0.482258	-1.81661	0.265472	0.0808238	0.0698781	1	0.0871628
Synpcc7942_1717	-0.481309	-3.78524	0.127154	0.000201362	0.000187567	0.156806	0.000336585
Synpcc7942_1234	-0.478725	-1.59062	0.300968	0.116782	0.111003	1	0.133942
Synpcc7942_1200	-0.478694	-3.9669	0.120672	0.000106485	9.71982e-05	0.0852428	0.000181501
Synpcc7942_2573	-0.476853	-1.13333	0.420753	0.264175	0.251771	1	0.286393
Synpcc7942_2288	-0.471266	-2.6086	0.180659	0.0102877	0.00965343	1	0.0136684
Synpcc7942_0553	-0.469846	-4.30548	0.109127	2.41142e-05	2.23508e-05	0.021792	4.6221e-05
Synpcc7942_0114	-0.469238	-2.04947	0.228955	0.0448699	0.0413794	1	0.0531618
Synpcc7942_2568	-0.469156	-2.11069	0.222276	0.0392777	0.0359168	1	0.0465881
Synpcc7942_0965	-0.467565	-3.51056	0.133188	0.000559712	0.000523107	0.401746	0.000881661
Synpcc7942_0606	-0.467291	-1.29866	0.359827	0.200827	0.190766	1	0.221952
Synpcc7942_2257	-0.467229	-1.04234	0.44825	0.31492	0.281243	1	0.317429
Synpcc7942_0675	-0.467029	-2.35605	0.198226	0.0208281	0.0193471	1	0.0261568
Synpcc7942_1276	-0.466516	-2.6637	0.175138	0.00851439	0.00811539	1	0.0115776
Synpcc7942_1931	-0.46287	-2.40955	0.192098	0.0171	0.0164258	1	0.0224324
Synpcc7942_1908	-0.462152	-2.17372	0.212608	0.0339695	0.030923	1	0.0404724
Synpcc7942_1897	-0.461908	-2.43354	0.189809	0.0159519	0.0153648	1	0.0210443
Synpcc7942_B2639	-0.46187	-1.82147	0.253571	0.0731381	0.06884	1	0.0859816
Synpcc7942_1305	-0.4591	-4.51996	0.101572	8.92162e-06	8.33033e-06	0.00865521	1.85271e-05
Synpcc7942_0053	-0.456917	-0.844832	0.540838	0.405121	0.389004	1	0.429293
Synpcc7942_1009	-0.456238	-0.690431	0.660802	0.504231	0.465436	1	0.506528
Synpcc7942_1184	-0.455061	-2.73786	0.166211	0.00742433	0.00680877	1	0.00984766
Synpcc7942_0591	-0.454138	-2.2654	0.200467	0.0273753	0.0247531	1	0.032807
Synpcc7942_2077	-0.453799	-1.50819	0.30089	0.139776	0.129653	1	0.154665
Synpcc7942_0569	-0.453679	-1.9461	0.233122	0.0561785	0.0523387	1	0.0662489
Synpcc7942_0338	-0.452101	-2.05165	0.220359	0.0427913	0.0407819	1	0.0525015
Synpcc7942_2005	-0.449621	-3.41616	0.131616	0.000818747	0.0007554	0.56655	0.00125302
Synpcc7942_1875	-0.447107	-3.82775	0.116807	0.000160158	0.000151618	0.128875	0.000275748
Synpcc7942_1798	-0.444338	-1.19405	0.372127	0.242134	0.226221	1	0.259522
Synpcc7942_1318	-0.443656	-3.08884	0.143632	0.00247649	0.0022868	1	0.00351213
Synpcc7942_2417	-0.441866	-3.77234	0.117133	0.000212982	0.000198075	0.1646	0.000353758
Synpcc7942_2436	-0.43763	-0.778235	0.562337	0.452845	0.410408	1	0.450541
Synpcc7942_1569	-0.435658	-2.36344	0.184332	0.0202108	0.0188986	1	0.0256423
Synpcc7942_0559	-0.434885	-3.81662	0.113945	0.000167933	0.000158838	0.134536	0.000288046
Synpcc7942_0240	-0.431928	-2.36602	0.182555	0.0195178	0.0185675	1	0.0252294
Synpcc7942_2348	-0.429918	-3.35917	0.127983	0.000931366	0.000879612	0.646515	0.00144006
Synpcc7942_0138	-0.42828	-2.71696	0.157632	0.00736878	0.00698418	1	0.0100782
Synpcc7942_1165	-0.426075	-0.819186	0.52012	0.420126	0.402331	1	0.442189
Synpcc7942_1233	-0.424885	-1.59224	0.266846	0.121161	0.109981	1	0.132794
Synpcc7942_0802	-0.42289	-2.55792	0.165326	0.0117858	0.0110996	1	0.0155295
Synpcc7942_1674	-0.421926	-1.29991	0.324581	0.202918	0.18913	1	0.220321
Synpcc7942_0520	-0.421294	-2.51841	0.167286	0.0130515	0.012345	1	0.0171196
Synpcc7942_1926	-0.420701	-1.67938	0.250509	0.0964709	0.0929072	1	0.11356
Synpcc7942_0162	-0.417783	-2.35706	0.177248	0.0204089	0.0191658	1	0.0259302
Synpcc7942_0420	-0.416504	-2.78993	0.149288	0.00576674	0.00553534	1	0.00808648
Synpcc7942_0911	-0.413177	-2.26228	0.182638	0.0262006	0.0245155	1	0.0325149
Synpcc7942_0856	-0.409755	-1.1793	0.347457	0.248959	0.231145	1	0.264687
Synpcc7942_2560	-0.409747	-1.98287	0.206643	0.0502699	0.0479047	1	0.0609226
Synpcc7942_0590	-0.40779	-2.53427	0.16091	0.0125031	0.0118191	1	0.0164386
Synpcc7942_1006	-0.407273	-2.17832	0.186966	0.0311315	0.0298988	1	0.0391864
Synpcc7942_1678	-0.400998	-2.31889	0.172927	0.0229539	0.0213086	1	0.0285833
Synpcc7942_0704	-0.399691	-1.56973	0.254625	0.155118	0.103997	1	0.125891
Synpcc7942_1818	-0.393356	-1.2629	0.311471	0.21575	0.201711	1	0.233677
Synpcc7942_0526	-0.387513	-3.143	0.123294	0.00203354	0.00189186	1	0.00293184
Synpcc7942_2249	-0.386204	-2.4736	0.15613	0.0154932	0.0142582	1	0.0196284
Synpcc7942_1143	-0.385857	-2.17178	0.177669	0.0341234	0.0310675	1	0.0406051
Synpcc7942_1414	-0.384997	-2.14166	0.179766	0.0347792	0.0329198	1	0.0429072
Synpcc7942_1885	-0.384632	-1.69294	0.227198	0.0952557	0.0902786	1	0.110634
Synpcc7942_1682	-0.38437	-2.60332	0.147646	0.0100071	0.00959979	1	0.0136027
Synpcc7942_1685	-0.381477	-2.20548	0.172968	0.0288378	0.0278609	1	0.0366939
Synpcc7942_2309	-0.381419	-1.6538	0.230632	0.104434	0.0976914	1	0.118639
Synpcc7942_0975	-0.378734	-3.02852	0.125056	0.00283396	0.00267901	1	0.00407798
Synpcc7942_1733	-0.373738	-2.65307	0.14087	0.00861713	0.00829132	1	0.0118108
Synpcc7942_1922	-0.372185	-0.673712	0.552439	0.514401	0.476079	1	0.516918
Synpcc7942_0182	-0.369594	-1.49898	0.246565	0.138955	0.132696	1	0.157995
Synpcc7942_1486	-0.367852	-2.19934	0.167256	0.0304453	0.0286359	1	0.037662
Synpcc7942_2613	-0.367547	-2.77329	0.132531	0.00614757	0.00586379	1	0.00854645
Synpcc7942_1025	-0.363435	-1.67812	0.216572	0.0977203	0.0930934	1	0.113624
Synpcc7942_1035	-0.363417	-2.23194	0.162826	0.0276459	0.0262682	1	0.0347418
Synpcc7942_0822	-0.362001	-3.5112	0.103099	0.000527717	0.0005017	0.386309	0.000847095
Synpcc7942_0080	-0.359975	-3.70563	0.0971427	0.000253432	0.00024106	0.196223	0.000423612
Synpcc7942_0774	-0.358435	-3.32529	0.107791	0.0010651	0.00100076	0.72055	0.00161734
Synpcc7942_2295	-0.357072	-2.94315	0.121323	0.00365165	0.0034787	1	0.00523191
Synpcc7942_1947	-0.356195	-3.31585	0.107422	0.00106366	0.00101094	0.726869	0.0016324
Synpcc7942_1224	-0.356132	-2.56619	0.138779	0.0112688	0.0107356	1	0.015065
Synpcc7942_1999	-0.354759	-1.47949	0.239785	0.147253	0.136898	1	0.162588
Synpcc7942_2490	-0.351925	-3.52321	0.0998874	0.000516679	0.000487818	0.377084	0.000825876
Synpcc7942_2114	-0.351263	-2.67589	0.13127	0.00807098	0.00776123	1	0.0111398
Synpcc7942_0548	-0.35109	-2.6243	0.133784	0.00960599	0.00912445	1	0.0129584
Synpcc7942_1589	-0.346368	-3.35666	0.103188	0.000890889	0.000856193	0.631015	0.00140416
Synpcc7942_0761	-0.343705	-0.835857	0.411201	0.411835	0.391623	1	0.431721
Synpcc7942_1476	-0.34241	-1.36854	0.250202	0.179865	0.16773	1	0.197095
Synpcc7942_2275	-0.339868	-1.08353	0.313666	0.2898	0.269216	1	0.305684
Synpcc7942_1986	-0.337379	-3.60231	0.0936564	0.000384547	0.000363278	0.28699	0.00062456
Synpcc7942_1316	-0.336955	-4.10543	0.0820755	5.19935e-05	4.91173e-05	0.0459247	9.73059e-05
Synpcc7942_2174	-0.335331	-2.78013	0.120617	0.00623448	0.00585233	1	0.00853634
Synpcc7942_2239	-0.333964	-1.69441	0.197097	0.0947624	0.0900132	1	0.11038
Synpcc7942_0308	-0.3338	-2.7029	0.123497	0.00776408	0.00732008	1	0.0105467
Synpcc7942_2050	-0.333087	-3.03927	0.109595	0.00266146	0.00254389	1	0.0038834
Synpcc7942_0863	-0.330955	-2.82319	0.117227	0.00513614	0.00496214	1	0.0073057
Synpcc7942_1055	-0.329806	-1.08612	0.303655	0.288679	0.268104	1	0.304605
Synpcc7942_0183	-0.329509	-2.09175	0.157528	0.0391289	0.0371173	1	0.0479803
Synpcc7942_2052	-0.326403	-2.54946	0.128028	0.0118658	0.0112767	1	0.015754
Synpcc7942_0477	-0.324682	-0.821749	0.395111	0.420908	0.397819	1	0.437741
Synpcc7942_2175	-0.322287	-2.65177	0.121537	0.00873838	0.00836519	1	0.011907
Synpcc7942_2412	-0.320285	-0.328608	0.974672	0.750889	0.71983	1	0.750884
Synpcc7942_2595	-0.318404	-4.26404	0.0746719	2.52725e-05	2.40857e-05	0.0233149	4.94277e-05
Synpcc7942_1329	-0.318273	-1.55123	0.205174	0.128009	0.119574	1	0.143276
Synpcc7942_1784	-0.316112	-2.13916	0.147774	0.0346964	0.0330431	1	0.0430382
Synpcc7942_1703	-0.315088	-4.77364	0.0660059	2.2641e-06	2.18019e-06	0.00240911	5.25518e-06
Synpcc7942_2128	-0.314465	-0.654484	0.480477	0.521557	0.497004	1	0.535935
Synpcc7942_0821	-0.313646	-3.78995	0.0827572	0.000173629	0.000167326	0.141391	0.000302857
Synpcc7942_0826	-0.312368	-2.09771	0.148909	0.0382212	0.0365046	1	0.0472856
Synpcc7942_0862	-0.311448	-1.48228	0.210114	0.140723	0.137647	1	0.163169
Synpcc7942_0113	-0.310723	-0.288402	1.07739	0.778401	0.75819	1	0.787634
Synpcc7942_0958	-0.308443	-1.89413	0.162842	0.0611569	0.0585675	1	0.0737865
Synpcc7942_1036	-0.308091	-1.90385	0.161826	0.0599569	0.0573193	1	0.0722622
Synpcc7942_0448	-0.305779	-2.71988	0.112424	0.00720915	0.00687659	1	0.00993575
Synpcc7942_0842	-0.305051	-3.53268	0.0863513	0.000503406	0.000474044	0.367384	0.000803998
Synpcc7942_1718	-0.304466	-3.11876	0.097624	0.00203612	0.00195092	1	0.00301346
Synpcc7942_1778	-0.303872	-3.28531	0.0924943	0.00113167	0.00109194	0.775275	0.0017497
Synpcc7942_2499	-0.303464	-2.57393	0.117899	0.0107674	0.0103868	1	0.0145972
Synpcc7942_0458	-0.301725	-1.36318	0.22134	0.17522	0.171872	1	0.201586
Synpcc7942_1635	-0.300812	-1.32382	0.227229	0.187674	0.184605	1	0.215316
Synpcc7942_1439	-0.299706	-3.17286	0.0944591	0.00169754	0.00162682	1	0.00253779
Synpcc7942_2070	-0.299369	-1.15009	0.2603	0.252992	0.248025	1	0.282303
Synpcc7942_0156	-0.296451	-1.79768	0.164907	0.0756186	0.0723955	1	0.0900646
Synpcc7942_1317	-0.295484	-1.17741	0.25096	0.242962	0.23638	1	0.270026
Synpcc7942_2465	-0.2941	-0.552853	0.531967	0.583602	0.573668	1	0.609542
Synpcc7942_2608	-0.29253	-1.17527	0.248904	0.249446	0.233432	1	0.266982
Synpcc7942_2132	-0.291449	-1.17568	0.247899	0.245645	0.23572	1	0.269435
Synpcc7942_1655	-0.290963	-0.777605	0.374178	0.444727	0.424993	1	0.465199
Synpcc7942_2485	-0.290173	-0.932933	0.311033	0.354016	0.347261	1	0.386849
Synpcc7942_2369	-0.288462	-2.92409	0.0986499	0.00380936	0.00365617	1	0.005477
Synpcc7942_1966	-0.284403	-0.853247	0.333319	0.401315	0.383311	1	0.423506
Synpcc7942_1152	-0.282158	-2.54145	0.111022	0.0119176	0.0114368	1	0.0159305
Synpcc7942_1596	-0.281993	-1.66698	0.169163	0.0999234	0.0952425	1	0.115889
Synpcc7942_1192	-0.279726	-1.94564	0.143771	0.0545628	0.0521478	1	0.0660516
Synpcc7942_1090	-0.278517	-2.22651	0.125091	0.027342	0.0264172	1	0.0349144
Synpcc7942_0010	-0.271998	-1.01991	0.266688	0.310282	0.305363	1	0.342521
Synpcc7942_2498	-0.270345	-2.22844	0.121316	0.0268584	0.0261776	1	0.0346463
Synpcc7942_0017	-0.267807	-1.35017	0.19835	0.184948	0.173639	1	0.203405
Synpcc7942_1102	-0.267306	-1.18148	0.226247	0.249486	0.2294	1	0.262848
Synpcc7942_2598	-0.265029	-2.83492	0.0934872	0.00520761	0.00492063	1	0.00725024
Synpcc7942_0435	-0.264821	-1.97799	0.133884	0.0500781	0.0483166	1	0.0614051
Synpcc7942_1121	-0.258305	-3.73548	0.0691492	0.000210682	0.000204163	0.169456	0.000364288
Synpcc7942_B2646	-0.257291	-5.17253	0.0497419	2.76823e-07	2.69682e-07	0.000327124	7.54629e-07
Synpcc7942_2091	-0.254623	-3.29504	0.0772746	0.00109339	0.00105515	0.755485	0.00169941
Synpcc7942_0917	-0.254265	-1.5156	0.167765	0.1386	0.127679	1	0.1526
Synpcc7942_2351	-0.253894	-1.70047	0.149308	0.0943077	0.0888664	1	0.109116
Synpcc7942_2112	-0.253817	-1.29182	0.19648	0.204222	0.192545	1	0.223884
Synpcc7942_2060	-0.250367	-2.18516	0.114576	0.0306973	0.0294203	1	0.0386128
Synpcc7942_0981	-0.248843	-3.25935	0.0763473	0.00120775	0.00117555	0.828764	0.00187571
Synpcc7942_1528	-0.247963	-1.03473	0.23964	0.303598	0.298187	1	0.334751
Synpcc7942_0974	-0.247185	-0.813283	0.303935	0.433307	0.391891	1	0.431721
Synpcc7942_0007	-0.242289	-1.33052	0.182101	0.187274	0.181606	1	0.211949
Synpcc7942_0489	-0.24161	-2.92505	0.0826004	0.00373432	0.00360968	1	0.00541165
Synpcc7942_0311	-0.239583	-1.51555	0.158083	0.132756	0.128963	1	0.154037
Synpcc7942_0976	-0.239426	-0.671846	0.35637	0.51071	0.485809	1	0.525967
Synpcc7942_2292	-0.238627	-2.92419	0.0816044	0.00368453	0.0035858	1	0.00538012
Synpcc7942_2308	-0.238011	-2.049	0.11616	0.042085	0.0408271	1	0.0525238
Synpcc7942_0412	-0.236553	-1.50929	0.156731	0.134766	0.13044	1	0.155505
Synpcc7942_0866	-0.235108	-1.37792	0.170625	0.170475	0.167375	1	0.196801
Synpcc7942_0343	-0.234466	-0.550953	0.425564	0.587769	0.568987	1	0.605251
Synpcc7942_2558	-0.233778	-1.48353	0.157582	0.142359	0.136824	1	0.162588
Synpcc7942_0790	-0.230015	-1.04108	0.220938	0.303525	0.29263	1	0.328932
Synpcc7942_0708	-0.229093	-2.26125	0.101313	0.0249889	0.0241648	1	0.0321175
Synpcc7942_0982	-0.228705	-1.58893	0.143936	0.115746	0.111573	1	0.134458
Synpcc7942_2126	-0.227144	-1.69292	0.134173	0.092744	0.0903872	1	0.110695
Synpcc7942_1201	-0.226982	-2.50551	0.0905931	0.0130633	0.0125959	1	0.0174548
Synpcc7942_1126	-0.226049	-1.47948	0.152789	0.145286	0.137408	1	0.162988
Synpcc7942_1338	-0.225995	-1.19455	0.189189	0.237298	0.229011	1	0.262562
Synpcc7942_0680	-0.224818	-1.40692	0.159794	0.164004	0.15789	1	0.185996
Synpcc7942_2111	-0.223924	-1.65511	0.135293	0.101679	0.0976275	1	0.118637
Synpcc7942_2092	-0.222809	-2.18964	0.101756	0.0295057	0.0288417	1	0.0378799
Synpcc7942_1603	-0.222572	-2.2633	0.0983399	0.0247983	0.0240184	1	0.0319455
Synpcc7942_0464	-0.219088	-1.44028	0.152114	0.153418	0.148693	1	0.175711
Synpcc7942_0434	-0.218318	-1.61267	0.135377	0.109279	0.106539	1	0.128803
Synpcc7942_1008	-0.216926	-1.14439	0.189556	0.25865	0.247954	1	0.282303
Synpcc7942_1267	-0.215402	-1.73023	0.124493	0.0856592	0.0835803	1	0.103095
Synpcc7942_0425	-0.214178	-0.555693	0.385424	0.587192	0.559717	1	0.596399
Synpcc7942_1585	-0.213386	-1.29103	0.165284	0.198654	0.195715	1	0.22743
Synpcc7942_2302	-0.213316	-0.797765	0.267392	0.430888	0.416529	1	0.456729
Synpcc7942_0006	-0.213187	-1.2709	0.167746	0.207077	0.202015	1	0.233886
Synpcc7942_0215	-0.208754	-1.26048	0.165615	0.211303	0.205427	1	0.237109
Synpcc7942_1863	-0.207411	-2.62157	0.079117	0.00928718	0.00901108	1	0.012807
Synpcc7942_2093	-0.206247	-2.55525	0.0807151	0.0111325	0.010852	1	0.0152056
Synpcc7942_2338	-0.205949	-1.95751	0.10521	0.0516577	0.0505182	1	0.0640305
Synpcc7942_1279	-0.204561	-0.69773	0.293181	0.488783	0.479536	1	0.520371
Synpcc7942_1289	-0.203975	-1.96951	0.103566	0.0502553	0.0491352	1	0.0623614
Synpcc7942_1988	-0.203438	-1.76021	0.115576	0.0810781	0.0784274	1	0.0969929
Synpcc7942_1390	-0.198974	-0.930925	0.213738	0.364925	0.337104	1	0.376423
Synpcc7942_0394	-0.198688	-1.70478	0.116548	0.0914047	0.0881497	1	0.108377
Synpcc7942_2119	-0.198323	-1.35584	0.146273	0.179447	0.173394	1	0.203244
Synpcc7942_0150	-0.196883	-1.92839	0.102097	0.0555025	0.0540578	1	0.0683332
Synpcc7942_0562	-0.192704	-1.18752	0.162274	0.237893	0.233133	1	0.266802
Synpcc7942_0350	-0.188456	-2.46051	0.0765924	0.014397	0.0140976	1	0.0194358
Synpcc7942_1469	-0.18766	-0.899122	0.208715	0.373482	0.362672	1	0.403247
Synpcc7942_2198	-0.185348	-1.41825	0.130688	0.158668	0.155282	1	0.183153
Synpcc7942_1458	-0.184067	-1.37821	0.133555	0.171276	0.166947	1	0.19642
Synpcc7942_1724	-0.182646	-0.271549	0.672608	0.788752	0.778301	1	0.806577
Synpcc7942_0472	-0.181825	-0.684161	0.265764	0.501725	0.480324	1	0.520905
Synpcc7942_0602	-0.179825	-1.00468	0.178988	0.318778	0.311371	1	0.348721
Synpcc7942_0095	-0.178558	-1.43527	0.124407	0.154046	0.150336	1	0.177542
Synpcc7942_2009	-0.177935	-2.95554	0.0602041	0.00328337	0.00321569	1	0.00485183
Synpcc7942_2428	-0.176383	-1.57525	0.111972	0.117506	0.114853	1	0.138146
Synpcc7942_1566	-0.175433	-2.28701	0.0767085	0.0228867	0.0224397	1	0.0299726
Synpcc7942_1466	-0.174829	-1.04862	0.166722	0.297909	0.291141	1	0.327699
Synpcc7942_2047	-0.172516	-2.78722	0.0618953	0.00553015	0.00543141	1	0.0079408
Synpcc7942_1794	-0.171806	-1.81655	0.0945781	0.0709581	0.0693974	1	0.0866204
Synpcc7942_0442	-0.1717	-2.22298	0.0772388	0.0272583	0.0265516	1	0.0350674
Synpcc7942_1223	-0.166826	-2.06793	0.0806726	0.0399526	0.0389562	1	0.0503228
Synpcc7942_2059	-0.165819	-1.24804	0.132864	0.215185	0.210236	1	0.242214
Synpcc7942_1555	-0.165532	-1.91044	0.0866458	0.0577018	0.0562972	1	0.0710687
Synpcc7942_1326	-0.164923	-3.12439	0.0527857	0.00184775	0.00182291	1	0.00282963
Synpcc7942_B2647	-0.164714	-3.00355	0.0548396	0.00278102	0.00273551	1	0.00415727
Synpcc7942_1677	-0.163459	-2.19442	0.0744884	0.0290901	0.0284775	1	0.0374799
Synpcc7942_0712	-0.160254	-1.57483	0.10176	0.117506	0.114963	1	0.138191
Synpcc7942_B2626	-0.158384	-1.08846	0.145512	0.280411	0.273062	1	0.309335
Synpcc7942_2368	-0.156974	-1.22245	0.128409	0.224662	0.219658	1	0.252453
Synpcc7942_0263	-0.155675	-1.54839	0.10054	0.124252	0.121042	1	0.144851
Synpcc7942_1092	-0.152783	-0.355907	0.429278	0.723735	0.717236	1	0.748593
Synpcc7942_1034	-0.151599	-1.32122	0.114742	0.18863	0.185423	1	0.216135
Synpcc7942_1124	-0.151513	-1.67538	0.0904348	0.0959997	0.0937464	1	0.114289
Synpcc7942_1216	-0.145708	-0.881576	0.165281	0.381774	0.373302	1	0.413173
Synpcc7942_1480	-0.145031	-0.892349	0.162528	0.375099	0.368663	1	0.408278
Synpcc7942_2566	-0.144088	-1.05227	0.136931	0.296762	0.289021	1	0.325623
Synpcc7942_0518	-0.142465	-1.08752	0.131	0.280825	0.273475	1	0.309572
Synpcc7942_0361	-0.140794	-0.709935	0.19832	0.484063	0.467259	1	0.508218
Synpcc7942_1159	-0.137524	-1.33352	0.103129	0.184847	0.181271	1	0.211688
Synpcc7942_0351	-0.136125	-1.7757	0.0766599	0.0772594	0.0758344	1	0.0940327
Synpcc7942_0624	-0.133348	-1.66963	0.0798668	0.0968651	0.0948839	1	0.115527
Synpcc7942_2367	-0.132696	-1.09882	0.120762	0.27412	0.27	1	0.30639
Synpcc7942_2477	-0.1312	-1.68092	0.0780524	0.0945513	0.0926936	1	0.113372
Synpcc7942_1285	-0.130333	-0.597387	0.218172	0.554885	0.541199	1	0.579286
Synpcc7942_0130	-0.129486	-0.59942	0.216019	0.550526	0.545719	1	0.583031
Synpcc7942_0484	-0.129202	-1.56115	0.0827609	0.1207	0.118125	1	0.14163
Synpcc7942_0399	-0.128459	-1.09638	0.117166	0.275305	0.270959	1	0.307293
Synpcc7942_1360	-0.128085	-1.33859	0.0956869	0.182786	0.179806	1	0.210107
Synpcc7942_2464	-0.127558	-0.679213	0.187803	0.498078	0.495134	1	0.534224
Synpcc7942_1531	-0.126433	-0.740396	0.170764	0.465012	0.44964	1	0.489903
Synpcc7942_0395	-0.126319	-1.76052	0.0717512	0.0798262	0.0783538	1	0.0969654
Synpcc7942_2298	-0.125219	-0.897725	0.139485	0.374574	0.362981	1	0.403247
Synpcc7942_1600	-0.124682	-0.980903	0.12711	0.328917	0.32428	1	0.362747
Synpcc7942_0707	-0.123999	-1.63744	0.0757277	0.103088	0.101403	1	0.122909
Synpcc7942_2131	-0.123967	-2.20991	0.0560959	0.0276324	0.0272766	1	0.0359746
Synpcc7942_1332	-0.122401	-0.94682	0.129276	0.34599	0.341228	1	0.380577
Synpcc7942_1344	-0.122185	-0.596591	0.204805	0.562857	0.527076	1	0.56642
Synpcc7942_2023	-0.122185	-0.569181	0.214668	0.580669	0.545934	1	0.583031
Synpcc7942_0129	-0.120533	-0.736473	0.163663	0.465352	0.455218	1	0.495694
Synpcc7942_1327	-0.117736	-0.44663	0.263611	0.65884	0.646462	1	0.679614
Synpcc7942_1604	-0.115336	-1.28567	0.0897088	0.200475	0.197585	1	0.22932
Synpcc7942_2324	-0.112941	-0.672566	0.167926	0.502332	0.499279	1	0.53808
Synpcc7942_0349	-0.111485	-1.09045	0.102238	0.27846	0.273087	1	0.309335
Synpcc7942_0788	-0.11057	-1.23449	0.0895678	0.218756	0.216009	1	0.248562
Synpcc7942_2281	-0.109887	-1.36437	0.0805402	0.174082	0.171802	1	0.201586
Synpcc7942_0075	-0.108898	-1.16244	0.0936809	0.247573	0.243296	1	0.277255
Synpcc7942_2074	-0.107096	-0.531455	0.201514	0.597457	0.590107	1	0.625249
Synpcc7942_1303	-0.105087	-0.927132	0.113346	0.357137	0.350091	1	0.389771
Synpcc7942_0993	-0.104341	-0.947995	0.110065	0.345537	0.340474	1	0.379961
Synpcc7942_1244	-0.103857	-0.804135	0.129153	0.424122	0.417318	1	0.457328
Synpcc7942_2429	-0.101942	-0.893638	0.114075	0.373926	0.368569	1	0.408278
Synpcc7942_1490	-0.101051	-2.08783	0.0483998	0.0373311	0.0369434	1	0.0477883
Synpcc7942_0414	-0.0986094	-1.26933	0.0776864	0.205434	0.203735	1	0.2353
Synpcc7942_2215	-0.0979546	-0.342106	0.286328	0.735378	0.724188	1	0.755013
Synpcc7942_0919	-0.097185	-0.585437	0.166004	0.567571	0.539717	1	0.578356
Synpcc7942_2414	-0.0971533	-0.835582	0.11627	0.404468	0.40193	1	0.442005
Synpcc7942_1707	-0.0966277	-0.936506	0.103179	0.351122	0.346631	1	0.386374
Synpcc7942_1557	-0.0952791	-1.06842	0.0891774	0.2869	0.283969	1	0.320314
Synpcc7942_2250	-0.0929244	-0.866329	0.107262	0.3889	0.382984	1	0.423393
Synpcc7942_1241	-0.0912559	-1.08329	0.0842393	0.281183	0.276577	1	0.312724
Synpcc7942_1438	-0.0881355	-0.681716	0.129285	0.497026	0.492635	1	0.532136
Synpcc7942_0378	-0.0853785	-0.906189	0.094217	0.366329	0.363051	1	0.403247
Synpcc7942_0528	-0.0831847	-0.508481	0.163595	0.612034	0.609114	1	0.644302
Synpcc7942_0693	-0.0825852	-0.715338	0.115449	0.475767	0.472151	1	0.513243
Synpcc7942_2562	-0.0801625	-1.17426	0.0682664	0.241933	0.239173	1	0.273051
Synpcc7942_1810	-0.0794436	-0.993005	0.0800033	0.321856	0.319544	1	0.357662
Synpcc7942_1761	-0.0793375	-0.454619	0.174514	0.652452	0.642249	1	0.675938
Synpcc7942_1464	-0.0784102	-1.26892	0.0617926	0.205943	0.203683	1	0.2353
Synpcc7942_1943	-0.078099	-1.98917	0.039262	0.0471126	0.0467645	1	0.0595597
Synpcc7942_2469	-0.0757657	-0.541608	0.13989	0.589859	0.584379	1	0.619876
Synpcc7942_1977	-0.0753881	-1.27152	0.0592899	0.204813	0.202875	1	0.234738
Synpcc7942_1886	-0.074101	-1.10986	0.0667663	0.268086	0.266249	1	0.30268
Synpcc7942_0233	-0.0735846	-0.237122	0.310324	0.814662	0.806653	1	0.833616
Synpcc7942_1489	-0.0726834	-0.620013	0.117229	0.537417	0.531151	1	0.570473
Synpcc7942_2304	-0.0726594	-0.563934	0.128844	0.574833	0.568655	1	0.605238
Synpcc7942_0092	-0.0718718	-0.599851	0.119816	0.550516	0.544895	1	0.582581
Synpcc7942_0339	-0.0709656	-0.765415	0.0927153	0.445579	0.441659	1	0.481763
Synpcc7942_1680	-0.0693524	-0.401054	0.172925	0.689118	0.686574	1	0.718862
Synpcc7942_0355	-0.0691852	-0.379376	0.182366	0.706118	0.700128	1	0.731952
Synpcc7942_1694	-0.0686136	-0.389229	0.176281	0.70122	0.686845	1	0.718862
Synpcc7942_1242	-0.0671985	-0.702136	0.0957058	0.483785	0.480594	1	0.520905
Synpcc7942_1507	-0.0666683	-0.958064	0.0695865	0.339261	0.336696	1	0.37619
Synpcc7942_0346	-0.0666065	-0.874791	0.0761398	0.383253	0.379538	1	0.419829
Synpcc7942_2425	-0.0657779	-0.658654	0.0998672	0.511274	0.508049	1	0.547219
Synpcc7942_2124	-0.0652883	-0.363934	0.179396	0.717778	0.711152	1	0.743065
Synpcc7942_0809	-0.0649498	-1.17474	0.0552886	0.240858	0.239582	1	0.273352
Synpcc7942_0578	-0.0647339	-0.903369	0.0716583	0.367788	0.364578	1	0.404705
Synpcc7942_1809	-0.0628603	-1.01652	0.0618388	0.310221	0.308572	1	0.345791
Synpcc7942_1091	-0.0627369	-0.901367	0.0696019	0.368494	0.366066	1	0.405879
Synpcc7942_2300	-0.0616811	-0.215561	0.286143	0.830113	0.827111	1	0.849636
Synpcc7942_B2637	-0.0615251	-0.689254	0.0892633	0.492005	0.488366	1	0.52813
Synpcc7942_0588	-0.060572	-0.865457	0.0699884	0.388446	0.384656	1	0.424743
Synpcc7942_1525	-0.059328	-0.681744	0.0870238	0.496312	0.493823	1	0.533114
Synpcc7942_1059	-0.0587308	-0.365929	0.160498	0.715506	0.711661	1	0.743186
Synpcc7942_1882	-0.0582884	-0.457126	0.127511	0.649349	0.643488	1	0.676865
Synpcc7942_1411	-0.058082	-0.53934	0.107691	0.590547	0.587773	1	0.623125
Synpcc7942_1881	-0.0580698	-0.84835	0.0684503	0.397357	0.394766	1	0.434634
Synpcc7942_1570	-0.0569632	-1.38522	0.041122	0.166649	0.165737	1	0.195119
Synpcc7942_1237	-0.0551794	-0.589792	0.0935575	0.556477	0.553072	1	0.589985
Synpcc7942_1410	-0.053771	-0.16716	0.321674	0.870278	0.858265	1	0.87662
Synpcc7942_2063	-0.0526769	-0.492269	0.107008	0.623086	0.621293	1	0.65608
Synpcc7942_2526	-0.0525505	-0.607735	0.0864695	0.544911	0.540389	1	0.578747
Synpcc7942_2181	-0.0522712	-0.784965	0.0665905	0.433252	0.431328	1	0.471323
Synpcc7942_0059	-0.0510943	-0.150419	0.33968	0.881475	0.877376	1	0.893002
Synpcc7942_0579	-0.0504505	-0.593851	0.0849548	0.553283	0.551298	1	0.588426
Synpcc7942_1488	-0.0498745	-0.604947	0.0824444	0.545993	0.543711	1	0.581645
Synpcc7942_1970	-0.0493522	-0.157431	0.313484	0.876121	0.87134	1	0.887701
Synpcc7942_1475	-0.0485926	-0.692439	0.0701759	0.489574	0.487107	1	0.52707
Synpcc7942_0679	-0.0480284	-0.204003	0.235431	0.83944	0.835241	1	0.856587
Synpcc7942_1377	-0.0476361	-0.827934	0.0575361	0.408555	0.406545	1	0.44656
Synpcc7942_0455	-0.0475836	-0.715247	0.0665274	0.475232	0.473179	1	0.514064
Synpcc7942_1602	-0.0454098	-0.470343	0.0965461	0.638971	0.636149	1	0.669892
Synpcc7942_2145	-0.0452586	-0.545944	0.0828998	0.585921	0.583404	1	0.61919
Synpcc7942_0628	-0.0444818	-0.438473	0.101447	0.662271	0.658097	1	0.69146
Synpcc7942_2000	-0.0422419	-0.774599	0.0545339	0.439333	0.437443	1	0.477441
Synpcc7942_1981	-0.0407199	-0.34293	0.118741	0.732242	0.730127	1	0.759945
Synpcc7942_1127	-0.0397506	-0.703375	0.0565141	0.482398	0.480856	1	0.520905
Synpcc7942_0467	-0.0388517	-0.246084	0.15788	0.807055	0.801608	1	0.82931
Synpcc7942_2172	-0.0381564	-0.139937	0.272669	0.889677	0.885858	1	0.901148
Synpcc7942_1711	-0.0381208	-0.224131	0.170083	0.82343	0.820473	1	0.845126
Synpcc7942_0561	-0.0363554	-0.476072	0.0763652	0.634603	0.632709	1	0.666642
Synpcc7942_2173	-0.0355946	-0.226243	0.157329	0.821663	0.819184	1	0.844713
Synpcc7942_2440	-0.0342221	-0.495691	0.0690391	0.621471	0.617104	1	0.652021
Synpcc7942_1911	-0.0340425	-0.476206	0.0714869	0.634585	0.632439	1	0.666642
Synpcc7942_1658	-0.0339982	-0.22312	0.152376	0.823867	0.822244	1	0.845557
Synpcc7942_1546	-0.0334368	-0.584371	0.0572184	0.55939	0.558139	1	0.595054
Synpcc7942_0413	-0.0328993	-0.238116	0.138165	0.812977	0.808469	1	0.835035
Synpcc7942_0603	-0.0328993	-0.244211	0.134717	0.808285	0.803669	1	0.830987
Synpcc7942_2246	-0.0327483	-0.647931	0.0505428	0.517537	0.516107	1	0.555581
Synpcc7942_0039	-0.0309721	-0.429779	0.0720651	0.667833	0.666222	1	0.698829
Synpcc7942_2171	-0.0294145	-0.17618	0.166957	0.860727	0.858493	1	0.87662
Synpcc7942_0706	-0.0252985	-0.160162	0.157956	0.873116	0.871698	1	0.887701
Synpcc7942_0833	-0.0231692	-0.170479	0.135907	0.864897	0.863873	1	0.881636
Synpcc7942_1252	-0.0225526	-0.321326	0.0701861	0.748224	0.747277	1	0.777366
Synpcc7942_B2645	-0.0219552	-0.281895	0.0778843	0.77819	0.777573	1	0.806577
Synpcc7942_2508	-0.0218433	-0.263262	0.0829716	0.792762	0.791213	1	0.819006
Synpcc7942_1793	-0.0209946	-0.198562	0.105733	0.843255	0.840748	1	0.861298
Synpcc7942_1226	-0.0193455	-0.216688	0.0892778	0.828582	0.828082	1	0.849708
Synpcc7942_0820	-0.0150422	-0.177066	0.0849526	0.859888	0.858212	1	0.87662
Synpcc7942_0205	-0.0150422	-0.164539	0.0914202	0.869707	0.868146	1	0.885518
Synpcc7942_1482	-0.014589	-0.192361	0.0758417	0.847787	0.846521	1	0.866271
Synpcc7942_0972	-0.0145615	-0.0913566	0.159392	0.927456	0.926474	1	0.940943
Synpcc7942_0951	-0.01281	-0.180695	0.0708933	0.856992	0.855498	1	0.874984
Synpcc7942_0428	-0.0112871	-0.198178	0.0569542	0.843091	0.842379	1	0.862501
Synpcc7942_0622	-0.00953072	-0.20189	0.0472074	0.840172	0.83952	1	0.860508
Synpcc7942_1923	-0.00888429	-0.0845074	0.10513	0.932881	0.931973	1	0.946017
Synpcc7942_0388	-0.00871386	-0.0819745	0.1063	0.934976	0.933744	1	0.946797
Synpcc7942_1259	-0.0080546	-0.110006	0.0732198	0.912566	0.911929	1	0.927168
Synpcc7942_2129	-0.0078514	-0.0430081	0.182556	0.965857	0.965209	1	0.975554
Synpcc7942_2099	-0.0077378	-0.0632174	0.1224	0.949779	0.949038	1	0.960239
Synpcc7942_1080	-0.00426525	-0.0212241	0.200963	0.983187	0.982703	1	0.990273
Synpcc7942_0296	-0.00404936	-0.0835583	0.0484614	0.933468	0.933227	1	0.946781
Synpcc7942_1990	5.00805e-05	0.00029495	0.169793	0.999766	0.999761	1	0.999761
Synpcc7942_1333	0.00240764	0.0186995	0.128755	0.985138	0.984908	1	0.990687
Synpcc7942_1710	0.00281496	0.0187779	0.149908	0.985103	0.984762	1	0.990687
Synpcc7942_2245	0.00281496	0.00743537	0.378591	0.99425	0.993501	1	0.994028
Synpcc7942_2371	0.00281496	0.0116699	0.241216	0.990854	0.990185	1	0.991763
Synpcc7942_2065	0.00281496	0.0087384	0.322137	0.993242	0.992362	1	0.993416
Synpcc7942_2061	0.00281496	0.0127725	0.220393	0.989958	0.989356	1	0.991763
Synpcc7942_2305	0.00281496	0.0172249	0.163423	0.986406	0.985807	1	0.991061
Synpcc7942_1022	0.00281496	0.0371597	0.0757531	0.970423	0.970161	1	0.980034
Synpcc7942_1079	0.00281496	0.0144598	0.194674	0.988574	0.988129	1	0.991763
Synpcc7942_0660	0.00281496	0.0198973	0.141474	0.984613	0.982611	1	0.990273
Synpcc7942_1975	0.00281496	0.0202699	0.138874	0.983954	0.983448	1	0.990273
Synpcc7942_1701	0.00281496	0.0119619	0.235327	0.990595	0.990032	1	0.991763
Synpcc7942_2168	0.00281496	0.0158189	0.177949	0.987602	0.986696	1	0.991427
Synpcc7942_1862	0.00281496	0.0277049	0.101605	0.978008	0.977565	1	0.986985
Synpcc7942_0128	0.00281496	0.0447308	0.0629311	0.964387	0.964127	1	0.974983
Synpcc7942_0906	0.00281496	0.0126027	0.223362	0.990253	0.988985	1	0.991763
Synpcc7942_1088	0.00281496	0.0207087	0.135931	0.983596	0.983123	1	0.990273
Synpcc7942_0960	0.00281496	0.0226675	0.124185	0.982011	0.981626	1	0.990273
Synpcc7942_1606	0.00281496	0.0134417	0.20942	0.989516	0.988535	1	0.991763
Synpcc7942_0479	0.00491894	0.0676601	0.0727007	0.946105	0.945909	1	0.957587
Synpcc7942_1478	0.00778529	0.0743037	0.104777	0.940911	0.940343	1	0.952463
Synpcc7942_2525	0.013411	0.0802467	0.167122	0.936228	0.935485	1	0.948052
Synpcc7942_1239	0.0141786	0.225656	0.0628327	0.82182	0.82048	1	0.845126
Synpcc7942_1137	0.0159729	0.224233	0.0712334	0.822981	0.821432	1	0.845183
Synpcc7942_0166	0.0186044	0.405922	0.0458325	0.685105	0.684055	1	0.716738
Synpcc7942_2006	0.0200563	0.224011	0.0895329	0.82328	0.821253	1	0.845183
Synpcc7942_0623	0.0209968	0.306224	0.0685666	0.759822	0.758401	1	0.787634
Synpcc7942_1335	0.022815	0.231739	0.0984512	0.817381	0.814947	1	0.841265
Synpcc7942_1996	0.0291307	0.161559	0.18031	0.872235	0.869961	1	0.88689
Synpcc7942_1448	0.0291307	0.295628	0.0985386	0.768608	0.764575	1	0.79361
Synpcc7942_2577	0.033952	0.279387	0.121523	0.780378	0.778778	1	0.806577
Synpcc7942_2402	0.034065	0.560866	0.0607363	0.575767	0.573095	1	0.609277
Synpcc7942_2102	0.044022	0.215337	0.204434	0.830437	0.826862	1	0.849636
Synpcc7942_1253	0.0442966	0.228267	0.194056	0.820429	0.816651	1	0.842562
Synpcc7942_0589	0.0446431	0.0987144	0.452246	0.922122	0.919101	1	0.933957
Synpcc7942_0627	0.0456721	0.552261	0.0827002	0.581954	0.57832	1	0.61414
Synpcc7942_0779	0.0499829	0.496434	0.100684	0.622059	0.614115	1	0.649227
Synpcc7942_0192	0.0499829	0.341784	0.146241	0.734141	0.728296	1	0.758457
Synpcc7942_0558	0.0529338	0.527895	0.100273	0.598931	0.594676	1	0.629735
Synpcc7942_0193	0.0583705	0.339377	0.171993	0.737052	0.727223	1	0.757758
Synpcc7942_2076	0.0594374	0.620941	0.0957216	0.535959	0.532146	1	0.5711
Synpcc7942_0614	0.0614533	0.485834	0.12649	0.627896	0.625268	1	0.659908
Synpcc7942_1282	0.065315	0.469186	0.139209	0.643354	0.628816	1	0.663281
Synpcc7942_2518	0.0661913	0.314208	0.210661	0.755403	0.747945	1	0.777632
Synpcc7942_2156	0.0662824	0.77672	0.0853362	0.438385	0.435739	1	0.475856
Synpcc7942_0644	0.0668701	1.07925	0.0619598	0.281239	0.27983	1	0.316024
Synpcc7942_0658	0.0742435	0.422013	0.175927	0.677517	0.662149	1	0.694943
Synpcc7942_1494	0.0742435	0.612722	0.12117	0.543444	0.533595	1	0.572121
Synpcc7942_1322	0.0861483	0.493635	0.174518	0.62788	0.607464	1	0.642916
Synpcc7942_1178	0.0902227	0.644105	0.140074	0.521059	0.516671	1	0.55587
Synpcc7942_1953	0.0909416	0.798058	0.113954	0.426827	0.421965	1	0.462152
Synpcc7942_1491	0.0946358	0.788915	0.119957	0.431415	0.428325	1	0.468574
Synpcc7942_1095	0.0991149	0.212091	0.467323	0.83352	0.827807	1	0.849708
Synpcc7942_0916	0.100309	0.703448	0.142596	0.501733	0.448263	1	0.488685
Synpcc7942_1250	0.102815	0.266889	0.385235	0.793446	0.778744	1	0.806577
Synpcc7942_1969	0.102815	0.368631	0.27891	0.717918	0.698313	1	0.73046
Synpcc7942_0934	0.103233	1.07918	0.0956586	0.282152	0.279114	1	0.315404
Synpcc7942_0171	0.123812	0.973743	0.12715	0.331701	0.328588	1	0.367348
Synpcc7942_0817	0.133887	0.818568	0.163562	0.414486	0.411007	1	0.450936
Synpcc7942_1903	0.161311	0.60458	0.266815	0.555131	0.526714	1	0.566352
Synpcc7942_0483	0.169482	0.576261	0.294106	0.580285	0.53234	1	0.5711
Synpcc7942_1049	0.175787	1.03837	0.169291	0.307679	0.291211	1	0.327699
Synpcc7942_0436	0.179581	0.410874	0.437071	0.685534	0.670497	1	0.702923
Synpcc7942_1297	0.183513	2.13848	0.0858149	0.0338813	0.0328657	1	0.0428663
Synpcc7942_2046	0.18601	0.896891	0.207394	0.372941	0.365933	1	0.405879
Synpcc7942_0452	0.21971	0.423616	0.518653	0.676367	0.660951	1	0.694072
Synpcc7942_1029	0.22221	1.44732	0.153532	0.154049	0.145977	1	0.17261
Synpcc7942_1431	0.223925	0.779395	0.287307	0.438712	0.431338	1	0.471323
Synpcc7942_1081	0.232694	1.54055	0.151047	0.137074	0.120817	1	0.144674
Synpcc7942_2098	0.235292	1.46472	0.16064	0.151223	0.140752	1	0.166745
Synpcc7942_0319	0.246969	0.919379	0.268626	0.360226	0.355182	1	0.395205
Synpcc7942_1076	0.259354	1.04555	0.248055	0.303603	0.288671	1	0.325424
Synpcc7942_1891	0.26306	1.04102	0.252694	0.303551	0.292656	1	0.328932
Synpcc7942_1007	0.268889	2.36674	0.113612	0.0206764	0.0189652	1	0.0257084
Synpcc7942_2444	0.314388	1.71259	0.183575	0.10225	0.0862795	1	0.106216
Synpcc7942_2243	0.314803	3.41065	0.0922998	0.000812754	0.000756312	0.56655	0.00125343
Synpcc7942_1112	0.321233	1.36803	0.234815	0.172815	0.170708	1	0.200471
Synpcc7942_C2660	0.380066	3.17975	0.119527	0.00154183	0.00151704	1	0.00237636
Synpcc7942_1510	0.395642	1.61698	0.24468	0.107675	0.10569	1	0.127859
Synpcc7942_C2654	0.462688	4.14316	0.111675	3.89415e-05	3.78564e-05	0.03585	7.59545e-05
Synpcc7942_1222	0.470002	1.64037	0.286522	0.103443	0.100713	1	0.122151
Synpcc7942_0267	0.559156	2.0191	0.276933	0.0456158	0.0439165	1	0.0561916
Synpcc7942_2299	0.678455	1.43343	0.47331	0.179543	0.143068	1	0.169276
Synpcc7942_1190	0.708795	14.2015	0.0499099	2.74524e-33	3.34591e-34	6.23343e-31	2.62933e-32
Synpcc7942_1533	0.912898	3.3376	0.27352	0.00110674	0.00101217	0.726869	0.00163297
Synpcc7942_0301	1.15909	2.0445	0.56693	0.0601846	0.0442726	1	0.0565706
Synpcc7942_2255	1.25766	2.62438	0.479221	0.0116725	0.0100283	1	0.0141356
Synpcc7942_0148	1.36346	1.66297	0.819892	0.124517	0.0939437	1	0.114456
Synpcc7942_2038	1.37968	1.84055	0.749602	0.0805749	0.0666448	1	0.0833779
Synpcc7942_2277	1.76676	3.46339	0.510125	0.00120032	0.000931494	0.680922	0.00151972
Synpcc7942_0517	2.24487	14.8632	0.151036	1.68208e-43	1.28185e-43	2.40732e-40	2.68619e-41
Synpcc7942_0992	2.25988	14.5271	0.155563	2.00868e-40	1.45107e-40	2.71786e-37	1.9548e-38
Synpcc7942_2515	2.39383	14.2534	0.167948	2.39547e-39	1.75997e-39	3.29466e-36	2.21286e-37
Synpcc7942_2273	3.38929	11.1351	0.304379	1.38411e-22	8.66545e-23	1.56845e-19	2.12247e-21
Synpcc7942_1746	3.55907	8.12736	0.437912	5.78155e-12	2.80845e-12	4.4205e-09	1.69225e-11
Synpcc7942_1534	5.57816	16.6747	0.334528	4.55444e-35	8.37033e-36	1.56107e-32	7.17566e-34

## Sheet: Enrichment analysis
Enrichment analysis of strain KOs with a fitness below -1 and a t-value below -4
g:Profiler indicates that the COG categorie: Mobilomes; prophages, transposons was overrepresented with an adjusted p value of 0.000634703 (negative log10 of adjusted p value = 3.1974297)
locusId	fitness	t-value	p.fdr.model	location	COG codes	COG categories
Synpcc7942_2380	-3.95773	-15.4541	4.04544e-24	Chromosome	QT	Secondary metabolites biosynthesis, transport and catabolism;Signal transduction mechanisms
Synpcc7942_0757	-3.69303	-5.62469	2.93203e-05	Chromosome	Y	Not in COGs
Synpcc7942_0764	-3.25986	-4.68191	0.000191888	Chromosome	K	Transcription
Synpcc7942_0508	-3.08476	-27.6663	4.30264e-74	Chromosome	C	Energy production and conversion
Synpcc7942_2529	-3.01206	-6.73318	2.72282e-06	Chromosome	Y	Not in COGs
Synpcc7942_1498	-2.89914	-7.20444	6.88242e-09	Chromosome	Y	Not in COGs
Synpcc7942_1933	-2.88368	-14.0776	1.71991e-26	Chromosome	CIR	Energy production and conversion;Lipid transport and metabolism;General function prediction only
Synpcc7942_0293	-2.61968	-7.85617	3.02273e-10	Chromosome	Y	Not in COGs
Synpcc7942_1043	-2.57007	-8.53519	2.14623e-12	Chromosome	OM	Posttranslational modification, protein turnover, chaperones;Cell wall/membrane/envelope biogenesis
Synpcc7942_2042	-2.53855	-10.2078	4.82174e-16	Chromosome	Y	Not in COGs
Synpcc7942_1246	-2.52909	-14.8915	2.31507e-31	Chromosome	Q	Secondary metabolites biosynthesis, transport and catabolism
Synpcc7942_2397	-2.45078	-7.9147	1.99641e-10	Chromosome	Y	Not in COGs
Synpcc7942_1979	-2.44624	-9.89308	1.09017e-16	Chromosome	S	Function unknown
Synpcc7942_1628	-2.43409	-6.78656	6.54099e-09	Chromosome	CO	Energy production and conversion;Posttranslational modification, protein turnover, chaperones
Synpcc7942_0882	-2.42064	-6.26753	6.31761e-08	Chromosome	S	Function unknown
Synpcc7942_0845	-2.37953	-5.9089	1.81272e-06	Chromosome	Y	Not in COGs
Synpcc7942_1304	-2.35207	-7.47948	1.95185e-10	Chromosome	M	Cell wall/membrane/envelope biogenesis
Synpcc7942_2251	-2.27909	-10.4538	6.14106e-17	Chromosome	KRJ	Transcription;General function prediction only;Translation, ribosomal structure and biogenesis
Synpcc7942_0431	-2.24168	-15.5642	3.6734e-39	Chromosome	C	Energy production and conversion
Synpcc7942_1759	-2.24	-4.62637	0.000120371	Chromosome	Y	Not in COGs
Synpcc7942_2511	-2.23021	-9.2157	2.5327e-13	Chromosome	R	General function prediction only
Synpcc7942_0868	-2.15486	-15.0052	3.68354e-36	Chromosome	HT	Coenzyme transport and metabolism;Signal transduction mechanisms
Synpcc7942_0476	-2.12814	-5.75669	6.73364e-07	Chromosome	O	Posttranslational modification, protein turnover, chaperones
Synpcc7942_2103	-2.1248	-6.23007	1.68448e-07	Chromosome	H	Coenzyme transport and metabolism
Synpcc7942_1056	-2.10983	-8.80904	4.22179e-14	Chromosome	D	Cell cycle control, cell division, chromosome partitioning
Synpcc7942_0905	-2.0883	-5.13752	2.03062e-05	Chromosome	Y	Not in COGs
Synpcc7942_2395	-2.08012	-5.22025	5.87831e-06	Chromosome	Y	Not in COGs
Synpcc7942_0265	-2.07204	-6.34585	1.02179e-07	Chromosome	Y	Not in COGs
Synpcc7942_1670	-2.05377	-5.30543	5.96495e-06	Chromosome	Y	Not in COGs
Synpcc7942_0909	-2.0464	-8.08401	4.90313e-12	Chromosome	O	Posttranslational modification, protein turnover, chaperones
Synpcc7942_2349	-2.04617	-8.43227	5.90763e-13	Chromosome	NW	Cell motility;Extracellular structures
Synpcc7942_2271	-2.02639	-5.56071	1.62253e-06	Chromosome	V	Defense mechanisms
Synpcc7942_1302	-2.00953	-4.95536	2.77603e-05	Chromosome	T	Signal transduction mechanisms
Synpcc7942_1023	-2.00543	-5.33749	5.39957e-06	Chromosome	Y	Not in COGs
Synpcc7942_0377	-1.96787	-4.46404	0.000113266	Chromosome	Y	Not in COGs
Synpcc7942_0543	-1.9666	-7.70607	8.05941e-11	Chromosome	C	Energy production and conversion
Synpcc7942_1681	-1.96275	-7.60498	4.7737e-11	Chromosome	P	Inorganic ion transport and metabolism
Synpcc7942_2157	-1.9607	-4.39288	0.000179623	Chromosome	Y	Not in COGs
Synpcc7942_0547	-1.95774	-4.32567	0.000165248	Chromosome	Y	Not in COGs
Synpcc7942_0652	-1.9245	-12.4699	1.89446e-27	Chromosome	C	Energy production and conversion
Synpcc7942_0879	-1.92198	-6.67803	6.68516e-09	Chromosome	L	Replication, recombination and repair
Synpcc7942_1370	-1.92186	-5.28839	4.29704e-06	Chromosome	Y	Not in COGs
Synpcc7942_0773	-1.90893	-7.25352	2.37863e-09	Chromosome	KRJ	Transcription;General function prediction only;Translation, ribosomal structure and biogenesis
Synpcc7942_0024	-1.88638	-18.2482	3.34056e-48	Chromosome	Y	Not in COGs
Synpcc7942_1960	-1.88349	-6.12211	3.67821e-08	Chromosome	Y	Not in COGs
Synpcc7942_1442	-1.83517	-6.43102	2.59945e-08	Chromosome	Q	Secondary metabolites biosynthesis, transport and catabolism
Synpcc7942_2267	-1.83225	-4.85422	3.18403e-05	Chromosome	Y	Not in COGs
Synpcc7942_1654	-1.81945	-4.90841	1.70195e-05	Chromosome	Y	Not in COGs
Synpcc7942_2542	-1.79547	-6.03028	9.0129e-08	Chromosome	C	Energy production and conversion
Synpcc7942_1374	-1.79139	-11.3235	2.00136e-23	Chromosome	J	Translation, ribosomal structure and biogenesis
Synpcc7942_1888	-1.78358	-7.50998	4.96195e-11	Chromosome	H	Coenzyme transport and metabolism
Synpcc7942_1460	-1.78305	-4.33246	0.000153111	Chromosome	Y	Not in COGs
Synpcc7942_0217	-1.78212	-9.9824	1.9833e-18	Chromosome	C	Energy production and conversion
Synpcc7942_0383	-1.78086	-4.26867	0.000108119	Chromosome	S	Function unknown
Synpcc7942_0620	-1.77995	-7.79954	9.67405e-12	Chromosome	S	Function unknown
Synpcc7942_0013	-1.77857	-4.40692	0.000103043	Chromosome	Y	Not in COGs
Synpcc7942_2504	-1.7767	-4.58091	4.23173e-05	Chromosome	Y	Not in COGs
Synpcc7942_0417	-1.7763	-8.84852	4.18104e-14	Chromosome	MDT	Cell wall/membrane/envelope biogenesis;Cell cycle control, cell division, chromosome partitioning;Signal transduction mechanisms
Synpcc7942_0880	-1.76834	-7.73434	7.10518e-11	Chromosome	Y	Not in COGs
Synpcc7942_2517	-1.76715	-6.2638	4.95172e-08	Chromosome	MU	Cell wall/membrane/envelope biogenesis;Intracellular trafficking, secretion, and vesicular transport
Synpcc7942_1890	-1.76328	-9.2268	2.22121e-15	Chromosome	Y	Not in COGs
Synpcc7942_2536	-1.75755	-6.13089	1.02926e-07	Chromosome	O	Posttranslational modification, protein turnover, chaperones
Synpcc7942_1972	-1.75144	-9.51378	8.16883e-17	Chromosome	R	General function prediction only
Synpcc7942_0416	-1.74685	-5.55163	1.02261e-06	Chromosome	Y	Not in COGs
Synpcc7942_2180	-1.73762	-6.70647	6.0123e-09	Chromosome	O	Posttranslational modification, protein turnover, chaperones
Synpcc7942_0170	-1.72726	-4.8668	4.24925e-05	Chromosome	Y	Not in COGs
Synpcc7942_0763	-1.71484	-4.98215	8.26842e-06	Chromosome	K	Transcription
Synpcc7942_0062	-1.68963	-4.24754	0.000185532	Chromosome	JM	Translation, ribosomal structure and biogenesis;Cell wall/membrane/envelope biogenesis
Synpcc7942_1363	-1.68804	-4.53051	7.417e-05	Chromosome	Y	Not in COGs
Synpcc7942_0252	-1.68159	-4.67631	5.33473e-05	Chromosome	T	Signal transduction mechanisms
Synpcc7942_B2660	-1.68148	-10.9523	6.14651e-22	pANL	Y	Not in COGs
Synpcc7942_0460	-1.67847	-5.17174	4.84491e-06	Chromosome	KRJ	Transcription;General function prediction only;Translation, ribosomal structure and biogenesis
Synpcc7942_2142	-1.67708	-5.92199	2.54628e-07	Chromosome	J	Translation, ribosomal structure and biogenesis
Synpcc7942_1146	-1.66944	-5.39248	4.02964e-06	Chromosome	KT	Transcription;Signal transduction mechanisms
Synpcc7942_2333	-1.66787	-9.13369	5.65561e-16	Chromosome	MG	Cell wall/membrane/envelope biogenesis;Carbohydrate transport and metabolism
Synpcc7942_1946	-1.66646	-5.92415	1.88516e-07	Chromosome	Y	Not in COGs
Synpcc7942_1060	-1.66148	-9.36791	4.27919e-17	Chromosome	V	Defense mechanisms
Synpcc7942_2358	-1.6608	-6.81862	9.34004e-10	Chromosome	C	Energy production and conversion
Synpcc7942_0035	-1.65631	-6.55372	6.2927e-09	Chromosome	Y	Not in COGs
Synpcc7942_1545	-1.64282	-5.11869	3.69463e-06	Chromosome	V	Defense mechanisms
Synpcc7942_1349	-1.64185	-7.59908	1.92479e-11	Chromosome	T	Signal transduction mechanisms
Synpcc7942_0200	-1.62695	-6.25543	2.30829e-08	Chromosome	S	Function unknown
Synpcc7942_1260	-1.62602	-8.70939	1.82868e-14	Chromosome	MO	Cell wall/membrane/envelope biogenesis;Posttranslational modification, protein turnover, chaperones
Synpcc7942_0730	-1.62389	-7.20522	1.1856e-10	Chromosome	Y	Not in COGs
Synpcc7942_1218	-1.62256	-6.69452	2.37863e-09	Chromosome	Y	Not in COGs
Synpcc7942_2297	-1.62219	-6.89947	7.92353e-10	Chromosome	G	Carbohydrate transport and metabolism
Synpcc7942_1495	-1.62177	-6.43658	9.27441e-09	Chromosome	R	General function prediction only
Synpcc7942_1319	-1.61976	-7.34044	8.94995e-11	Chromosome	F	Nucleotide transport and metabolism
Synpcc7942_1592	-1.61687	-8.80101	4.30788e-15	Chromosome	H	Coenzyme transport and metabolism
Synpcc7942_0497	-1.61291	-4.49995	7.40884e-05	Chromosome	Y	Not in COGs
Synpcc7942_2554	-1.61263	-4.76383	2.03062e-05	Chromosome	C	Energy production and conversion
Synpcc7942_2202	-1.61192	-5.39713	2.17362e-06	Chromosome	V	Defense mechanisms
Synpcc7942_0643	-1.60997	-4.54748	5.78013e-05	Chromosome	P	Inorganic ion transport and metabolism
Synpcc7942_1265	-1.60244	-6.8772	8.84595e-10	Chromosome	PT	Inorganic ion transport and metabolism;Signal transduction mechanisms
Synpcc7942_1978	-1.59839	-4.86311	1.35209e-05	Chromosome	O	Posttranslational modification, protein turnover, chaperones
Synpcc7942_0736	-1.59013	-5.89906	1.78094e-07	Chromosome	Y	Not in COGs
Synpcc7942_2233	-1.58625	-4.08786	0.000227648	Chromosome	Y	Not in COGs
Synpcc7942_1776	-1.58491	-4.63182	3.58088e-05	Chromosome	Y	Not in COGs
Synpcc7942_2120	-1.57462	-6.21492	9.55285e-08	Chromosome	J	Translation, ribosomal structure and biogenesis
Synpcc7942_1071	-1.57034	-6.2395	4.9445e-08	Chromosome	R	General function prediction only
Synpcc7942_1942	-1.56966	-5.41912	1.36484e-06	Chromosome	O	Posttranslational modification, protein turnover, chaperones
Synpcc7942_0444	-1.56741	-6.32937	2.03117e-08	Chromosome	U	Intracellular trafficking, secretion, and vesicular transport
Synpcc7942_1764	-1.56233	-6.48177	1.15664e-08	Chromosome	P	Inorganic ion transport and metabolism
Synpcc7942_0051	-1.56196	-6.34363	1.92644e-08	Chromosome	RO	General function prediction only;Posttranslational modification, protein turnover, chaperones
Synpcc7942_0070	-1.55869	-6.41614	1.306e-08	Chromosome	S	Function unknown
Synpcc7942_1311	-1.5546	-7.07393	3.14329e-10	Chromosome	V	Defense mechanisms
Synpcc7942_2585	-1.55032	-4.92199	1.03602e-05	Chromosome	K	Transcription
Synpcc7942_0610	-1.54442	-11.2381	6.67411e-24	Chromosome	M	Cell wall/membrane/envelope biogenesis
Synpcc7942_0650	-1.54298	-5.36858	1.3253e-06	Chromosome	KRJ	Transcription;General function prediction only;Translation, ribosomal structure and biogenesis
Synpcc7942_1843	-1.54291	-8.30604	1.26399e-13	Chromosome	S	Function unknown
Synpcc7942_1839	-1.54213	-7.67451	1.05475e-11	Chromosome	I	Lipid transport and metabolism
Synpcc7942_1867	-1.53533	-10.515	1.61235e-20	Chromosome	L	Replication, recombination and repair
Synpcc7942_0891	-1.535	-4.1999	0.000212951	Chromosome	Y	Not in COGs
Synpcc7942_0719	-1.5333	-4.31616	7.50885e-05	Chromosome	Y	Not in COGs
Synpcc7942_0304	-1.52929	-6.37592	8.9628e-09	Chromosome	H	Coenzyme transport and metabolism
Synpcc7942_1365	-1.52715	-4.82834	1.3749e-05	Chromosome	E	Amino acid transport and metabolism
Synpcc7942_0910	-1.527	-6.27281	2.6055e-08	Chromosome	R	General function prediction only
Synpcc7942_0808	-1.52615	-9.99458	2.18385e-19	Chromosome	MHR	Cell wall/membrane/envelope biogenesis;Coenzyme transport and metabolism;General function prediction only
Synpcc7942_0364	-1.52601	-7.53104	1.92479e-11	Chromosome	Y	Not in COGs
Synpcc7942_2489	-1.52404	-4.51228	4.98969e-05	Chromosome	V	Defense mechanisms
Synpcc7942_2432	-1.51694	-5.33473	1.08185e-06	Chromosome	R	General function prediction only
Synpcc7942_2379	-1.51451	-7.60088	1.91313e-11	Chromosome	H	Coenzyme transport and metabolism
Synpcc7942_0673	-1.50963	-8.14344	3.4252e-13	Chromosome	VL	Defense mechanisms;Replication, recombination and repair
Synpcc7942_0527	-1.50952	-5.86489	1.5664e-07	Chromosome	Y	Not in COGs
Synpcc7942_2176	-1.50622	-9.45907	3.31711e-17	Chromosome	E	Amino acid transport and metabolism
Synpcc7942_0078	-1.50342	-6.5742	4.65199e-09	Chromosome	H	Coenzyme transport and metabolism
Synpcc7942_2474	-1.50224	-4.22861	0.000114272	Chromosome	Y	Not in COGs
Synpcc7942_0185	-1.5012	-9.44641	1.67532e-17	Chromosome	E	Amino acid transport and metabolism
Synpcc7942_1125	-1.50069	-9.19007	9.18782e-16	Chromosome	T	Signal transduction mechanisms
Synpcc7942_0223	-1.49875	-4.32315	0.000126696	Chromosome	Y	Not in COGs
Synpcc7942_0306	-1.49622	-4.0946	0.000250321	Chromosome	X	Mobilome; prophages, transposons
Synpcc7942_1921	-1.4945	-5.82022	1.78094e-07	Chromosome	E	Amino acid transport and metabolism
Synpcc7942_2107	-1.49334	-6.09171	5.31736e-08	Chromosome	P	Inorganic ion transport and metabolism
Synpcc7942_0084	-1.49189	-6.87782	5.70114e-10	Chromosome	O	Posttranslational modification, protein turnover, chaperones
Synpcc7942_B2649	-1.48967	-11.9396	1.936e-26	pANL	R	General function prediction only
Synpcc7942_1551	-1.48747	-4.27324	9.86985e-05	Chromosome	Y	Not in COGs
Synpcc7942_0874	-1.48668	-15.1888	5.51709e-42	Chromosome	KL	Transcription;Replication, recombination and repair
Synpcc7942_1028	-1.4858	-7.60728	8.66443e-12	Chromosome	I	Lipid transport and metabolism
Synpcc7942_0112	-1.48261	-9.92799	2.39614e-19	Chromosome	L	Replication, recombination and repair
Synpcc7942_1652	-1.48232	-12.26	2.40236e-27	Chromosome	R	General function prediction only
Synpcc7942_0709	-1.48175	-4.86433	2.39918e-05	Chromosome	Q	Secondary metabolites biosynthesis, transport and catabolism
Synpcc7942_0372	-1.47677	-6.33123	2.0175e-08	Chromosome	R	General function prediction only
Synpcc7942_1849	-1.47554	-8.99349	2.22121e-15	Chromosome	K	Transcription
Synpcc7942_2403	-1.47431	-5.02755	5.41889e-06	Chromosome	P	Inorganic ion transport and metabolism
Synpcc7942_0969	-1.46975	-7.45502	3.04513e-11	Chromosome	Q	Secondary metabolites biosynthesis, transport and catabolism
Synpcc7942_0529	-1.46898	-5.18169	2.64042e-06	Chromosome	G	Carbohydrate transport and metabolism
Synpcc7942_0575	-1.46886	-6.22479	2.01666e-08	Chromosome	Y	Not in COGs
Synpcc7942_2284	-1.4681	-8.86587	2.00868e-15	Chromosome	I	Lipid transport and metabolism
Synpcc7942_2483	-1.46702	-7.39569	5.38812e-11	Chromosome	NW	Cell motility;Extracellular structures
Synpcc7942_2344	-1.46679	-9.37669	8.04177e-17	Chromosome	R	General function prediction only
Synpcc7942_1094	-1.4662	-9.19828	3.30685e-16	Chromosome	H	Coenzyme transport and metabolism
Synpcc7942_1581	-1.46604	-8.45257	4.30614e-14	Chromosome	M	Cell wall/membrane/envelope biogenesis
Synpcc7942_1692	-1.46531	-4.82051	1.78629e-05	Chromosome	V	Defense mechanisms
Synpcc7942_1065	-1.46404	-13.8996	3.36263e-36	Chromosome	V	Defense mechanisms
Synpcc7942_1728	-1.46369	-7.77539	3.83415e-12	Chromosome	Y	Not in COGs
Synpcc7942_2326	-1.46168	-6.25347	1.87742e-08	Chromosome	M	Cell wall/membrane/envelope biogenesis
Synpcc7942_2584	-1.46027	-6.3476	1.64801e-08	Chromosome	I	Lipid transport and metabolism
Synpcc7942_1385	-1.45827	-4.98229	7.83336e-06	Chromosome	Y	Not in COGs
Synpcc7942_2527	-1.45819	-6.53734	4.64843e-09	Chromosome	I	Lipid transport and metabolism
Synpcc7942_2521	-1.45574	-5.83491	1.2571e-07	Chromosome	R	General function prediction only
Synpcc7942_0510	-1.45413	-6.27517	1.99009e-08	Chromosome	E	Amino acid transport and metabolism
Synpcc7942_2325	-1.44952	-6.18087	3.03064e-08	Chromosome	R	General function prediction only
Synpcc7942_2241	-1.44876	-6.6501	1.52305e-09	Chromosome	D	Cell cycle control, cell division, chromosome partitioning
Synpcc7942_2540	-1.44686	-5.3552	1.23114e-06	Chromosome	R	General function prediction only
Synpcc7942_1643	-1.44599	-8.87124	3.43124e-15	Chromosome	TK	Signal transduction mechanisms;Transcription
Synpcc7942_2033	-1.44311	-4.24892	0.000120022	Chromosome	QRH	Secondary metabolites biosynthesis, transport and catabolism;General function prediction only;Coenzyme transport and metabolism
Synpcc7942_2004	-1.44064	-6.42414	1.18116e-08	Chromosome	K	Transcription
Synpcc7942_1272	-1.43986	-6.25151	1.57056e-08	Chromosome	I	Lipid transport and metabolism
Synpcc7942_2350	-1.43718	-5.24412	1.2941e-06	Chromosome	J	Translation, ribosomal structure and biogenesis
Synpcc7942_1263	-1.43061	-7.47342	1.78343e-11	Chromosome	J	Translation, ribosomal structure and biogenesis
Synpcc7942_2179	-1.4304	-7.9215	1.29246e-12	Chromosome	IR	Lipid transport and metabolism;General function prediction only
Synpcc7942_0740	-1.42842	-9.70755	2.59991e-18	Chromosome	X	Mobilome; prophages, transposons
Synpcc7942_1676	-1.42792	-6.7906	1.07965e-09	Chromosome	Y	Not in COGs
Synpcc7942_0122	-1.42744	-5.09496	4.8878e-06	Chromosome	T	Signal transduction mechanisms
Synpcc7942_2085	-1.42322	-7.32194	7.95774e-11	Chromosome	P	Inorganic ion transport and metabolism
Synpcc7942_0683	-1.42095	-6.72597	9.34004e-10	Chromosome	P	Inorganic ion transport and metabolism
Synpcc7942_0830	-1.41851	-10.3738	2.25329e-20	Chromosome	J	Translation, ribosomal structure and biogenesis
Synpcc7942_0432	-1.41721	-6.15959	1.5933e-08	Chromosome	M	Cell wall/membrane/envelope biogenesis
Synpcc7942_0860	-1.41423	-5.76904	1.80798e-07	Chromosome	T	Signal transduction mechanisms
Synpcc7942_0593	-1.41416	-8.68159	1.68237e-14	Chromosome	Y	Not in COGs
Synpcc7942_2008	-1.41384	-7.4633	2.74483e-11	Chromosome	C	Energy production and conversion
Synpcc7942_1504	-1.41127	-5.30688	1.76492e-06	Chromosome	S	Function unknown
Synpcc7942_0568	-1.41052	-9.10825	3.91619e-16	Chromosome	FR	Nucleotide transport and metabolism;General function prediction only
Synpcc7942_0728	-1.40983	-7.79335	1.78895e-12	Chromosome	Y	Not in COGs
Synpcc7942_B2656	-1.40776	-5.00421	7.68146e-06	pANL	Y	Not in COGs
Synpcc7942_1398	-1.40766	-5.73552	2.52603e-07	Chromosome	N	Cell motility
Synpcc7942_1874	-1.40532	-5.07925	5.84623e-06	Chromosome	J	Translation, ribosomal structure and biogenesis
Synpcc7942_1011	-1.40477	-8.89615	9.06184e-16	Chromosome	T	Signal transduction mechanisms
Synpcc7942_0359	-1.40431	-6.96854	1.78618e-10	Chromosome	T	Signal transduction mechanisms
Synpcc7942_1817	-1.40398	-4.17164	0.000131513	Chromosome	TK	Signal transduction mechanisms;Transcription
Synpcc7942_2401	-1.40241	-5.78282	1.78444e-07	Chromosome	O	Posttranslational modification, protein turnover, chaperones
Synpcc7942_0786	-1.40119	-5.98478	5.48428e-08	Chromosome	Y	Not in COGs
Synpcc7942_2039	-1.39948	-4.63538	2.60171e-05	Chromosome	Y	Not in COGs
Synpcc7942_1147	-1.39734	-6.47685	5.34057e-09	Chromosome	Y	Not in COGs
Synpcc7942_2184	-1.39677	-8.25161	1.37876e-13	Chromosome	R	General function prediction only
Synpcc7942_0892	-1.39635	-7.27014	4.79343e-11	Chromosome	H	Coenzyme transport and metabolism
Synpcc7942_0823	-1.39587	-10.4902	4.91527e-21	Chromosome	R	General function prediction only
Synpcc7942_1704	-1.39464	-7.56683	8.86244e-12	Chromosome	Y	Not in COGs
Synpcc7942_2587	-1.39451	-6.74762	1.19891e-09	Chromosome	Y	Not in COGs
Synpcc7942_1963	-1.3945	-7.39495	4.72871e-11	Chromosome	M	Cell wall/membrane/envelope biogenesis
Synpcc7942_2502	-1.39393	-8.61302	1.4684e-14	Chromosome	G	Carbohydrate transport and metabolism
Synpcc7942_1119	-1.39181	-5.13311	4.50902e-06	Chromosome	S	Function unknown
Synpcc7942_0221	-1.38882	-7.94382	1.13433e-12	Chromosome	G	Carbohydrate transport and metabolism
Synpcc7942_1769	-1.38863	-5.3252	1.49766e-06	Chromosome	Y	Not in COGs
Synpcc7942_1388	-1.38856	-7.73321	2.62882e-12	Chromosome	P	Inorganic ion transport and metabolism
Synpcc7942_2424	-1.38567	-7.62253	8.00762e-12	Chromosome	S	Function unknown
Synpcc7942_1461	-1.38347	-10.6859	9.15194e-22	Chromosome	R	General function prediction only
Synpcc7942_0043	-1.3834	-4.23902	0.000107446	Chromosome	Y	Not in COGs
Synpcc7942_2279	-1.38247	-9.6244	4.36169e-18	Chromosome	P	Inorganic ion transport and metabolism
Synpcc7942_1287	-1.3811	-4.92725	6.22737e-06	Chromosome	UQ	Intracellular trafficking, secretion, and vesicular transport;Secondary metabolites biosynthesis, transport and catabolism
Synpcc7942_1766	-1.38033	-4.08289	0.000169293	Chromosome	C	Energy production and conversion
Synpcc7942_1141	-1.38002	-8.67179	7.16473e-15	Chromosome	P	Inorganic ion transport and metabolism
Synpcc7942_2590	-1.3784	-6.85869	1.25559e-09	Chromosome	NUW	Cell motility;Intracellular trafficking, secretion, and vesicular transport;Extracellular structures
Synpcc7942_0946	-1.37829	-10.7332	4.92701e-22	Chromosome	E	Amino acid transport and metabolism
Synpcc7942_2329	-1.37765	-9.59401	2.80362e-18	Chromosome	R	General function prediction only
Synpcc7942_2067	-1.37494	-7.42748	1.33817e-11	Chromosome	R	General function prediction only
Synpcc7942_1255	-1.37165	-9.16886	1.61402e-16	Chromosome	E	Amino acid transport and metabolism
Synpcc7942_1358	-1.37156	-7.55155	1.29482e-11	Chromosome	S	Function unknown
Synpcc7942_0188	-1.37095	-10.3353	5.1495e-21	Chromosome	T	Signal transduction mechanisms
Synpcc7942_1917	-1.36953	-11.6559	1.25167e-25	Chromosome	GER	Carbohydrate transport and metabolism;Amino acid transport and metabolism;General function prediction only
Synpcc7942_1708	-1.36944	-10.1093	8.32988e-20	Chromosome	O	Posttranslational modification, protein turnover, chaperones
Synpcc7942_1697	-1.3689	-4.42034	4.78309e-05	Chromosome	S	Function unknown
Synpcc7942_0302	-1.36885	-9.62924	8.92865e-18	Chromosome	I	Lipid transport and metabolism
Synpcc7942_0555	-1.36866	-4.87331	7.3387e-06	Chromosome	R	General function prediction only
Synpcc7942_0445	-1.36424	-8.15841	1.91124e-13	Chromosome	EP	Amino acid transport and metabolism;Inorganic ion transport and metabolism
Synpcc7942_0765	-1.35885	-4.9135	1.06889e-05	Chromosome	Y	Not in COGs
Synpcc7942_0390	-1.35786	-8.90011	1.94853e-15	Chromosome	P	Inorganic ion transport and metabolism
Synpcc7942_0099	-1.35618	-6.31077	1.2525e-08	Chromosome	V	Defense mechanisms
Synpcc7942_1664	-1.35593	-4.81004	1.15094e-05	Chromosome	Y	Not in COGs
Synpcc7942_0803	-1.35542	-6.25278	1.32592e-08	Chromosome	R	General function prediction only
Synpcc7942_0186	-1.35476	-4.03851	0.000205984	Chromosome	Y	Not in COGs
Synpcc7942_1630	-1.35345	-4.68761	2.07477e-05	Chromosome	C	Energy production and conversion
Synpcc7942_2024	-1.35248	-8.01861	4.40926e-13	Chromosome	R	General function prediction only
Synpcc7942_0278	-1.35216	-6.61659	2.0194e-09	Chromosome	C	Energy production and conversion
Synpcc7942_0937	-1.35083	-6.30529	1.56873e-08	Chromosome	R	General function prediction only
Synpcc7942_1842	-1.35031	-9.59654	4.19374e-18	Chromosome	X	Mobilome; prophages, transposons
Synpcc7942_0963	-1.34906	-5.37225	1.53329e-06	Chromosome	K	Transcription
Synpcc7942_0613	-1.34882	-5.18474	2.61031e-06	Chromosome	T	Signal transduction mechanisms
Synpcc7942_1256	-1.34854	-5.75546	1.99653e-07	Chromosome	O	Posttranslational modification, protein turnover, chaperones
Synpcc7942_1402	-1.34779	-4.51064	4.20105e-05	Chromosome	R	General function prediction only
Synpcc7942_1527	-1.34713	-13.4773	1.74055e-34	Chromosome	CKT	Energy production and conversion;Transcription;Signal transduction mechanisms
Synpcc7942_0369	-1.34711	-10.31	1.32246e-20	Chromosome	E	Amino acid transport and metabolism
Synpcc7942_0352	-1.34628	-5.74757	1.76547e-07	Chromosome	O	Posttranslational modification, protein turnover, chaperones
Synpcc7942_2601	-1.34549	-7.7664	1.72836e-12	Chromosome	H	Coenzyme transport and metabolism
Synpcc7942_1626	-1.34517	-5.21391	1.9935e-06	Chromosome	Y	Not in COGs
Synpcc7942_1203	-1.34491	-6.13043	4.8149e-08	Chromosome	V	Defense mechanisms
Synpcc7942_0938	-1.34453	-5.60096	5.57241e-07	Chromosome	K	Transcription
Synpcc7942_0500	-1.34313	-5.93635	7.43187e-08	Chromosome	Y	Not in COGs
Synpcc7942_0146	-1.34289	-6.33965	9.61336e-09	Chromosome	Y	Not in COGs
Synpcc7942_2376	-1.34244	-5.21955	2.74589e-06	Chromosome	Y	Not in COGs
Synpcc7942_0397	-1.33963	-9.49198	1.05484e-17	Chromosome	G	Carbohydrate transport and metabolism
Synpcc7942_0702	-1.33914	-6.29249	1.57056e-08	Chromosome	HV	Coenzyme transport and metabolism;Defense mechanisms
Synpcc7942_2236	-1.33866	-9.81468	4.37435e-19	Chromosome	OQ	Posttranslational modification, protein turnover, chaperones;Secondary metabolites biosynthesis, transport and catabolism
Synpcc7942_2583	-1.33807	-5.10236	3.4825e-06	Chromosome	Y	Not in COGs
Synpcc7942_1113	-1.33609	-10.4448	6.46743e-21	Chromosome	R	General function prediction only
Synpcc7942_1998	-1.33485	-6.44703	4.60788e-09	Chromosome	T	Signal transduction mechanisms
Synpcc7942_2152	-1.33384	-4.43566	4.77526e-05	Chromosome	V	Defense mechanisms
Synpcc7942_2431	-1.33349	-18.3906	1.48011e-63	Chromosome	Y	Not in COGs
Synpcc7942_0184	-1.33324	-10.4754	1.25309e-21	Chromosome	P	Inorganic ion transport and metabolism
Synpcc7942_0451	-1.33036	-6.39757	7.76583e-09	Chromosome	R	General function prediction only
Synpcc7942_1084	-1.32947	-4.10838	0.000168767	Chromosome	Y	Not in COGs
Synpcc7942_1992	-1.32919	-5.89132	9.39156e-08	Chromosome	E	Amino acid transport and metabolism
Synpcc7942_0705	-1.32851	-4.83727	1.58562e-05	Chromosome	O	Posttranslational modification, protein turnover, chaperones
Synpcc7942_1024	-1.32722	-10.0797	4.80169e-20	Chromosome	GER	Carbohydrate transport and metabolism;Amino acid transport and metabolism;General function prediction only
Synpcc7942_1069	-1.3248	-8.8397	1.6491e-15	Chromosome	Y	Not in COGs
Synpcc7942_0688	-1.32224	-4.55211	3.958e-05	Chromosome	K	Transcription
Synpcc7942_2159	-1.32146	-8.32595	3.25308e-14	Chromosome	HR	Coenzyme transport and metabolism;General function prediction only
Synpcc7942_2427	-1.32091	-6.63151	1.33337e-09	Chromosome	P	Inorganic ion transport and metabolism
Synpcc7942_0466	-1.32054	-11.5372	1.39548e-25	Chromosome	N	Cell motility
Synpcc7942_0638	-1.31997	-4.96894	5.82111e-06	Chromosome	Q	Secondary metabolites biosynthesis, transport and catabolism
Synpcc7942_0365	-1.31933	-5.3818	1.14938e-06	Chromosome	TK	Signal transduction mechanisms;Transcription
Synpcc7942_1826	-1.31733	-7.13678	8.5239e-11	Chromosome	M	Cell wall/membrane/envelope biogenesis
Synpcc7942_0234	-1.3165	-10.9374	2.13136e-23	Chromosome	I	Lipid transport and metabolism
Synpcc7942_0772	-1.31578	-5.30013	1.15149e-06	Chromosome	Y	Not in COGs
Synpcc7942_2115	-1.31534	-8.23094	9.56448e-14	Chromosome	KR	Transcription;General function prediction only
Synpcc7942_0574	-1.31481	-6.51082	3.96342e-09	Chromosome	Y	Not in COGs
Synpcc7942_1280	-1.31332	-10.4067	3.63743e-21	Chromosome	S	Function unknown
Synpcc7942_0050	-1.31323	-5.10435	3.20196e-06	Chromosome	MG	Cell wall/membrane/envelope biogenesis;Carbohydrate transport and metabolism
Synpcc7942_2278	-1.31313	-7.45386	2.05443e-11	Chromosome	R	General function prediction only
Synpcc7942_2097	-1.31279	-6.86321	4.74546e-10	Chromosome	S	Function unknown
Synpcc7942_2140	-1.31277	-5.36498	1.67015e-06	Chromosome	F	Nucleotide transport and metabolism
Synpcc7942_0847	-1.31179	-9.0583	2.21009e-16	Chromosome	NW	Cell motility;Extracellular structures
Synpcc7942_2101	-1.3107	-5.24012	1.53971e-06	Chromosome	M	Cell wall/membrane/envelope biogenesis
Synpcc7942_2407	-1.31069	-5.48456	6.1628e-07	Chromosome	Y	Not in COGs
Synpcc7942_0473	-1.30966	-9.53053	7.0728e-18	Chromosome	C	Energy production and conversion
Synpcc7942_0980	-1.3096	-6.85586	6.35252e-10	Chromosome	E	Amino acid transport and metabolism
Synpcc7942_0280	-1.30924	-7.02421	1.53663e-10	Chromosome	LH	Replication, recombination and repair;Coenzyme transport and metabolism
Synpcc7942_2158	-1.30854	-4.20416	0.000111297	Chromosome	Y	Not in COGs
Synpcc7942_0902	-1.30651	-5.15888	2.76714e-06	Chromosome	Q	Secondary metabolites biosynthesis, transport and catabolism
Synpcc7942_2262	-1.30475	-11.5204	3.82742e-25	Chromosome	D	Cell cycle control, cell division, chromosome partitioning
Synpcc7942_1611	-1.30399	-4.13404	0.00016056	Chromosome	C	Energy production and conversion
Synpcc7942_0111	-1.30329	-9.48521	1.74985e-17	Chromosome	O	Posttranslational modification, protein turnover, chaperones
Synpcc7942_0792	-1.30243	-9.96326	2.23248e-19	Chromosome	GEPR	Carbohydrate transport and metabolism;Amino acid transport and metabolism;Inorganic ion transport and metabolism;General function prediction only
Synpcc7942_1553	-1.30171	-7.49806	1.01222e-11	Chromosome	F	Nucleotide transport and metabolism
Synpcc7942_0669	-1.30169	-6.3591	1.11047e-08	Chromosome	L	Replication, recombination and repair
Synpcc7942_2040	-1.30114	-5.20243	2.01977e-06	Chromosome	GT	Carbohydrate transport and metabolism;Signal transduction mechanisms
Synpcc7942_0904	-1.30061	-4.06912	0.000211429	Chromosome	Y	Not in COGs
Synpcc7942_1940	-1.3005	-8.5482	1.05707e-14	Chromosome	P	Inorganic ion transport and metabolism
Synpcc7942_B2631	-1.29904	-7.23235	8.25154e-11	pANL	S	Function unknown
Synpcc7942_2373	-1.29735	-8.84074	2.08589e-15	Chromosome	MR	Cell wall/membrane/envelope biogenesis;General function prediction only
Synpcc7942_0178	-1.29676	-6.29652	9.47026e-09	Chromosome	R	General function prediction only
Synpcc7942_C2657	-1.29582	-7.82479	7.07404e-13	pANS	Y	Not in COGs
Synpcc7942_0672	-1.29084	-5.81621	1.41686e-07	Chromosome	K	Transcription
Synpcc7942_2496	-1.29067	-8.20439	1.70658e-13	Chromosome	E	Amino acid transport and metabolism
Synpcc7942_0941	-1.29051	-5.18361	2.32799e-06	Chromosome	R	General function prediction only
Synpcc7942_0953	-1.29032	-4.45872	4.67359e-05	Chromosome	R	General function prediction only
Synpcc7942_0116	-1.28716	-5.7655	1.91313e-07	Chromosome	G	Carbohydrate transport and metabolism
Synpcc7942_1384	-1.28709	-7.11544	1.02758e-10	Chromosome	O	Posttranslational modification, protein turnover, chaperones
Synpcc7942_2147	-1.28658	-4.36193	6.56275e-05	Chromosome	R	General function prediction only
Synpcc7942_0859	-1.28175	-8.93807	1.35877e-15	Chromosome	T	Signal transduction mechanisms
Synpcc7942_0279	-1.28121	-8.90248	5.71656e-16	Chromosome	C	Energy production and conversion
Synpcc7942_2404	-1.28031	-6.41045	8.01488e-09	Chromosome	R	General function prediction only
Synpcc7942_B2638	-1.2796	-8.64948	7.79695e-15	pANL	S	Function unknown
Synpcc7942_0269	-1.27919	-7.41514	1.72874e-11	Chromosome	I	Lipid transport and metabolism
Synpcc7942_1641	-1.27917	-6.13727	2.63901e-08	Chromosome	C	Energy production and conversion
Synpcc7942_0109	-1.27892	-4.65117	2.20647e-05	Chromosome	PV	Inorganic ion transport and metabolism;Defense mechanisms
Synpcc7942_2001	-1.27769	-5.19263	2.24568e-06	Chromosome	D	Cell cycle control, cell division, chromosome partitioning
Synpcc7942_0245	-1.27743	-8.21391	8.65752e-14	Chromosome	G	Carbohydrate transport and metabolism
Synpcc7942_0718	-1.27741	-7.71708	3.62769e-12	Chromosome	Y	Not in COGs
Synpcc7942_B2627	-1.27701	-15.6735	6.91962e-47	pANL	I	Lipid transport and metabolism
Synpcc7942_2066	-1.27638	-7.23274	3.72268e-11	Chromosome	J	Translation, ribosomal structure and biogenesis
Synpcc7942_2551	-1.27532	-11.5218	2.1783e-25	Chromosome	O	Posttranslational modification, protein turnover, chaperones
Synpcc7942_0642	-1.2752	-6.78824	7.00893e-10	Chromosome	O	Posttranslational modification, protein turnover, chaperones
Synpcc7942_1321	-1.27452	-7.68719	3.16604e-12	Chromosome	Y	Not in COGs
Synpcc7942_1989	-1.27408	-4.54738	3.84896e-05	Chromosome	P	Inorganic ion transport and metabolism
Synpcc7942_0729	-1.27253	-5.96064	5.48428e-08	Chromosome	Y	Not in COGs
Synpcc7942_0391	-1.27192	-8.40267	1.32989e-14	Chromosome	R	General function prediction only
Synpcc7942_2335	-1.27184	-8.09021	1.51601e-13	Chromosome	G	Carbohydrate transport and metabolism
Synpcc7942_1064	-1.27172	-4.7043	1.71097e-05	Chromosome	V	Defense mechanisms
Synpcc7942_0360	-1.27038	-7.60012	3.19445e-12	Chromosome	T	Signal transduction mechanisms
Synpcc7942_0490	-1.2698	-5.52455	4.23457e-07	Chromosome	TK	Signal transduction mechanisms;Transcription
Synpcc7942_0550	-1.26954	-4.19649	0.000154985	Chromosome	Y	Not in COGs
Synpcc7942_1040	-1.26882	-4.9205	8.10174e-06	Chromosome	Y	Not in COGs
Synpcc7942_1919	-1.26875	-7.58437	1.4628e-11	Chromosome	Y	Not in COGs
Synpcc7942_B2654	-1.26842	-6.00803	4.95214e-08	pANL	P	Inorganic ion transport and metabolism
Synpcc7942_1925	-1.2673	-9.0966	1.63993e-16	Chromosome	M	Cell wall/membrane/envelope biogenesis
Synpcc7942_2363	-1.26612	-4.31508	0.000113562	Chromosome	Y	Not in COGs
Synpcc7942_0686	-1.26572	-6.72163	6.7061e-10	Chromosome	H	Coenzyme transport and metabolism
Synpcc7942_2200	-1.26531	-5.27767	1.98293e-06	Chromosome	G	Carbohydrate transport and metabolism
Synpcc7942_1493	-1.26429	-6.69634	1.08953e-09	Chromosome	VR	Defense mechanisms;General function prediction only
Synpcc7942_1749	-1.26412	-4.27121	9.0273e-05	Chromosome	C	Energy production and conversion
Synpcc7942_0566	-1.26338	-6.41668	7.07984e-09	Chromosome	HR	Coenzyme transport and metabolism;General function prediction only
Synpcc7942_0177	-1.26295	-6.11751	2.33316e-08	Chromosome	R	General function prediction only
Synpcc7942_0069	-1.26123	-4.80325	1.32156e-05	Chromosome	Y	Not in COGs
Synpcc7942_1012	-1.26065	-5.55083	3.77409e-07	Chromosome	TK	Signal transduction mechanisms;Transcription
Synpcc7942_2242	-1.25961	-6.85375	3.58771e-10	Chromosome	T	Signal transduction mechanisms
Synpcc7942_1750	-1.25926	-4.34869	6.35053e-05	Chromosome	Y	Not in COGs
Synpcc7942_0948	-1.25738	-7.75739	1.74943e-12	Chromosome	G	Carbohydrate transport and metabolism
Synpcc7942_1347	-1.25708	-7.09977	9.38865e-11	Chromosome	CHR	Energy production and conversion;Coenzyme transport and metabolism;General function prediction only
Synpcc7942_B2632	-1.2568	-11.6217	5.63735e-26	pANL	Y	Not in COGs
Synpcc7942_1328	-1.25631	-4.9704	7.01877e-06	Chromosome	S	Function unknown
Synpcc7942_0741	-1.25529	-8.7289	2.07681e-15	Chromosome	X	Mobilome; prophages, transposons
Synpcc7942_0072	-1.25462	-5.76777	1.50148e-07	Chromosome	X	Mobilome; prophages, transposons
Synpcc7942_B2634	-1.25381	-17.333	1.2295e-56	pANL	X	Mobilome: prophages, transposons
Synpcc7942_1103	-1.25362	-7.13544	9.57256e-11	Chromosome	G	Carbohydrate transport and metabolism
Synpcc7942_0691	-1.25296	-4.10106	0.000153379	Chromosome	Y	Not in COGs
Synpcc7942_0498	-1.25286	-12.0521	3.88229e-28	Chromosome	GJM	Carbohydrate transport and metabolism;Translation, ribosomal structure and biogenesis;Cell wall/membrane/envelope biogenesis
Synpcc7942_2533	-1.25269	-4.34785	6.90824e-05	Chromosome	Y	Not in COGs
Synpcc7942_2563	-1.25263	-11.4112	2.3126e-25	Chromosome	L	Replication, recombination and repair
Synpcc7942_1117	-1.25204	-4.04305	0.000239289	Chromosome	Y	Not in COGs
Synpcc7942_0208	-1.25016	-14.3722	9.59373e-40	Chromosome	RM	General function prediction only;Cell wall/membrane/envelope biogenesis
Synpcc7942_0242	-1.24927	-8.464	1.93666e-14	Chromosome	P	Inorganic ion transport and metabolism
Synpcc7942_0169	-1.24837	-12.2396	8.38472e-29	Chromosome	E	Amino acid transport and metabolism
Synpcc7942_0663	-1.24793	-9.2388	2.79522e-17	Chromosome	T	Signal transduction mechanisms
Synpcc7942_0836	-1.2476	-7.97246	4.05501e-13	Chromosome	R	General function prediction only
Synpcc7942_0163	-1.24722	-6.3235	7.89367e-09	Chromosome	QRH	Secondary metabolites biosynthesis, transport and catabolism;General function prediction only;Coenzyme transport and metabolism
Synpcc7942_2582	-1.24569	-7.89927	9.81342e-13	Chromosome	G	Carbohydrate transport and metabolism
Synpcc7942_1463	-1.24563	-10.3849	2.53648e-21	Chromosome	M	Cell wall/membrane/envelope biogenesis
Synpcc7942_B2659	-1.24526	-7.20025	6.7939e-11	pANL	V	Defense mechanisms
Synpcc7942_1877	-1.24526	-11.9438	1.2083e-27	Chromosome	O	Posttranslational modification, protein turnover, chaperones
Synpcc7942_1266	-1.24455	-5.10235	2.72282e-06	Chromosome	F	Nucleotide transport and metabolism
Synpcc7942_1935	-1.24438	-7.59417	8.01241e-12	Chromosome	NU	Cell motility;Intracellular trafficking, secretion, and vesicular transport
Synpcc7942_0753	-1.24373	-9.40788	7.16318e-18	Chromosome	X	Mobilome; prophages, transposons
Synpcc7942_2034	-1.24359	-8.484	1.19559e-14	Chromosome	G	Carbohydrate transport and metabolism
Synpcc7942_2384	-1.24337	-14.5442	1.81063e-40	Chromosome	CR	Energy production and conversion;General function prediction only
Synpcc7942_0750	-1.2433	-12.2366	3.04824e-29	Chromosome	X	Mobilome; prophages, transposons
Synpcc7942_B2620	-1.24285	-8.42536	1.61793e-14	pANL	P	Inorganic ion transport and metabolism
Synpcc7942_1620	-1.24192	-7.28918	3.99767e-11	Chromosome	MDT	Cell wall/membrane/envelope biogenesis;Cell cycle control, cell division, chromosome partitioning;Signal transduction mechanisms
Synpcc7942_0375	-1.24138	-7.99358	3.72648e-13	Chromosome	R	General function prediction only
Synpcc7942_0001	-1.24107	-6.19378	2.70232e-08	Chromosome	L	Replication, recombination and repair
Synpcc7942_0255	-1.23929	-7.81574	1.12329e-12	Chromosome	R	General function prediction only
Synpcc7942_0991	-1.23922	-6.68909	1.40185e-09	Chromosome	Y	Not in COGs
Synpcc7942_0120	-1.23794	-5.26999	1.85938e-06	Chromosome	J	Translation, ribosomal structure and biogenesis
Synpcc7942_0546	-1.23716	-9.53232	2.49018e-18	Chromosome	PT	Inorganic ion transport and metabolism;Signal transduction mechanisms
Synpcc7942_1518	-1.23691	-10.7721	1.48095e-22	Chromosome	L	Replication, recombination and repair
Synpcc7942_0781	-1.23518	-12.0692	2.41171e-28	Chromosome	G	Carbohydrate transport and metabolism
Synpcc7942_1725	-1.23395	-7.24167	4.14687e-11	Chromosome	KE	Transcription;Amino acid transport and metabolism
Synpcc7942_1098	-1.23247	-9.02782	2.15646e-16	Chromosome	S	Function unknown
Synpcc7942_0899	-1.23226	-5.73739	1.97949e-07	Chromosome	Y	Not in COGs
Synpcc7942_2553	-1.23193	-4.29389	0.00012093	Chromosome	O	Posttranslational modification, protein turnover, chaperones
Synpcc7942_1245	-1.23147	-5.68418	2.07806e-07	Chromosome	R	General function prediction only
Synpcc7942_2261	-1.23027	-4.1047	0.00016187	Chromosome	P	Inorganic ion transport and metabolism
Synpcc7942_B2625	-1.22877	-12.5972	4.55482e-30	pANL	Y	Not in COGs
Synpcc7942_0581	-1.22802	-4.72194	1.55892e-05	Chromosome	Y	Not in COGs
Synpcc7942_0521	-1.22545	-5.30952	9.85398e-07	Chromosome	S	Function unknown
Synpcc7942_B2623	-1.22532	-16.0468	7.36336e-49	pANL	E	Amino acid transport and metabolism
Synpcc7942_1243	-1.22441	-7.28832	2.80052e-11	Chromosome	T	Signal transduction mechanisms
Synpcc7942_0755	-1.2239	-6.64758	1.12806e-09	Chromosome	S	Function unknown
Synpcc7942_1934	-1.22327	-9.17221	8.04177e-17	Chromosome	M	Cell wall/membrane/envelope biogenesis
Synpcc7942_0749	-1.22179	-5.36529	1.23209e-06	Chromosome	Y	Not in COGs
Synpcc7942_0716	-1.22127	-10.0506	1.06886e-19	Chromosome	LX	Replication, recombination and repair;Mobilome; prophages, transposons
Synpcc7942_1968	-1.22042	-8.04206	1.57433e-13	Chromosome	C	Energy production and conversion
Synpcc7942_2125	-1.22038	-4.25114	9.70831e-05	Chromosome	R	General function prediction only
Synpcc7942_0499	-1.21808	-7.82687	1.37023e-12	Chromosome	QRH	Secondary metabolites biosynthesis, transport and catabolism;General function prediction only;Coenzyme transport and metabolism
Synpcc7942_0714	-1.21773	-10.1532	1.83198e-20	Chromosome	M	Cell wall/membrane/envelope biogenesis
Synpcc7942_1607	-1.2173	-9.7088	9.78604e-19	Chromosome	M	Cell wall/membrane/envelope biogenesis
Synpcc7942_1668	-1.21712	-10.3872	3.08932e-21	Chromosome	P	Inorganic ion transport and metabolism
Synpcc7942_1859	-1.21488	-7.4125	1.89391e-11	Chromosome	T	Signal transduction mechanisms
Synpcc7942_1783	-1.21445	-13.4437	4.80349e-35	Chromosome	S	Function unknown
Synpcc7942_0427	-1.21379	-4.43396	4.24925e-05	Chromosome	V	Defense mechanisms
Synpcc7942_1375	-1.21229	-5.6509	2.88681e-07	Chromosome	C	Energy production and conversion
Synpcc7942_1420	-1.2122	-9.37121	1.67532e-17	Chromosome	HP	Coenzyme transport and metabolism;Inorganic ion transport and metabolism
Synpcc7942_1381	-1.21106	-6.60678	2.20473e-09	Chromosome	R	General function prediction only
Synpcc7942_1323	-1.21087	-6.53427	3.37433e-09	Chromosome	L	Replication, recombination and repair
Synpcc7942_1573	-1.21036	-4.30181	7.35269e-05	Chromosome	I	Lipid transport and metabolism
Synpcc7942_B2636	-1.20992	-7.95092	4.43106e-13	pANL	Y	Not in COGs
Synpcc7942_0831	-1.20975	-6.60943	2.70062e-09	Chromosome	TK	Signal transduction mechanisms;Transcription
Synpcc7942_1213	-1.2092	-4.47325	4.94277e-05	Chromosome	V	Defense mechanisms
Synpcc7942_0752	-1.20885	-4.1461	0.000140926	Chromosome	X	Mobilome; prophages, transposons
Synpcc7942_1314	-1.20859	-8.83587	8.66248e-16	Chromosome	O	Posttranslational modification, protein turnover, chaperones
Synpcc7942_2043	-1.20826	-4.31451	7.76748e-05	Chromosome	E	Amino acid transport and metabolism
Synpcc7942_1575	-1.20759	-10.4779	1.35926e-21	Chromosome	G	Carbohydrate transport and metabolism
Synpcc7942_1362	-1.20755	-5.46568	6.2168e-07	Chromosome	Y	Not in COGs
Synpcc7942_0216	-1.20639	-8.79188	1.69935e-15	Chromosome	CR	Energy production and conversion;General function prediction only
Synpcc7942_0785	-1.20588	-12.0002	4.28254e-28	Chromosome	M	Cell wall/membrane/envelope biogenesis
Synpcc7942_0947	-1.20571	-7.55792	8.15855e-12	Chromosome	E	Amino acid transport and metabolism
Synpcc7942_0124	-1.20093	-6.95603	2.4314e-10	Chromosome	QR	Secondary metabolites biosynthesis, transport and catabolism;General function prediction only
Synpcc7942_1760	-1.20018	-7.86585	5.49706e-13	Chromosome	E	Amino acid transport and metabolism
Synpcc7942_2105	-1.20014	-5.73757	1.82917e-07	Chromosome	P	Inorganic ion transport and metabolism
Synpcc7942_1166	-1.19915	-5.86051	8.22855e-08	Chromosome	L	Replication, recombination and repair
Synpcc7942_0756	-1.1972	-5.46366	5.87995e-07	Chromosome	M	Cell wall/membrane/envelope biogenesis
Synpcc7942_0235	-1.19714	-4.65048	2.0253e-05	Chromosome	T	Signal transduction mechanisms
Synpcc7942_0005	-1.19671	-8.28828	2.7686e-14	Chromosome	P	Inorganic ion transport and metabolism
Synpcc7942_0770	-1.1967	-7.48709	5.659e-12	Chromosome	FV	Nucleotide transport and metabolism;Defense mechanisms
Synpcc7942_1167	-1.19627	-4.47135	3.80254e-05	Chromosome	Y	Not in COGs
Synpcc7942_2166	-1.19622	-6.49452	3.17259e-09	Chromosome	Y	Not in COGs
Synpcc7942_2036	-1.19496	-5.59535	2.25051e-07	Chromosome	PR	Inorganic ion transport and metabolism;General function prediction only
Synpcc7942_1564	-1.19461	-4.16287	0.000133064	Chromosome	Y	Not in COGs
Synpcc7942_1693	-1.19441	-4.71691	1.58582e-05	Chromosome	T	Signal transduction mechanisms
Synpcc7942_0771	-1.19236	-8.58405	3.71635e-15	Chromosome	O	Posttranslational modification, protein turnover, chaperones
Synpcc7942_C2655	-1.19129	-9.6203	1.02148e-18	pANS	Y	Not in COGs
Synpcc7942_0199	-1.19061	-7.99132	2.31507e-13	Chromosome	S	Function unknown
Synpcc7942_0147	-1.19016	-5.60692	2.68966e-07	Chromosome	Y	Not in COGs
Synpcc7942_1158	-1.18873	-5.08752	3.98296e-06	Chromosome	T	Signal transduction mechanisms
Synpcc7942_1672	-1.18863	-5.70215	2.21463e-07	Chromosome	M	Cell wall/membrane/envelope biogenesis
Synpcc7942_0744	-1.18486	-8.5271	4.48847e-15	Chromosome	Y	Not in COGs
Synpcc7942_C2656	-1.18342	-10.4238	8.73996e-22	pANS	Y	Not in COGs
Synpcc7942_0502	-1.18163	-5.22253	1.5378e-06	Chromosome	JO	Translation, ribosomal structure and biogenesis;Posttranslational modification, protein turnover, chaperones
Synpcc7942_2108	-1.18136	-4.74693	1.34011e-05	Chromosome	Y	Not in COGs
Synpcc7942_0168	-1.18136	-5.02887	3.87705e-06	Chromosome	Y	Not in COGs
Synpcc7942_1713	-1.18128	-6.1358	1.76073e-08	Chromosome	I	Lipid transport and metabolism
Synpcc7942_2593	-1.18093	-5.86485	9.7391e-08	Chromosome	Y	Not in COGs
Synpcc7942_0244	-1.18035	-10.7389	4.20717e-23	Chromosome	G	Carbohydrate transport and metabolism
Synpcc7942_2543	-1.1796	-5.04409	3.11019e-06	Chromosome	L	Replication, recombination and repair
Synpcc7942_1806	-1.17914	-4.62786	2.3247e-05	Chromosome	O	Posttranslational modification, protein turnover, chaperones
Synpcc7942_1780	-1.17906	-9.45724	8.0893e-18	Chromosome	L	Replication, recombination and repair
Synpcc7942_2035	-1.17708	-6.69156	9.27524e-10	Chromosome	PR	Inorganic ion transport and metabolism;General function prediction only
Synpcc7942_2258	-1.17662	-7.70149	1.72836e-12	Chromosome	E	Amino acid transport and metabolism
Synpcc7942_2534	-1.17488	-4.16557	0.000132045	Chromosome	TK	Signal transduction mechanisms;Transcription
Synpcc7942_0135	-1.17486	-7.33604	1.95826e-11	Chromosome	QRH	Secondary metabolites biosynthesis, transport and catabolism;General function prediction only;Coenzyme transport and metabolism
Synpcc7942_0465	-1.17439	-5.19563	1.64782e-06	Chromosome	Y	Not in COGs
Synpcc7942_1878	-1.17383	-8.01587	2.16224e-13	Chromosome	S	Function unknown
Synpcc7942_0044	-1.1737	-11.0075	8.09643e-24	Chromosome	E	Amino acid transport and metabolism
Synpcc7942_1451	-1.17286	-5.98499	5.48428e-08	Chromosome	Y	Not in COGs
Synpcc7942_1599	-1.17241	-5.84562	9.0129e-08	Chromosome	M	Cell wall/membrane/envelope biogenesis
Synpcc7942_0563	-1.17067	-4.69471	1.95852e-05	Chromosome	L	Replication, recombination and repair
Synpcc7942_2374	-1.16975	-8.99945	1.36096e-16	Chromosome	J	Translation, ribosomal structure and biogenesis
Synpcc7942_1111	-1.16966	-9.91854	1.06886e-19	Chromosome	T	Signal transduction mechanisms
Synpcc7942_0983	-1.16953	-4.92012	4.84491e-06	Chromosome	F	Nucleotide transport and metabolism
Synpcc7942_0846	-1.16908	-6.50709	2.02756e-09	Chromosome	G	Carbohydrate transport and metabolism
Synpcc7942_0283	-1.16848	-7.53019	5.91024e-12	Chromosome	J	Translation, ribosomal structure and biogenesis
Synpcc7942_1228	-1.16768	-5.11967	2.60789e-06	Chromosome	GER	Carbohydrate transport and metabolism;Amino acid transport and metabolism;General function prediction only
Synpcc7942_0994	-1.16755	-4.7446	1.42676e-05	Chromosome	Y	Not in COGs
Synpcc7942_1840	-1.16686	-4.68294	1.62594e-05	Chromosome	S	Function unknown
Synpcc7942_1183	-1.16528	-4.88429	8.05964e-06	Chromosome	Y	Not in COGs
Synpcc7942_2448	-1.16444	-8.79156	9.95106e-16	Chromosome	J	Translation, ribosomal structure and biogenesis
Synpcc7942_2408	-1.16379	-4.90327	6.85991e-06	Chromosome	V	Defense mechanisms
Synpcc7942_0342	-1.16262	-4.09972	0.000184909	Chromosome	Y	Not in COGs
Synpcc7942_1627	-1.16127	-7.83203	9.19387e-13	Chromosome	R	General function prediction only
Synpcc7942_B2616	-1.16036	-5.32252	9.75031e-07	pANL	C	Energy production and conversion
Synpcc7942_0239	-1.16009	-5.0718	3.92222e-06	Chromosome	C	Energy production and conversion
Synpcc7942_1295	-1.15986	-7.65216	2.28684e-12	Chromosome	I	Lipid transport and metabolism
Synpcc7942_0767	-1.15917	-5.6115	3.4248e-07	Chromosome	Y	Not in COGs
Synpcc7942_0314	-1.15827	-5.29048	1.04452e-06	Chromosome	Y	Not in COGs
Synpcc7942_0838	-1.1577	-7.32357	2.04023e-11	Chromosome	R	General function prediction only
Synpcc7942_1642	-1.1575	-6.51691	2.53973e-09	Chromosome	S	Function unknown
Synpcc7942_1082	-1.15733	-12.6844	1.49205e-31	Chromosome	P	Inorganic ion transport and metabolism
Synpcc7942_0952	-1.15679	-4.57549	2.9888e-05	Chromosome	L	Replication, recombination and repair
Synpcc7942_1371	-1.15535	-7.95361	3.97415e-13	Chromosome	P	Inorganic ion transport and metabolism
Synpcc7942_1580	-1.15503	-5.5482	4.50629e-07	Chromosome	Y	Not in COGs
Synpcc7942_2557	-1.1547	-4.76381	1.1365e-05	Chromosome	R	General function prediction only
Synpcc7942_2186	-1.15391	-9.62708	1.11572e-18	Chromosome	PT	Inorganic ion transport and metabolism;Signal transduction mechanisms
Synpcc7942_0745	-1.15279	-9.49756	2.99444e-18	Chromosome	X	Mobilome; prophages, transposons
Synpcc7942_0731	-1.15134	-11.5873	1.37463e-26	Chromosome	X	Mobilome; prophages, transposons
Synpcc7942_2535	-1.15103	-11.3252	1.86574e-25	Chromosome	TK	Signal transduction mechanisms;Transcription
Synpcc7942_2421	-1.1505	-8.3639	1.65709e-14	Chromosome	P	Inorganic ion transport and metabolism
Synpcc7942_0964	-1.1495	-5.95994	4.48926e-08	Chromosome	Y	Not in COGs
Synpcc7942_0307	-1.14732	-7.55952	3.86407e-12	Chromosome	P	Inorganic ion transport and metabolism
Synpcc7942_2550	-1.14718	-7.28249	2.38094e-11	Chromosome	L	Replication, recombination and repair
Synpcc7942_0115	-1.14702	-5.01599	4.28831e-06	Chromosome	M	Cell wall/membrane/envelope biogenesis
Synpcc7942_1748	-1.14697	-6.46565	3.44098e-09	Chromosome	QRH	Secondary metabolites biosynthesis, transport and catabolism;General function prediction only;Coenzyme transport and metabolism
Synpcc7942_B2629	-1.14672	-13.4389	3.72352e-35	pANL	P	Inorganic ion transport and metabolism
Synpcc7942_0066	-1.14609	-8.79735	7.36444e-16	Chromosome	N	Cell motility
Synpcc7942_1605	-1.14607	-4.75411	1.3749e-05	Chromosome	Y	Not in COGs
Synpcc7942_0592	-1.14498	-7.29848	2.65938e-11	Chromosome	G	Carbohydrate transport and metabolism
Synpcc7942_0047	-1.14493	-8.56339	3.02155e-15	Chromosome	MR	Cell wall/membrane/envelope biogenesis;General function prediction only
Synpcc7942_2164	-1.14407	-7.65483	1.60343e-12	Chromosome	PR	Inorganic ion transport and metabolism;General function prediction only
Synpcc7942_2285	-1.14352	-7.62657	3.16604e-12	Chromosome	C	Energy production and conversion
Synpcc7942_1653	-1.14339	-6.77242	4.74546e-10	Chromosome	C	Energy production and conversion
Synpcc7942_1683	-1.14236	-4.06297	0.000259346	Chromosome	E	Amino acid transport and metabolism
Synpcc7942_1173	-1.13914	-6.68219	8.30332e-10	Chromosome	GS	Carbohydrate transport and metabolism;Function unknown
Synpcc7942_1212	-1.13912	-5.23622	1.8876e-06	Chromosome	Y	Not in COGs
Synpcc7942_1691	-1.13799	-8.88305	3.69378e-16	Chromosome	R	General function prediction only
Synpcc7942_0026	-1.13775	-7.40495	1.22067e-11	Chromosome	HR	Coenzyme transport and metabolism;General function prediction only
Synpcc7942_1045	-1.13734	-10.1253	1.77238e-20	Chromosome	M	Cell wall/membrane/envelope biogenesis
Synpcc7942_0824	-1.1369	-6.86181	2.5988e-10	Chromosome	I	Lipid transport and metabolism
Synpcc7942_1320	-1.13671	-6.95694	2.26312e-10	Chromosome	S	Function unknown
Synpcc7942_0202	-1.13641	-9.8653	1.66882e-19	Chromosome	C	Energy production and conversion
Synpcc7942_2389	-1.13624	-6.19132	1.27805e-08	Chromosome	K	Transcription
Synpcc7942_2418	-1.13578	-8.48539	1.14473e-14	Chromosome	K	Transcription
Synpcc7942_B2661	-1.13537	-14.1094	7.85272e-39	pANL	E	Amino acid transport and metabolism
Synpcc7942_2073	-1.13524	-5.27972	1.01629e-06	Chromosome	O	Posttranslational modification, protein turnover, chaperones
Synpcc7942_0671	-1.13497	-5.80923	9.7391e-08	Chromosome	S	Function unknown
Synpcc7942_0748	-1.13447	-5.95496	3.884e-08	Chromosome	X	Mobilome; prophages, transposons
Synpcc7942_0198	-1.13377	-11.0614	4.47281e-24	Chromosome	C	Energy production and conversion
Synpcc7942_0058	-1.13318	-5.73343	2.00961e-07	Chromosome	M	Cell wall/membrane/envelope biogenesis
Synpcc7942_0805	-1.13101	-6.06417	3.08313e-08	Chromosome	G	Carbohydrate transport and metabolism
Synpcc7942_B2628	-1.13083	-12.8206	4.83642e-32	pANL	P	Inorganic ion transport and metabolism
Synpcc7942_1294	-1.13011	-8.97612	1.83309e-16	Chromosome	TS	Signal transduction mechanisms;Function unknown
Synpcc7942_1307	-1.12914	-5.40855	5.34153e-07	Chromosome	V	Defense mechanisms
Synpcc7942_1061	-1.1291	-5.36606	7.6993e-07	Chromosome	L	Replication, recombination and repair
Synpcc7942_0733	-1.12895	-9.90692	1.06886e-19	Chromosome	X	Mobilome; prophages, transposons
Synpcc7942_2054	-1.12622	-6.86715	3.77587e-10	Chromosome	QRH	Secondary metabolites biosynthesis, transport and catabolism;General function prediction only;Coenzyme transport and metabolism
Synpcc7942_1819	-1.12597	-5.49761	5.82959e-07	Chromosome	H	Coenzyme transport and metabolism
Synpcc7942_0045	-1.12543	-7.27795	2.44016e-11	Chromosome	R	General function prediction only
Synpcc7942_0816	-1.12454	-6.94553	1.69114e-10	Chromosome	T	Signal transduction mechanisms
Synpcc7942_0174	-1.12418	-7.78278	1.75366e-12	Chromosome	J	Translation, ribosomal structure and biogenesis
Synpcc7942_0936	-1.123	-4.93871	5.52246e-06	Chromosome	P	Inorganic ion transport and metabolism
Synpcc7942_2318	-1.12253	-6.05228	2.75011e-08	Chromosome	R	General function prediction only
Synpcc7942_2032	-1.12245	-6.90321	2.33262e-10	Chromosome	GEPR	Carbohydrate transport and metabolism;Amino acid transport and metabolism;Inorganic ion transport and metabolism;General function prediction only
Synpcc7942_0076	-1.12154	-4.98694	5.25518e-06	Chromosome	ET	Amino acid transport and metabolism;Signal transduction mechanisms
Synpcc7942_0353	-1.12031	-6.83818	3.88989e-10	Chromosome	R	General function prediction only
Synpcc7942_1899	-1.12002	-5.5454	3.9837e-07	Chromosome	R	General function prediction only
Synpcc7942_0149	-1.11941	-4.83918	8.0273e-06	Chromosome	L	Replication, recombination and repair
Synpcc7942_2556	-1.11897	-5.33353	1.00006e-06	Chromosome	C	Energy production and conversion
Synpcc7942_2169	-1.1182	-5.72134	1.38732e-07	Chromosome	Y	Not in COGs
Synpcc7942_1763	-1.11711	-5.75542	1.53192e-07	Chromosome	G	Carbohydrate transport and metabolism
Synpcc7942_0582	-1.1164	-8.06033	1.60836e-13	Chromosome	R	General function prediction only
Synpcc7942_1729	-1.11608	-7.60035	3.91632e-12	Chromosome	T	Signal transduction mechanisms
Synpcc7942_0496	-1.11519	-4.6066	2.10979e-05	Chromosome	QR	Secondary metabolites biosynthesis, transport and catabolism;General function prediction only
Synpcc7942_0429	-1.11499	-5.00384	4.27282e-06	Chromosome	Y	Not in COGs
Synpcc7942_1038	-1.11382	-4.10153	0.000177951	Chromosome	Y	Not in COGs
Synpcc7942_2146	-1.11246	-4.22589	0.000128427	Chromosome	Y	Not in COGs
Synpcc7942_0389	-1.11238	-4.4197	6.50402e-05	Chromosome	Y	Not in COGs
Synpcc7942_1799	-1.11215	-6.34793	6.06079e-09	Chromosome	O	Posttranslational modification, protein turnover, chaperones
Synpcc7942_0739	-1.10951	-5.0078	4.302e-06	Chromosome	X	Mobilome; prophages, transposons
Synpcc7942_0253	-1.10801	-4.44824	4.23173e-05	Chromosome	Y	Not in COGs
Synpcc7942_1171	-1.10759	-4.13643	0.000113609	Chromosome	R	General function prediction only
Synpcc7942_0376	-1.10733	-8.85015	5.93521e-16	Chromosome	R	General function prediction only
Synpcc7942_2296	-1.1073	-7.94361	1.72924e-13	Chromosome	E	Amino acid transport and metabolism
Synpcc7942_B2640	-1.10609	-9.2456	1.90394e-17	pANL	Y	Not in COGs
Synpcc7942_1755	-1.10494	-9.17254	3.04796e-17	Chromosome	E	Amino acid transport and metabolism
Synpcc7942_1906	-1.1045	-4.08168	0.000163285	Chromosome	O	Posttranslational modification, protein turnover, chaperones
Synpcc7942_0743	-1.10306	-11.6803	6.49844e-27	Chromosome	Y	Not in COGs
Synpcc7942_2410	-1.10296	-11.2101	5.12873e-25	Chromosome	F	Nucleotide transport and metabolism
Synpcc7942_1631	-1.10243	-6.84626	3.84158e-10	Chromosome	R	General function prediction only
Synpcc7942_2357	-1.10192	-8.68957	9.27863e-16	Chromosome	S	Function unknown
Synpcc7942_1699	-1.10082	-9.27966	1.43005e-17	Chromosome	V	Defense mechanisms
Synpcc7942_1574	-1.10066	-11.2377	3.66252e-25	Chromosome	M	Cell wall/membrane/envelope biogenesis
Synpcc7942_2280	-1.1004	-6.97604	1.6214e-10	Chromosome	R	General function prediction only
Synpcc7942_2484	-1.09664	-4.9975	3.59623e-06	Chromosome	NW	Cell motility;Extracellular structures
Synpcc7942_0692	-1.09657	-4.94356	6.20129e-06	Chromosome	Y	Not in COGs
Synpcc7942_1785	-1.09529	-4.79467	1.08198e-05	Chromosome	L	Replication, recombination and repair
Synpcc7942_1753	-1.09492	-4.33966	5.27546e-05	Chromosome	KRJ	Transcription;General function prediction only;Translation, ribosomal structure and biogenesis
Synpcc7942_1905	-1.09476	-7.85401	4.93473e-13	Chromosome	V	Defense mechanisms
Synpcc7942_1612	-1.09413	-7.64272	2.24021e-12	Chromosome	C	Energy production and conversion
Synpcc7942_0565	-1.09171	-5.29965	1.32367e-06	Chromosome	T	Signal transduction mechanisms
Synpcc7942_2599	-1.08931	-5.78158	1.32031e-07	Chromosome	Q	Secondary metabolites biosynthesis, transport and catabolism
Synpcc7942_0443	-1.08922	-5.28686	9.23432e-07	Chromosome	U	Intracellular trafficking, secretion, and vesicular transport
Synpcc7942_0811	-1.0891	-8.80646	4.1522e-16	Chromosome	P	Inorganic ion transport and metabolism
Synpcc7942_1110	-1.08829	-5.78468	9.1022e-08	Chromosome	T	Signal transduction mechanisms
Synpcc7942_1296	-1.08773	-6.0346	3.0674e-08	Chromosome	Y	Not in COGs
Synpcc7942_2481	-1.08768	-6.43217	3.16111e-09	Chromosome	MD	Cell wall/membrane/envelope biogenesis;Cell cycle control, cell division, chromosome partitioning
Synpcc7942_0250	-1.0869	-5.24525	1.36711e-06	Chromosome	S	Function unknown
Synpcc7942_1536	-1.08664	-5.49851	5.06563e-07	Chromosome	F	Nucleotide transport and metabolism
Synpcc7942_1382	-1.08627	-6.52913	2.76984e-09	Chromosome	T	Signal transduction mechanisms
Synpcc7942_B2617	-1.08627	-10.2904	2.53648e-21	pANL	E	Amino acid transport and metabolism
Synpcc7942_1074	-1.08596	-4.02818	0.000184937	Chromosome	Y	Not in COGs
Synpcc7942_0036	-1.08578	-7.76186	1.31343e-12	Chromosome	P	Inorganic ion transport and metabolism
Synpcc7942_0501	-1.08565	-5.80923	8.33758e-08	Chromosome	R	General function prediction only
Synpcc7942_1649	-1.08474	-5.83621	8.6683e-08	Chromosome	C	Energy production and conversion
Synpcc7942_2334	-1.08448	-8.76778	5.65561e-16	Chromosome	G	Carbohydrate transport and metabolism
Synpcc7942_0426	-1.083	-5.32972	1.35308e-06	Chromosome	K	Transcription
Synpcc7942_1187	-1.08229	-6.19724	1.27805e-08	Chromosome	R	General function prediction only
Synpcc7942_2109	-1.08194	-6.08827	1.92753e-08	Chromosome	V	Defense mechanisms
Synpcc7942_2254	-1.08193	-8.26285	2.46013e-14	Chromosome	N	Cell motility
Synpcc7942_1395	-1.08133	-4.13927	0.000133914	Chromosome	Y	Not in COGs
Synpcc7942_1971	-1.08056	-5.93215	3.87426e-08	Chromosome	R	General function prediction only
Synpcc7942_1550	-1.07986	-8.04853	1.47894e-13	Chromosome	L	Replication, recombination and repair
Synpcc7942_0595	-1.07902	-4.46287	3.91774e-05	Chromosome	O	Posttranslational modification, protein turnover, chaperones
Synpcc7942_2167	-1.07855	-4.95629	5.28382e-06	Chromosome	Y	Not in COGs
Synpcc7942_1834	-1.07852	-4.62167	2.24189e-05	Chromosome	Y	Not in COGs
Synpcc7942_0201	-1.07774	-6.6192	1.65829e-09	Chromosome	C	Energy production and conversion
Synpcc7942_2555	-1.07659	-7.86202	5.93319e-13	Chromosome	C	Energy production and conversion
Synpcc7942_0415	-1.07476	-5.85189	5.31244e-08	Chromosome	S	Function unknown
Synpcc7942_0662	-1.07437	-4.59802	2.03062e-05	Chromosome	PT	Inorganic ion transport and metabolism;Signal transduction mechanisms
Synpcc7942_0698	-1.07426	-4.35775	5.30074e-05	Chromosome	C	Energy production and conversion
Synpcc7942_2391	-1.07423	-4.63795	1.96749e-05	Chromosome	I	Lipid transport and metabolism
Synpcc7942_1951	-1.07396	-4.05545	0.000200211	Chromosome	Y	Not in COGs
Synpcc7942_1610	-1.07386	-8.19466	4.48869e-14	Chromosome	C	Energy production and conversion
Synpcc7942_0100	-1.07356	-6.05974	3.48895e-08	Chromosome	Y	Not in COGs
Synpcc7942_0780	-1.07276	-7.07113	8.09764e-11	Chromosome	T	Signal transduction mechanisms
Synpcc7942_1354	-1.07257	-6.24806	9.15833e-09	Chromosome	GEPR	Carbohydrate transport and metabolism;Amino acid transport and metabolism;Inorganic ion transport and metabolism;General function prediction only
Synpcc7942_1452	-1.07234	-8.06074	1.06995e-13	Chromosome	L	Replication, recombination and repair
Synpcc7942_2552	-1.07198	-4.58423	2.64267e-05	Chromosome	O	Posttranslational modification, protein turnover, chaperones
Synpcc7942_2458	-1.07186	-9.97647	2.79816e-20	Chromosome	U	Intracellular trafficking, secretion, and vesicular transport
Synpcc7942_0594	-1.07115	-8.87003	3.30685e-16	Chromosome	R	General function prediction only
Synpcc7942_0949	-1.07059	-8.04586	1.61121e-13	Chromosome	G	Carbohydrate transport and metabolism
Synpcc7942_0433	-1.07056	-6.44258	2.99844e-09	Chromosome	Y	Not in COGs
Synpcc7942_2576	-1.07027	-11.2734	4.05047e-25	Chromosome	O	Posttranslational modification, protein turnover, chaperones
Synpcc7942_1689	-1.0698	-7.04572	1.15581e-10	Chromosome	P	Inorganic ion transport and metabolism
Synpcc7942_1450	-1.06639	-6.61	1.58044e-09	Chromosome	P	Inorganic ion transport and metabolism
Synpcc7942_0717	-1.06562	-5.90488	4.44031e-08	Chromosome	F	Nucleotide transport and metabolism
Synpcc7942_1868	-1.06473	-4.21094	8.37072e-05	Chromosome	L	Replication, recombination and repair
Synpcc7942_0722	-1.06294	-8.17197	5.49718e-14	Chromosome	Y	Not in COGs
Synpcc7942_1838	-1.06131	-7.18477	3.67551e-11	Chromosome	HP	Coenzyme transport and metabolism;Inorganic ion transport and metabolism
Synpcc7942_0914	-1.06119	-6.13212	1.89161e-08	Chromosome	J	Translation, ribosomal structure and biogenesis
Synpcc7942_0522	-1.06056	-4.15531	0.000125078	Chromosome	Y	Not in COGs
Synpcc7942_1669	-1.05892	-9.1208	6.281e-17	Chromosome	P	Inorganic ion transport and metabolism
Synpcc7942_1895	-1.05877	-6.15116	1.99009e-08	Chromosome	JO	Translation, ribosomal structure and biogenesis;Posttranslational modification, protein turnover, chaperones
Synpcc7942_B2663	-1.0574	-10.9926	4.5182e-24	pANL	E	Amino acid transport and metabolism
Synpcc7942_0586	-1.0558	-4.45833	3.35592e-05	Chromosome	T	Signal transduction mechanisms
Synpcc7942_1397	-1.05553	-6.0312	2.89901e-08	Chromosome	Y	Not in COGs
Synpcc7942_1696	-1.0551	-6.11916	1.66052e-08	Chromosome	R	General function prediction only
Synpcc7942_2505	-1.0549	-5.13948	2.27112e-06	Chromosome	J	Translation, ribosomal structure and biogenesis
Synpcc7942_1477	-1.05281	-10.5307	4.51045e-22	Chromosome	S	Function unknown
Synpcc7942_2600	-1.0516	-5.98961	3.15902e-08	Chromosome	HI	Coenzyme transport and metabolism;Lipid transport and metabolism
Synpcc7942_1598	-1.05133	-5.78004	8.14417e-08	Chromosome	R	General function prediction only
Synpcc7942_2151	-1.0511	-4.09189	0.000161265	Chromosome	N	Cell motility
Synpcc7942_0766	-1.04992	-6.77426	5.33496e-10	Chromosome	X	Mobilome; prophages, transposons
Synpcc7942_2466	-1.04962	-6.93081	2.01901e-10	Chromosome	TK	Signal transduction mechanisms;Transcription
Synpcc7942_2187	-1.04917	-4.40131	4.38282e-05	Chromosome	Y	Not in COGs
Synpcc7942_0605	-1.04846	-6.57866	1.16664e-09	Chromosome	P	Inorganic ion transport and metabolism
Synpcc7942_0022	-1.04652	-7.7277	1.99745e-12	Chromosome	S	Function unknown
Synpcc7942_1767	-1.04647	-6.89857	2.17469e-10	Chromosome	C	Energy production and conversion
Synpcc7942_1101	-1.04593	-6.19906	1.2071e-08	Chromosome	O	Posttranslational modification, protein turnover, chaperones
Synpcc7942_1722	-1.04269	-7.20551	2.80052e-11	Chromosome	P	Inorganic ion transport and metabolism
Synpcc7942_0567	-1.04249	-7.72027	1.72836e-12	Chromosome	C	Energy production and conversion
Synpcc7942_0617	-1.04237	-4.11035	0.000133203	Chromosome	Y	Not in COGs
Synpcc7942_2602	-1.04186	-5.13693	2.19768e-06	Chromosome	C	Energy production and conversion
Synpcc7942_2495	-1.04117	-6.4325	2.84892e-09	Chromosome	E	Amino acid transport and metabolism
Synpcc7942_0955	-1.04043	-5.3961	6.44827e-07	Chromosome	Y	Not in COGs
Synpcc7942_2454	-1.04	-6.59044	1.22875e-09	Chromosome	FEP	Nucleotide transport and metabolism;Amino acid transport and metabolism;Inorganic ion transport and metabolism
Synpcc7942_B2643	-1.03961	-6.46083	2.62835e-09	pANL	V	Defense mechanisms
Synpcc7942_2520	-1.03922	-4.18344	0.000107859	Chromosome	F	Nucleotide transport and metabolism
Synpcc7942_0110	-1.03871	-5.90666	5.25194e-08	Chromosome	K	Transcription
Synpcc7942_1078	-1.03753	-6.76825	6.35252e-10	Chromosome	Y	Not in COGs
Synpcc7942_0151	-1.0374	-9.72056	2.99815e-19	Chromosome	TK	Signal transduction mechanisms;Transcription
Synpcc7942_1227	-1.03613	-5.59999	2.08287e-07	Chromosome	L	Replication, recombination and repair
Synpcc7942_0165	-1.0352	-4.52241	2.78687e-05	Chromosome	Y	Not in COGs
Synpcc7942_1046	-1.0347	-4.02631	0.00019216	Chromosome	Y	Not in COGs
Synpcc7942_B2624	-1.034	-17.9372	4.81721e-63	pANL	E	Amino acid transport and metabolism
Synpcc7942_1688	-1.03374	-6.34523	5.69281e-09	Chromosome	P	Inorganic ion transport and metabolism
Synpcc7942_1118	-1.03341	-5.35199	8.76628e-07	Chromosome	C	Energy production and conversion
Synpcc7942_0366	-1.03301	-7.70272	1.01793e-12	Chromosome	P	Inorganic ion transport and metabolism
Synpcc7942_2591	-1.03218	-4.53246	2.56657e-05	Chromosome	U	Intracellular trafficking, secretion, and vesicular transport
Synpcc7942_1264	-1.03205	-8.76863	9.65731e-16	Chromosome	P	Inorganic ion transport and metabolism
Synpcc7942_B2622	-1.03048	-6.29568	8.02742e-09	pANL	P	Inorganic ion transport and metabolism
Synpcc7942_1205	-1.02929	-4.8892	6.8804e-06	Chromosome	L	Replication, recombination and repair
Synpcc7942_2493	-1.0287	-5.28013	1.27949e-06	Chromosome	E	Amino acid transport and metabolism
Synpcc7942_0918	-1.02818	-9.89962	1.05591e-19	Chromosome	I	Lipid transport and metabolism
Synpcc7942_1000	-1.02737	-12.2956	4.08114e-30	Chromosome	GR	Carbohydrate transport and metabolism;General function prediction only
Synpcc7942_2488	-1.02718	-4.38151	4.25735e-05	Chromosome	Y	Not in COGs
Synpcc7942_0782	-1.02682	-5.46161	5.30811e-07	Chromosome	V	Defense mechanisms
Synpcc7942_1815	-1.02342	-7.3849	1.0634e-11	Chromosome	TK	Signal transduction mechanisms;Transcription
Synpcc7942_0742	-1.02225	-4.75428	1.17805e-05	Chromosome	Y	Not in COGs
Synpcc7942_2192	-1.01957	-8.18687	5.65818e-14	Chromosome	T	Signal transduction mechanisms
Synpcc7942_0665	-1.01827	-6.01452	3.06296e-08	Chromosome	H	Coenzyme transport and metabolism
Synpcc7942_2193	-1.01803	-8.83403	2.57679e-16	Chromosome	T	Signal transduction mechanisms
Synpcc7942_1730	-1.01701	-5.33102	8.09951e-07	Chromosome	O	Posttranslational modification, protein turnover, chaperones
Synpcc7942_B2635	-1.01662	-10.3554	5.71038e-22	pANL	M	Cell wall/membrane/envelope biogenesis
Synpcc7942_0901	-1.01644	-6.7766	4.32371e-10	Chromosome	I	Lipid transport and metabolism
Synpcc7942_1337	-1.01603	-12.75	2.37604e-32	Chromosome	GQ	Carbohydrate transport and metabolism;Secondary metabolites biosynthesis, transport and catabolism
Synpcc7942_2247	-1.01459	-9.51666	7.24266e-19	Chromosome	L	Replication, recombination and repair
Synpcc7942_0481	-1.01428	-4.47163	3.44373e-05	Chromosome	O	Posttranslational modification, protein turnover, chaperones
Synpcc7942_1215	-1.01417	-6.83522	2.71514e-10	Chromosome	I	Lipid transport and metabolism
Synpcc7942_1262	-1.01388	-7.85793	4.31082e-13	Chromosome	R	General function prediction only
Synpcc7942_2002	-1.01332	-6.19389	1.44518e-08	Chromosome	Y	Not in COGs
Synpcc7942_0954	-1.01321	-5.66782	1.26904e-07	Chromosome	O	Posttranslational modification, protein turnover, chaperones
Synpcc7942_1430	-1.01254	-4.69625	1.18634e-05	Chromosome	Y	Not in COGs
Synpcc7942_B2651	-1.01253	-11.3684	4.90092e-26	pANL	LX	Replication, recombination and repair;Mobilome; prophages, transposons
Synpcc7942_1106	-1.00991	-4.48638	3.32022e-05	Chromosome	C	Energy production and conversion
Synpcc7942_0157	-1.00765	-4.64745	1.74605e-05	Chromosome	Y	Not in COGs
Synpcc7942_0747	-1.00764	-7.88818	2.74212e-13	Chromosome	X	Mobilome; prophages, transposons
Synpcc7942_B2642	-1.00654	-13.237	8.41753e-35	pANL	CR	Energy production and conversion;General function prediction only
Synpcc7942_0317	-1.00616	-4.51677	2.8479e-05	Chromosome	Y	Not in COGs
Synpcc7942_0023	-1.00553	-6.75543	6.07805e-10	Chromosome	P	Inorganic ion transport and metabolism
Synpcc7942_B2615	-1.0055	-5.49419	3.97916e-07	pANL	R	General function prediction only
Synpcc7942_B2662	-1.00548	-9.84538	8.91574e-20	pANL	T	Signal transduction mechanisms
Synpcc7942_1156	-1.00502	-12.4966	1.11793e-30	Chromosome	L	Replication, recombination and repair
Synpcc7942_2003	-1.00415	-6.16038	1.13184e-08	Chromosome	Q	Secondary metabolites biosynthesis, transport and catabolism
Synpcc7942_0241	-1.00375	-7.33953	1.08803e-11	Chromosome	J	Translation, ribosomal structure and biogenesis
Synpcc7942_1675	-1.00327	-5.2261	1.67384e-06	Chromosome	Y	Not in COGs
Synpcc7942_0703	-1.00262	-6.44416	2.55286e-09	Chromosome	L	Replication, recombination and repair
Synpcc7942_1865	-1.00252	-6.59131	1.36326e-09	Chromosome	H	Coenzyme transport and metabolism
Synpcc7942_2470	-1.00222	-6.81102	4.03085e-10	Chromosome	S	Function unknown
Synpcc7942_2546	-1.00191	-4.84435	6.19897e-06	Chromosome	DI	Cell cycle control, cell division, chromosome partitioning;Lipid transport and metabolism
Synpcc7942_1391	-1.001	-7.97102	1.88783e-13	Chromosome	O	Mg chelatase-related protein; immunity protein

## Sheet: S. elongatus genome annotation
S. elongatus genome annotation was obtained from Adomako M, Ernst D, Simkovsky R, Chao Y-Y, Wang J, Fang M, Bouchier C, Lopez-Igual R, Mazel D, Gugger M, Golden SS. 2022. Comparative Genomics of Synechococcus elongatus Explains the Phenotypic Diversity of the Strains. MBio e0086222.
S. elongatus gene essentiality was obtained from Rubin BE, Wetmore KM, Price MN, Diamond S, Shultzaberger RK, Lowe LC, Curtin G, Arkin AP, Deutschbauer A, Golden SS. 2015. The essential gene set of a photosynthetic organism. Proc Natl Acad Sci USA 201519220.
ORF (JGI locus id)	ORF (GB locus id)	Encoding DNA	Essentiality	Start	Stop	Strand	Gene name	Description	COG number	COG codes	COG categories
ORF01999	SYNPCC7942_RS03825	Chromosome		733267	733536	Forward		PaaR membrane protein	COG4104	U	Intracellular trafficking, secretion, and vesicular transport
ORF02027	SYNPCC7942_RS13695	Chromosome		757687	757905	Reverse		XRE family HTH antidote protein HigA, Cro/C1 type	COG3655	K	Transcription
Synpcc7942_0001	SYNPCC7942_RS00005	Chromosome	Non-essential	110	1237	Forward	dnaN	DNA polymerase III, beta subunit	COG0592	L	Replication, recombination and repair
Synpcc7942_0002	SYNPCC7942_RS00010	Chromosome	Non-essential	1262	2134	Forward		hypothetical protein	COG3881	S	Function unknown
Synpcc7942_0003	SYNPCC7942_RS00015	Chromosome	Ambiguous	2178	4511	Forward	purL	phosphoribosylformylglycinamidine synthase	COG0046	F	Nucleotide transport and metabolism
Synpcc7942_0004	SYNPCC7942_RS00020	Chromosome	Essential	4596	6077	Forward	purF	amidophosphoribosyltransferase	COG0034	F	Nucleotide transport and metabolism
Synpcc7942_0005	SYNPCC7942_RS00025	Chromosome	Non-essential	6111	7706	Reverse		putative MFS transporter, AGZA family, xanthine/uracil permease	COG0659	P	Inorganic ion transport and metabolism
Synpcc7942_0006	SYNPCC7942_RS00030	Chromosome	Non-essential	7779	8192	Reverse		hypothetical protein		Y	Not in COGs
Synpcc7942_0007	SYNPCC7942_RS00035	Chromosome	Non-essential	8189	8539	Reverse		hypothetical protein	COG4980	R	General function prediction only
Synpcc7942_0008	SYNPCC7942_RS00040	Chromosome	Non-essential	8536	8859	Reverse		hypothetical protein		Y	Not in COGs
Synpcc7942_0009	SYNPCC7942_RS00045	Chromosome	Essential	8964	10166	Forward	argG	argininosuccinate synthase	COG0137	E	Amino acid transport and metabolism
Synpcc7942_0010	SYNPCC7942_RS00050	Chromosome	Non-essential	10252	10878	Reverse		DedA family protein	COG0586	M	Cell wall/membrane/envelope biogenesis
Synpcc7942_0011	SYNPCC7942_RS00055	Chromosome	Non-essential	10998	11489	Reverse		hypothetical protein		Y	Not in COGs
Synpcc7942_0012	SYNPCC7942_RS00060	Chromosome	Essential	11641	11964	Reverse	rpsF	30S ribosomal protein S6	COG0360	J	Translation, ribosomal structure and biogenesis
Synpcc7942_0013	SYNPCC7942_RS00065	Chromosome	Non-essential	12321	13028	Forward		hypothetical protein		Y	Not in COGs
Synpcc7942_0014	SYNPCC7942_RS00070	Chromosome	Non-essential	13067	13411	Reverse		hypothetical protein	COG1716	T	Signal transduction mechanisms
Synpcc7942_0015	SYNPCC7942_RS00075	Chromosome	Non-essential	13577	14248	Reverse		Fe2+-dependent dioxygenase	COG3128	R	General function prediction only
Synpcc7942_0016	SYNPCC7942_RS00085	Chromosome	Non-essential	15020	15604	Forward		hypothetical protein		Y	Not in COGs
Synpcc7942_0017	SYNPCC7942_RS00090	Chromosome	Beneficial	15630	16193	Reverse	eda	bifunctional 4-hydroxy-2-oxoglutarate aldolase/2-dehydro-3-deoxy-phosphogluconate aldolase	COG0800	G	Carbohydrate transport and metabolism
Synpcc7942_0018	SYNPCC7942_RS00095	Chromosome	Essential	16206	18392	Reverse	glyS	glycyl-tRNA synthetase subunit beta	COG0751	J	Translation, ribosomal structure and biogenesis
Synpcc7942_0019	SYNPCC7942_RS00100	Chromosome	Essential	18615	20489	Forward	sir	sulfite reductase	COG0155	P	Inorganic ion transport and metabolism
Synpcc7942_0020	SYNPCC7942_RS00105	Chromosome	Non-essential	20490	21092	Forward		hypothetical protein		Y	Not in COGs
Synpcc7942_0021	SYNPCC7942_RS00110	Chromosome	Essential	21134	21874	Reverse	cobK	cobalt-precorrin-6X reductase	COG2099	H	Coenzyme transport and metabolism
Synpcc7942_0022	SYNPCC7942_RS00115	Chromosome	Non-essential	21880	23049	Reverse		pentapeptide repeat protein	COG1357	S	Function unknown
Synpcc7942_0023	SYNPCC7942_RS00120	Chromosome	Non-essential	23057	24121	Reverse	cax	calcium/proton exchanger	COG0387	P	Inorganic ion transport and metabolism
Synpcc7942_0024	SYNPCC7942_RS00125	Chromosome	Non-essential	24181	25371	Reverse		protein of unknown function DUF4336		Y	Not in COGs
Synpcc7942_0025	SYNPCC7942_RS00130	Chromosome	Non-essential	25416	27122	Forward		alpha/beta fold hydrolase	COG4188	R	General function prediction only
Synpcc7942_0026	SYNPCC7942_RS00135	Chromosome	Non-essential	27082	28059	Reverse		aldo/keto reductase	COG0667	HR	Coenzyme transport and metabolism;General function prediction only
Synpcc7942_0027	SYNPCC7942_RS00140	Chromosome	Essential	28184	29350	Forward	bioF	8-amino-7-oxononanoate synthase	COG0156	H	Coenzyme transport and metabolism
Synpcc7942_0028	SYNPCC7942_RS00145	Chromosome	Essential	29347	30015	Forward		alpha/beta hydrolase	COG2267	I	Lipid transport and metabolism
Synpcc7942_0029	SYNPCC7942_RS00150	Chromosome	Essential	30012	30833	Forward	bioC	methyltransferase domain-containing protein	COG4106	C	Energy production and conversion
Synpcc7942_0030	SYNPCC7942_RS00155	Chromosome	Essential	30839	31471	Forward	bioD	dethiobiotin synthetase	COG0132	H	Coenzyme transport and metabolism
Synpcc7942_0031	SYNPCC7942_RS00160	Chromosome	Essential	31464	32738	Forward	bioA	adenosylmethionine-8-amino-7-oxononanoate aminotransferase	COG0161	H	Coenzyme transport and metabolism
Synpcc7942_0032	SYNPCC7942_RS00165	Chromosome	Non-essential	32849	33202	Reverse		DUF86 domain-containing protein	COG2361	V	Defense mechanisms
Synpcc7942_0033	SYNPCC7942_RS13645	Chromosome	Non-essential	33174	33506	Reverse		nucleotidyltransferase family protein	COG1669	R	General function prediction only
Synpcc7942_0034		Chromosome	Non-essential	33685	33798	Forward		N-acetylornithine aminotransferase		Y	Not in COGs
Synpcc7942_0035	SYNPCC7942_RS00175	Chromosome	Non-essential	34357	35115	Reverse		hypothetical protein		Y	Not in COGs
Synpcc7942_0036	SYNPCC7942_RS00180	Chromosome	Non-essential	35341	36126	Forward		hypothetical protein	COG1633	P	Inorganic ion transport and metabolism
Synpcc7942_0037	SYNPCC7942_RS00185	Chromosome	Non-essential	36123	36326	Reverse		hypothetical protein		Y	Not in COGs
Synpcc7942_0038	SYNPCC7942_RS00190	Chromosome	Non-essential	36479	36955	Forward	mutT	DNA mismatch repair protein MutT	COG1051	F	Nucleotide transport and metabolism
Synpcc7942_0039	SYNPCC7942_RS00195	Chromosome	Non-essential	37130	38545	Forward	gnd	6-phosphogluconate dehydrogenase	COG0362	G	Carbohydrate transport and metabolism
Synpcc7942_0040	SYNPCC7942_RS00200	Chromosome	Essential	38630	39007	Forward	folB	dihydroneopterin aldolase	COG1539	H	Coenzyme transport and metabolism
Synpcc7942_0041	SYNPCC7942_RS00205	Chromosome	Non-essential	39345	40745	Forward		transporter	COG1055	P	Inorganic ion transport and metabolism
Synpcc7942_0042	SYNPCC7942_RS00210	Chromosome	Non-essential	40855	41091	Reverse	rpmB	50S ribosomal protein L28	COG0227	J	Translation, ribosomal structure and biogenesis
Synpcc7942_0043	SYNPCC7942_RS00215	Chromosome	Non-essential	41131	41496	Reverse		hypothetical protein		Y	Not in COGs
Synpcc7942_0044	SYNPCC7942_RS00220	Chromosome	Non-essential	41495	43477	Forward		FAD dependent oxidoreductase	COG0665	E	Amino acid transport and metabolism
Synpcc7942_0045	SYNPCC7942_RS00225	Chromosome	Non-essential	43572	44927	Forward		TPR repeat-containing protein	COG0457	R	General function prediction only
Synpcc7942_0046	SYNPCC7942_RS00230	Chromosome	Non-essential	45164	46507	Forward		Methyltransferase domain-containing protein	COG0500;COG2226	QRH	Secondary metabolites biosynthesis, transport and catabolism;General function prediction only;Coenzyme transport and metabolism
Synpcc7942_0047	SYNPCC7942_RS00235	Chromosome	Non-essential	46515	48881	Forward		TPR repeat-containing protein	COG0438;COG0457;COG0859	MR	Cell wall/membrane/envelope biogenesis;General function prediction only
Synpcc7942_0048	SYNPCC7942_RS00240	Chromosome		48927	49361	Reverse	pilA	type IV pilus assembly protein PilA	COG2165	NUW	Cell motility;Intracellular trafficking, secretion, and vesicular transport;Extracellular structures
Synpcc7942_0049	SYNPCC7942_RS00245	Chromosome		49550	49984	Reverse	pilA	type IV pilus assembly protein PilA	COG2165	NUW	Cell motility;Intracellular trafficking, secretion, and vesicular transport;Extracellular structures
Synpcc7942_0050	SYNPCC7942_RS00250	Chromosome	Non-essential	50070	52616	Forward		Glycosyltransferase	COG0438;COG1216	MG	Cell wall/membrane/envelope biogenesis;Carbohydrate transport and metabolism
Synpcc7942_0051	SYNPCC7942_RS00255	Chromosome	Non-essential	52606	54507	Reverse		TPR repeat-containing protein	COG0457;COG3914	RO	General function prediction only;Posttranslational modification, protein turnover, chaperones
Synpcc7942_0052	SYNPCC7942_RS00260	Chromosome	Non-essential	54512	55030	Reverse		methyltransferase domain-containing protein	COG4627	R	General function prediction only
Synpcc7942_0053	SYNPCC7942_RS00265	Chromosome	Non-essential	55204	56352	Reverse		glycosyltransferase family 2 protein	COG1216	G	Carbohydrate transport and metabolism
Synpcc7942_0054	SYNPCC7942_RS00270	Chromosome	Non-essential	56423	57190	Reverse		cephalosporin hydroxylase	COG3510	V	Defense mechanisms
Synpcc7942_0055	SYNPCC7942_RS00275	Chromosome	Non-essential	57223	57723	Reverse		GNAT family N-acetyltransferase	COG1670	JO	Translation, ribosomal structure and biogenesis;Posttranslational modification, protein turnover, chaperones
Synpcc7942_0056	SYNPCC7942_RS00280	Chromosome	Non-essential	57941	59068	Reverse	rfbE	DegT/DnrJ/EryC1/StrS aminotransferase family protein	COG0399	M	Cell wall/membrane/envelope biogenesis
Synpcc7942_0057	SYNPCC7942_RS00285	Chromosome	Non-essential	59072	60304	Reverse		Class I SAM-dependent methyltransferase	COG2227	H	Coenzyme transport and metabolism
Synpcc7942_0058	SYNPCC7942_RS00290	Chromosome	Non-essential	60301	60846	Reverse	rfbC	dTDP-4-dehydrorhamnose 3,5-epimerase	COG1898	M	Cell wall/membrane/envelope biogenesis
Synpcc7942_0059	SYNPCC7942_RS00295	Chromosome	Non-essential	60867	61112	Reverse		hypothetical protein		Y	Not in COGs
Synpcc7942_0060	SYNPCC7942_RS00300	Chromosome	Non-essential	61091	61369	Reverse		hypothetical protein		Y	Not in COGs
Synpcc7942_0061	SYNPCC7942_RS00305	Chromosome	Non-essential	61366	62472	Reverse	rfbG	CDP-glucose 4,6-dehydratase	COG0451	M	Cell wall/membrane/envelope biogenesis
Synpcc7942_0062	SYNPCC7942_RS00310	Chromosome	Non-essential	62469	63242	Reverse	rfbF	glucose-1-phosphate cytidylyltransferase	COG1208	JM	Translation, ribosomal structure and biogenesis;Cell wall/membrane/envelope biogenesis
Synpcc7942_0063	SYNPCC7942_RS00315	Chromosome	Non-essential	64266	64706	Reverse		dual specificity protein phosphatase	COG2453	T	Signal transduction mechanisms
Synpcc7942_0064		Chromosome	Non-essential	64703	64870	Reverse		hypothetical protein		Y	Not in COGs
Synpcc7942_0065	SYNPCC7942_RS00320	Chromosome	Essential	64987	65541	Reverse	infC	bacterial translation initiation factor 3 bIF-3	COG0290	J	Translation, ribosomal structure and biogenesis
Synpcc7942_0066	SYNPCC7942_RS00325	Chromosome	Non-essential	65658	67172	Reverse		ABC-type uncharacterized transport system involved in gliding motility, auxiliary component	COG3225	N	Cell motility
Synpcc7942_0067	SYNPCC7942_RS00330	Chromosome	Non-essential	67177	67986	Reverse		ABC transporter permease	COG1277	O	Posttranslational modification, protein turnover, chaperones
Synpcc7942_0068	SYNPCC7942_RS00335	Chromosome	Non-essential	67991	68944	Reverse		ATP-binding cassette domain-containing protein	COG1131	V	Defense mechanisms
Synpcc7942_0069	SYNPCC7942_RS00340	Chromosome	Non-essential	69079	69375	Forward		hypothetical protein		Y	Not in COGs
Synpcc7942_0070	SYNPCC7942_RS00345	Chromosome	Non-essential	69378	69938	Reverse		hypothetical protein	COG5135	S	Function unknown
Synpcc7942_0071	SYNPCC7942_RS00350	Chromosome	Essential	69940	71139	Reverse	degT	DegT/DnrJ/EryC1/StrS family aminotransferase	COG0399	M	Cell wall/membrane/envelope biogenesis
Synpcc7942_0072	SYNPCC7942_RS00355	Chromosome	Non-essential	71307	71834	Reverse		Protein of unknown function DUF1997	COG2801	X	Mobilome; prophages, transposons
Synpcc7942_0073	SYNPCC7942_RS00360	Chromosome	Essential	72000	73196	Reverse	lytB	4-hydroxy-3-methylbut-2-enyl diphosphate reductase	COG0761	I	Lipid transport and metabolism
Synpcc7942_0074	SYNPCC7942_RS00365	Chromosome	Non-essential	73306	73659	Reverse		hypothetical protein		Y	Not in COGs
Synpcc7942_0075	SYNPCC7942_RS00370	Chromosome	Beneficial	73775	75088	Forward	pepP	aminopeptidase P Metallo peptidase. MEROPS family M24B	COG0006	E	Amino acid transport and metabolism
Synpcc7942_0076	SYNPCC7942_RS00375	Chromosome	Non-essential	75091	75852	Forward		amino acid ABC transporter substrate-binding protein, PAAT family	COG0834	ET	Amino acid transport and metabolism;Signal transduction mechanisms
Synpcc7942_0077	SYNPCC7942_RS00380	Chromosome	Non-essential	75928	76617	Forward		transcriptional regulator, XRE family		Y	Not in COGs
Synpcc7942_0078	SYNPCC7942_RS00385	Chromosome	Non-essential	76614	77063	Reverse		secondary thiamine-phosphate synthase enzyme	COG0432	H	Coenzyme transport and metabolism
Synpcc7942_0079	SYNPCC7942_RS00390	Chromosome	Essential	77138	77584	Reverse	ycf41	Single-stranded DNA-binding protein	COG0629	L	Replication, recombination and repair
Synpcc7942_0080	SYNPCC7942_RS00395	Chromosome	Non-essential	77648	78871	Reverse		putative ABC transport system permease protein	COG0577	V	Defense mechanisms
Synpcc7942_0081	SYNPCC7942_RS00400	Chromosome	Non-essential	78987	79196	Reverse		ribosome-associated protein	COG2501	J	Translation, ribosomal structure and biogenesis
Synpcc7942_0082	SYNPCC7942_RS00405	Chromosome	Essential	79283	81013	Forward	mdlB	ATP-binding cassette, subfamily B	COG1132	V	Defense mechanisms
Synpcc7942_0083	SYNPCC7942_RS00410	Chromosome	Non-essential	81023	81220	Forward		hypothetical protein		Y	Not in COGs
Synpcc7942_0084	SYNPCC7942_RS00415	Chromosome	Non-essential	81217	81918	Forward		ATP-dependent Zn protease	COG0465	O	Posttranslational modification, protein turnover, chaperones
Synpcc7942_0085	SYNPCC7942_RS00420	Chromosome	Non-essential	82179	82865	Reverse		haloacid dehalogenase superfamily, subfamily IA,variant 3 with third motif having DD or ED	COG0637	G	Carbohydrate transport and metabolism
Synpcc7942_0086	SYNPCC7942_RS00425	Chromosome	Non-essential	82871	84955	Reverse	glgX	isoamylase	COG1523	G	Carbohydrate transport and metabolism
Synpcc7942_0087	SYNPCC7942_RS00430	Chromosome	Non-essential	84964	86475	Reverse		site-2 protease family protein	COG1994	O	Posttranslational modification, protein turnover, chaperones
Synpcc7942_0088	SYNPCC7942_RS00435	Chromosome	Non-essential	86637	87269	Forward		metallo-beta-lactamase	COG0491	R	General function prediction only
Synpcc7942_0089	SYNPCC7942_RS00450	Chromosome	Non-essential	87881	88615	Reverse	clcD	carboxymethylenebutenolidase	COG0412	Q	Secondary metabolites biosynthesis, transport and catabolism
Synpcc7942_0090	SYNPCC7942_RS00455	Chromosome	Essential	88735	89718	Forward		GntR family transcriptional regulator	COG1725	K	Transcription
Synpcc7942_0091	SYNPCC7942_RS00460	Chromosome	Essential	89715	90326	Reverse	ycf21	DUF98 domain-containing protein	COG3161	H	Coenzyme transport and metabolism
Synpcc7942_0092	SYNPCC7942_RS00465	Chromosome	Non-essential	90583	90930	Reverse		hypothetical protein		Y	Not in COGs
Synpcc7942_0093	SYNPCC7942_RS00470	Chromosome	Essential	91029	91676	Forward	tmk	thymidylate kinase	COG0125	F	Nucleotide transport and metabolism
Synpcc7942_0094	SYNPCC7942_RS00475	Chromosome	Essential	91676	92611	Forward	dnaX	DNA polymerase III subunit delta'	COG0470	L	Replication, recombination and repair
Synpcc7942_0095	SYNPCC7942_RS00480	Chromosome	Non-essential	92590	93339	Reverse	rpaA	two component transcriptional regulator, winged helix family	COG0745	TK	Signal transduction mechanisms;Transcription
Synpcc7942_0096	SYNPCC7942_RS00490	Chromosome	Non-essential	93764	94285	Reverse		membrane protein	COG4803	S	Function unknown
Synpcc7942_0097	SYNPCC7942_RS00495	Chromosome	Essential	94375	98166	Reverse	cobN	cobalamin biosynthesis protein CobN	COG1429	H	Coenzyme transport and metabolism
Synpcc7942_0098	SYNPCC7942_RS00500	Chromosome	Essential	98302	100086	Reverse	pyk2	pyruvate kinase	COG0469	G	Carbohydrate transport and metabolism
Synpcc7942_0099	SYNPCC7942_RS00505	Chromosome	Non-essential	100202	100531	Forward		nucleoside triphosphate pyrophosphohydrolase family protein	COG1694	V	Defense mechanisms
Synpcc7942_0100	SYNPCC7942_RS00510	Chromosome	Non-essential	100528	101082	Reverse		hypothetical protein		Y	Not in COGs
Synpcc7942_0101	SYNPCC7942_RS00515	Chromosome	Essential	101259	102593	Forward	ndbA	NADP/FAD-dependent oxidoreductase	COG1252	C	Energy production and conversion
Synpcc7942_0102	SYNPCC7942_RS00520	Chromosome	Non-essential	102674	103237	Forward		Endonuclease, Uma2 family restriction endonuclease fold	COG4636	R	General function prediction only
Synpcc7942_0103	SYNPCC7942_RS00525	Chromosome	Non-essential	103268	103642	Reverse		ankyrin-repeat containing protein	COG0666	T	Signal transduction mechanisms
Synpcc7942_0104	SYNPCC7942_RS00530	Chromosome	Non-essential	103632	104456	Reverse		hypothetical protein		Y	Not in COGs
Synpcc7942_0105	SYNPCC7942_RS00535	Chromosome	Essential	104653	106377	Reverse	nadE	NH3-dependent NAD synthetase	COG0171;COG0388	HC	Coenzyme transport and metabolism;Energy production and conversion
Synpcc7942_0106	SYNPCC7942_RS00540	Chromosome	Beneficial	106374	106952	Reverse	nadD	nicotinate-nucleotide adenylyltransferase	COG1057	H	Coenzyme transport and metabolism
Synpcc7942_0107	SYNPCC7942_RS00545	Chromosome	Essential	106965	108383	Reverse		DUF697 domain-containing protein	COG1100	R	General function prediction only
Synpcc7942_0108	SYNPCC7942_RS00550	Chromosome	Non-essential	108556	108816	Forward		partitioning protein ParB	COG5119	R	General function prediction only
Synpcc7942_0109	SYNPCC7942_RS00555	Chromosome	Non-essential	108877	109383	Forward		ferritin	COG0783	PV	Inorganic ion transport and metabolism;Defense mechanisms
Synpcc7942_0110	SYNPCC7942_RS00560	Chromosome	Non-essential	109390	109947	Forward		XRE family transcriptional regulator	COG3655	K	Transcription
Synpcc7942_0111	SYNPCC7942_RS00565	Chromosome	Non-essential	110012	111607	Forward	dnaK	molecular chaperone DnaK	COG0443	O	Posttranslational modification, protein turnover, chaperones
Synpcc7942_0112	SYNPCC7942_RS00570	Chromosome	Non-essential	111686	113140	Forward	phr	deoxyribodipyrimidine photolyase	COG0415	L	Replication, recombination and repair
Synpcc7942_0113	SYNPCC7942_RS00575	Chromosome	Non-essential	113196	113288	Forward	petL	cytochrome B6		Y	Not in COGs
Synpcc7942_0114	SYNPCC7942_RS00580	Chromosome	Non-essential	113327	113698	Forward		hypothetical protein		Y	Not in COGs
Synpcc7942_0115	SYNPCC7942_RS13655	Chromosome	Non-essential	113631	114146	Reverse		hypothetical protein	COG1898	M	Cell wall/membrane/envelope biogenesis
Synpcc7942_0116	SYNPCC7942_RS00585	Chromosome	Non-essential	114299	115273	Forward	cscK	fructokinase	COG0524	G	Carbohydrate transport and metabolism
Synpcc7942_0117	SYNPCC7942_RS13660	Chromosome	Non-essential	115391	116722	Forward		thiol methyltransferase 1-like		Y	Not in COGs
Synpcc7942_0118	SYNPCC7942_RS00590	Chromosome	Essential	116943	118427	Forward	gatB	aspartyl/glutamyl-tRNAAsn/Gln amidotransferasesubunit B	COG0064	J	Translation, ribosomal structure and biogenesis
Synpcc7942_0119	SYNPCC7942_RS00600	Chromosome	Non-essential	118735	119292	Reverse		hypothetical protein		Y	Not in COGs
Synpcc7942_0120	SYNPCC7942_RS00605	Chromosome	Non-essential	119508	119993	Reverse		tRNAArg A34 adenosine deaminase TadA	COG0590	J	Translation, ribosomal structure and biogenesis
Synpcc7942_0121	SYNPCC7942_RS00610	Chromosome	Essential	120013	121239	Reverse		hypothetical protein	COG4370	S	Function unknown
Synpcc7942_0122	SYNPCC7942_RS00620	Chromosome	Non-essential	121831	123408	Reverse		EAL domain-containing protein	COG4943	T	Signal transduction mechanisms
Synpcc7942_0123		Chromosome	Non-essential	123808	123897	Reverse		hypothetical protein		Y	Not in COGs
Synpcc7942_0124	SYNPCC7942_RS00630	Chromosome	Non-essential	124070	124669	Reverse		Thiopurine S-methyltransferase TPMT	COG0500	QR	Secondary metabolites biosynthesis, transport and catabolism;General function prediction only
Synpcc7942_0125	SYNPCC7942_RS00635	Chromosome	Essential	124738	125367	Reverse	hisB	imidazoleglycerol-phosphate dehydratase	COG0131	E	Amino acid transport and metabolism
Synpcc7942_0126	SYNPCC7942_RS00640	Chromosome	Essential	125382	126158	Reverse	envM	Enoyl-[acyl-carrier-protein] reductase [NADH]	COG0623	I	Lipid transport and metabolism
Synpcc7942_0127	SYNPCC7942_RS00645	Chromosome	Essential	126390	127058	Forward	ntcA	transcriptional regulator, Crp/Fnr family	COG0664	T	Signal transduction mechanisms
Synpcc7942_0128	SYNPCC7942_RS00650	Chromosome	Beneficial	127151	128449	Forward		DUF3084 domain-containing protein	COG4372	S	Function unknown
Synpcc7942_0129	SYNPCC7942_RS00655	Chromosome	Beneficial	128446	128877	Forward		RNase H-fold protein, predicted Holliday junction resolvase	COG0816	JLK	Translation, ribosomal structure and biogenesis;Replication, recombination and repair;Transcription
Synpcc7942_0130	SYNPCC7942_RS00660	Chromosome	Non-essential	128822	129409	Reverse		hypothetical protein		Y	Not in COGs
Synpcc7942_0131	SYNPCC7942_RS00665	Chromosome	Non-essential	129670	132495	Reverse		Cyclic nucleotide-binding domain-containing protein	COG0348;COG0664	CT	Energy production and conversion;Signal transduction mechanisms
Synpcc7942_0132	SYNPCC7942_RS00670	Chromosome	Non-essential	132721	133770	Reverse		NADP-binding protein	COG3380	R	General function prediction only
Synpcc7942_0133	SYNPCC7942_RS00675	Chromosome	Non-essential	133915	134754	Forward		hypothetical protein	COG4735	S	Function unknown
Synpcc7942_0134	SYNPCC7942_RS00680	Chromosome	Essential	134745	136052	Forward		O-antigen ligase family protein	COG3307	M	Cell wall/membrane/envelope biogenesis
Synpcc7942_0135	SYNPCC7942_RS00685	Chromosome	Non-essential	136016	136651	Reverse	rapQ	demethylmenaquinone methyltransferase / 2-methoxy-6-polyprenyl-1,4-benzoquinol methylase	COG0500;COG2226	QRH	Secondary metabolites biosynthesis, transport and catabolism;General function prediction only;Coenzyme transport and metabolism
Synpcc7942_0136	SYNPCC7942_RS00690	Chromosome	Non-essential	136706	138013	Reverse		integrase	COG0582	LX	Replication, recombination and repair;Mobilome; prophages, transposons
Synpcc7942_0137	SYNPCC7942_RS00695	Chromosome	Essential	138115	139278	Forward	hemH	ferrochelatase	COG0276	H	Coenzyme transport and metabolism
Synpcc7942_0138	SYNPCC7942_RS00700	Chromosome	Non-essential	139416	140018	Forward		Peptidase family M23	COG0739	M	Cell wall/membrane/envelope biogenesis
Synpcc7942_0139	SYNPCC7942_RS00705	Chromosome	Essential	140268	142106	Forward	ilvB	acetolactate synthase catalytic subunit	COG0028	EH	Amino acid transport and metabolism;Coenzyme transport and metabolism
Synpcc7942_0140	SYNPCC7942_RS00710	Chromosome	Non-essential	142233	142631	Reverse		hypothetical protein		Y	Not in COGs
Synpcc7942_0141	SYNPCC7942_RS00715	Chromosome	Essential	142618	143562	Reverse	secF	preprotein translocase subunit SecF	COG0341	U	Intracellular trafficking, secretion, and vesicular transport
Synpcc7942_0142	SYNPCC7942_RS00720	Chromosome	Essential	143572	144966	Reverse	secD	preprotein translocase subunit SecD	COG0342	U	Intracellular trafficking, secretion, and vesicular transport
Synpcc7942_0143	SYNPCC7942_RS00725	Chromosome	Essential	145003	145983	Reverse	pdhB	pyruvate/2-oxoglutarate dehydrogese complex dehydrogese E1 component	COG0022	C	Energy production and conversion
Synpcc7942_0144	SYNPCC7942_RS00730	Chromosome	Non-essential	146268	146720	Forward		DUF4281 domain-containing protein		Y	Not in COGs
Synpcc7942_0145	SYNPCC7942_RS00735	Chromosome	Ambiguous	146717	147040	Reverse		DUF3082 domain-containing protein		Y	Not in COGs
Synpcc7942_0146	SYNPCC7942_RS00740	Chromosome	Non-essential	147160	147855	Forward		hypothetical protein		Y	Not in COGs
Synpcc7942_0147	SYNPCC7942_RS00745	Chromosome	Non-essential	148159	148491	Reverse		hypothetical protein		Y	Not in COGs
Synpcc7942_0148	SYNPCC7942_RS00750	Chromosome	Beneficial	148646	150190	Forward		AAA family ATPase	COG0645;COG2187	R	General function prediction only
Synpcc7942_0149	SYNPCC7942_RS00755	Chromosome	Non-essential	150187	150744	Reverse		methylated-DNA--[protein]-cysteine S-methyltransferase	COG0350	L	Replication, recombination and repair
Synpcc7942_0150	SYNPCC7942_RS00760	Chromosome	Beneficial	150752	151918	Reverse		dolichyl-phosphate beta-D-mannosyltransferase	COG0463;COG2246	MI	Cell wall/membrane/envelope biogenesis;Lipid transport and metabolism
Synpcc7942_0151	SYNPCC7942_RS00765	Chromosome	Non-essential	152527	154917	Forward	psfR	response regulator receiver modulated diguanylate cyclase	COG0745;COG2199;COG3706	TK	Signal transduction mechanisms;Transcription
Synpcc7942_0152	SYNPCC7942_RS00770	Chromosome	Essential	154914	156011	Reverse	mraY	phospho-N-acetylmuramoyl-pentapeptide- transferase	COG0472	M	Cell wall/membrane/envelope biogenesis
Synpcc7942_0153	SYNPCC7942_RS00775	Chromosome	Essential	156026	156307	Reverse		DUF3134 domain-containing protein		Y	Not in COGs
Synpcc7942_0154	SYNPCC7942_RS00780	Chromosome	Non-essential	156340	156957	Forward		fibrillin		Y	Not in COGs
Synpcc7942_0155	SYNPCC7942_RS00785	Chromosome	Non-essential	156954	157184	Forward		hypothetical protein		Y	Not in COGs
Synpcc7942_0156	SYNPCC7942_RS00790	Chromosome	Beneficial	157210	158841	Reverse		phosphoglucomutase	COG0033	G	Carbohydrate transport and metabolism
Synpcc7942_0157	SYNPCC7942_RS00795	Chromosome	Non-essential	159042	159560	Reverse		hypothetical protein		Y	Not in COGs
Synpcc7942_0158	SYNPCC7942_RS00800	Chromosome	Essential	159996	161171	Reverse	moeB	molybdopterin-synthase adenylyltransferase MoeB	COG0476;COG0607	HP	Coenzyme transport and metabolism;Inorganic ion transport and metabolism
Synpcc7942_0159	SYNPCC7942_RS00805	Chromosome	Non-essential	161198	161632	Reverse		M67 family metallopeptidase	COG1310	O	Posttranslational modification, protein turnover, chaperones
Synpcc7942_0160	SYNPCC7942_RS00810	Chromosome	Essential	161726	162661	Forward	era	GTPase Era	COG1159	J	Translation, ribosomal structure and biogenesis
Synpcc7942_0161	SYNPCC7942_RS00815	Chromosome	Essential	162764	163306	Forward		phycobiliprotein lyase		Y	Not in COGs
Synpcc7942_0162	SYNPCC7942_RS00820	Chromosome	Non-essential	163405	163755	Forward		hypothetical protein		Y	Not in COGs
Synpcc7942_0163	SYNPCC7942_RS00825	Chromosome	Non-essential	163761	164510	Forward		class I SAM-dependent methyltransferase	COG0500;COG2226	QRH	Secondary metabolites biosynthesis, transport and catabolism;General function prediction only;Coenzyme transport and metabolism
Synpcc7942_0164	SYNPCC7942_RS00830	Chromosome	Non-essential	164548	164967	Forward		iojap-like ribosome-associated protein	COG0799	J	Translation, ribosomal structure and biogenesis
Synpcc7942_0165	SYNPCC7942_RS00835	Chromosome	Non-essential	164986	165486	Forward	ycf36	CGLD27 family protein		Y	Not in COGs
Synpcc7942_0166	SYNPCC7942_RS00840	Chromosome	Beneficial	165483	166436	Forward		asparaginase	COG4448	E	Amino acid transport and metabolism
Synpcc7942_0167	SYNPCC7942_RS00850	Chromosome	Non-essential	166695	166925	Reverse		hypothetical protein		Y	Not in COGs
Synpcc7942_0168	SYNPCC7942_RS00855	Chromosome	Non-essential	167065	167748	Forward	pilP	type IV pilus basal body protein		Y	Not in COGs
Synpcc7942_0169	SYNPCC7942_RS00860	Chromosome	Non-essential	168176	170347	Forward	glnN	glutamine synthetase	COG3968	E	Amino acid transport and metabolism
Synpcc7942_0170	SYNPCC7942_RS00865	Chromosome	Non-essential	170498	170752	Forward		hypothetical protein		Y	Not in COGs
Synpcc7942_0171	SYNPCC7942_RS00870	Chromosome	Non-essential	170929	171915	Forward	cysM	cysteine synthase	COG0031	E	Amino acid transport and metabolism
Synpcc7942_0172	SYNPCC7942_RS00875	Chromosome	Non-essential	171912	172205	Forward		hypothetical protein		Y	Not in COGs
Synpcc7942_0173	SYNPCC7942_RS00880	Chromosome	Non-essential	172202	173071	Reverse	cysQ	3'-phosphoadenosine 5'-phosphosulfate 3'-phosphatase	COG1218	P	Inorganic ion transport and metabolism
Synpcc7942_0174	SYNPCC7942_RS00885	Chromosome	Non-essential	173111	173989	Forward		16S rRNA methyltransferase	COG0313	J	Translation, ribosomal structure and biogenesis
Synpcc7942_0175	SYNPCC7942_RS00890	Chromosome	Essential	173986	174198	Forward		DUF1049 domain-containing protein		Y	Not in COGs
Synpcc7942_0176	SYNPCC7942_RS13665	Chromosome	Non-essential	174311	174712	Forward		hypothetical protein		Y	Not in COGs
Synpcc7942_0177	SYNPCC7942_RS00900	Chromosome	Non-essential	174709	175497	Reverse		ABC-2 type transport system permease protein	COG4587	R	General function prediction only
Synpcc7942_0178	SYNPCC7942_RS00905	Chromosome	Non-essential	175494	176477	Reverse		ATP-binding cassette domain-containing protein	COG4586	R	General function prediction only
Synpcc7942_0179	SYNPCC7942_RS00910	Chromosome	Non-essential	176742	177095	Forward		tRNA-binding protein	COG0073	J	Translation, ribosomal structure and biogenesis
Synpcc7942_0180	SYNPCC7942_RS00915	Chromosome	Non-essential	177550	178422	Reverse		DUF4435 domain-containing protein		Y	Not in COGs
Synpcc7942_0181	SYNPCC7942_RS00920	Chromosome	Essential	178419	179792	Reverse		AAA family ATPase	COG1136	M	Cell wall/membrane/envelope biogenesis
Synpcc7942_0182	SYNPCC7942_RS00925	Chromosome	Non-essential	180156	180881	Reverse		class I SAM-dependent methyltransferase	COG2890	J	Translation, ribosomal structure and biogenesis
Synpcc7942_0183	SYNPCC7942_RS00930	Chromosome	Non-essential	181078	181467	Forward		hypothetical protein		Y	Not in COGs
Synpcc7942_0184	SYNPCC7942_RS00935	Chromosome	Non-essential	181464	182555	Forward	pit	inorganic phosphate transporter, PiT family	COG0306	P	Inorganic ion transport and metabolism
Synpcc7942_0185	SYNPCC7942_RS00940	Chromosome	Non-essential	182620	184146	Forward	ggt	gamma-glutamyltranspeptidase	COG0405	E	Amino acid transport and metabolism
Synpcc7942_0186	SYNPCC7942_RS00945	Chromosome	Non-essential	184160	184411	Forward		hypothetical protein		Y	Not in COGs
Synpcc7942_0187	SYNPCC7942_RS00950	Chromosome	Beneficial	184418	185461	Reverse		Hemolysin, contains CBS domains	COG1253	R	General function prediction only
Synpcc7942_0188	SYNPCC7942_RS00955	Chromosome	Non-essential	185682	187418	Forward		diguanylate cyclase/phosphodiesterase	COG5001	T	Signal transduction mechanisms
Synpcc7942_0189	SYNPCC7942_RS00960	Chromosome	Essential	187531	189258	Reverse	guaA	glutamine-hydrolyzing GMP synthase	COG0518;COG0519	F	Nucleotide transport and metabolism
Synpcc7942_0190	SYNPCC7942_RS00965	Chromosome	Essential	189273	190397	Reverse	cbiD	cobalt-precorrin-6A synthase	COG1903	H	Coenzyme transport and metabolism
Synpcc7942_0191	SYNPCC7942_RS00970	Chromosome	Essential	190472	191620	Forward		class V aminotransferase	COG0075	EF	Amino acid transport and metabolism;Nucleotide transport and metabolism
Synpcc7942_0192	SYNPCC7942_RS00975	Chromosome	Non-essential	191710	192186	Reverse	ycf60	conserved hypothetical protein YCF60		Y	Not in COGs
Synpcc7942_0193	SYNPCC7942_RS00980	Chromosome	Non-essential	192247	192471	Reverse		hypothetical protein		Y	Not in COGs
Synpcc7942_0194	SYNPCC7942_RS00985	Chromosome	Ambiguous	192655	195516	Reverse	polA	DNA polymerase I	COG0258;COG0749	L	Replication, recombination and repair
Synpcc7942_0195	SYNPCC7942_RS00990	Chromosome	Non-essential	195630	196058	Forward		Pentapeptide repeat-containing protein	COG1357	S	Function unknown
Synpcc7942_0196	SYNPCC7942_RS00995	Chromosome	Non-essential	196094	197575	Reverse		Apocarotenoid-15,15'-oxygenase	COG3670	Q	Secondary metabolites biosynthesis, transport and catabolism
Synpcc7942_0197	SYNPCC7942_RS01000	Chromosome	Non-essential	197572	198933	Reverse		Folate-biopterin transporter	COG2211	G	Carbohydrate transport and metabolism
Synpcc7942_0198	SYNPCC7942_RS01005	Chromosome	Non-essential	198993	200429	Reverse	ndbC	NADH dehydrogenase	COG1252	C	Energy production and conversion
Synpcc7942_0199	SYNPCC7942_RS01010	Chromosome	Non-essential	200426	201352	Reverse		DUF2231 domain-containing protein	COG4244	S	Function unknown
Synpcc7942_0200	SYNPCC7942_RS01015	Chromosome	Non-essential	201352	201888	Reverse		DUF2231 domain-containing protein	COG4244	S	Function unknown
Synpcc7942_0201	SYNPCC7942_RS01020	Chromosome	Non-essential	201889	202641	Reverse	ccoO	cytochrome c oxidase	COG2993	C	Energy production and conversion
Synpcc7942_0202	SYNPCC7942_RS01025	Chromosome	Non-essential	202638	204089	Reverse	ccoN	cytochrome c oxidase cbb3-type subunit 1	COG3278	C	Energy production and conversion
Synpcc7942_0203	SYNPCC7942_RS01030	Chromosome	Essential	204483	205589	Reverse	ribD	diaminohydroxyphosphoribosylaminopyrimidine deaminase /5-amino-6-5-phosphoribosylaminouracil reductase	COG0117;COG1985	H	Coenzyme transport and metabolism
Synpcc7942_0204	SYNPCC7942_RS01035	Chromosome	Non-essential	205582	206046	Reverse		DUF3122 domain-containing protein		Y	Not in COGs
Synpcc7942_0205	SYNPCC7942_RS01040	Chromosome	Beneficial	206198	207214	Forward		bifunctional NMN adenylyltransferase/nudix hydrolase	COG1051;COG1056	FH	Nucleotide transport and metabolism;Coenzyme transport and metabolism
Synpcc7942_0206	SYNPCC7942_RS01045	Chromosome	Non-essential	207362	208750	Forward		nicotinamide phosphoribosyltransferase	COG1488	H	Coenzyme transport and metabolism
Synpcc7942_0207	SYNPCC7942_RS14130	Chromosome	Non-essential	208813	208983	Forward		hypothetical protein		Y	Not in COGs
Synpcc7942_0208	SYNPCC7942_RS01055	Chromosome	Non-essential	209056	211827	Forward	pilF	Tfp pilus assembly protein PilF	COG0457;COG0859	RM	General function prediction only;Cell wall/membrane/envelope biogenesis
Synpcc7942_0209	SYNPCC7942_RS01060	Chromosome	Non-essential	211824	212450	Reverse	maf	septum formation protein Maf	COG0424	Q	Secondary metabolites biosynthesis, transport and catabolism
Synpcc7942_0210	SYNPCC7942_RS01065	Chromosome	Non-essential	212496	212897	Forward		hypothetical protein		Y	Not in COGs
Synpcc7942_0211	SYNPCC7942_RS01070	Chromosome	Essential	212909	214384	Forward	cobQ	cobalamin biosynthesis protein CobQ	COG1492	H	Coenzyme transport and metabolism
Synpcc7942_0212	SYNPCC7942_RS01075	Chromosome	Essential	214471	215559	Forward	aroC	chorismate synthase	COG0082	E	Amino acid transport and metabolism
Synpcc7942_0213	SYNPCC7942_RS01080	Chromosome	Non-essential	215643	216188	Reverse		hypothetical protein		Y	Not in COGs
Synpcc7942_0214	SYNPCC7942_RS01085	Chromosome	Non-essential	216509	217432	Forward		AEC family transporter	COG0679	R	General function prediction only
Synpcc7942_0215	SYNPCC7942_RS01090	Chromosome	Non-essential	217424	217813	Reverse		hypothetical protein	COG0494	V	Defense mechanisms
Synpcc7942_0216	SYNPCC7942_RS01095	Chromosome	Non-essential	217948	218964	Reverse		NADPH2 quinone reductase	COG0604	CR	Energy production and conversion;General function prediction only
Synpcc7942_0217	SYNPCC7942_RS01100	Chromosome	Non-essential	219113	219871	Forward		Phosphoglycolate phosphatase, HAD superfamily	COG0546	C	Energy production and conversion
Synpcc7942_0218	SYNPCC7942_RS01110	Chromosome	Ambiguous	220024	220191	Reverse		protochlorophyllide oxidoreductase		Y	Not in COGs
Synpcc7942_0219	SYNPCC7942_RS01115	Chromosome	Non-essential	220316	220636	Reverse		hypothetical protein		Y	Not in COGs
Synpcc7942_0220	SYNPCC7942_RS01120	Chromosome	Non-essential	220639	221397	Reverse	minD	MinD-like ATPase involved in chromosome partitioning or flagellar assembly	COG0455	DN	Cell cycle control, cell division, chromosome partitioning;Cell motility
Synpcc7942_0221	SYNPCC7942_RS01125	Chromosome	Non-essential	221498	222535	Forward	glk	glucokinase	COG0837	G	Carbohydrate transport and metabolism
Synpcc7942_0222	SYNPCC7942_RS01130	Chromosome	Essential	222532	223398	Forward		Nucleoside-diphosphate-sugar epimerase	COG0451	M	Cell wall/membrane/envelope biogenesis
Synpcc7942_0223	SYNPCC7942_RS01135	Chromosome	Non-essential	223395	223805	Reverse		hypothetical protein		Y	Not in COGs
Synpcc7942_0224	SYNPCC7942_RS01140	Chromosome	Ambiguous	223821	223961	Reverse	psbN	protein psbN		Y	Not in COGs
Synpcc7942_0225	SYNPCC7942_RS01145	Chromosome	Essential	224060	224263	Forward	psbH	photosystem II reaction center protein H		Y	Not in COGs
Synpcc7942_0226	SYNPCC7942_RS01150	Chromosome	Essential	224357	224632	Forward		preprotein translocase subunit TatA	COG1826	U	Intracellular trafficking, secretion, and vesicular transport
Synpcc7942_0227	SYNPCC7942_RS01155	Chromosome	Essential	224629	225255	Forward	pth	peptidyl-tRNA hydrolase	COG0193	J	Translation, ribosomal structure and biogenesis
Synpcc7942_0228	SYNPCC7942_RS01160	Chromosome	Non-essential	225284	225544	Forward		DUF3146 family protein		Y	Not in COGs
Synpcc7942_0229	SYNPCC7942_RS01165	Chromosome	Non-essential	225658	226221	Forward		hypothetical protein	COG2374	R	General function prediction only
Synpcc7942_0230	SYNPCC7942_RS01170	Chromosome	Non-essential	226263	227309	Reverse		hypothetical protein		Y	Not in COGs
Synpcc7942_0231	SYNPCC7942_RS01175	Chromosome	Non-essential	227407	227931	Reverse		acetyltransferase	COG1247	E	Amino acid transport and metabolism
Synpcc7942_0232	SYNPCC7942_RS01180	Chromosome	Essential	227939	229285	Reverse	aroA	3-phosphoshikimate 1-carboxyvinyltransferase	COG0128	E	Amino acid transport and metabolism
Synpcc7942_0233	SYNPCC7942_RS01185	Chromosome	Non-essential	229629	230054	Reverse		hypothetical protein		Y	Not in COGs
Synpcc7942_0234	SYNPCC7942_RS01190	Chromosome	Non-essential	230158	231063	Reverse		alpha/beta hydrolase	COG2267	I	Lipid transport and metabolism
Synpcc7942_0235	SYNPCC7942_RS01195	Chromosome	Non-essential	231162	231677	Forward		cyclic nucleotide-binding protein	COG0664	T	Signal transduction mechanisms
Synpcc7942_0236	SYNPCC7942_RS01200	Chromosome	Non-essential	232018	232557	Forward		cyclic nucleotide-binding protein	COG0664	T	Signal transduction mechanisms
Synpcc7942_0237	SYNPCC7942_RS01205	Chromosome	Non-essential	232565	233143	Reverse		hypothetical protein		Y	Not in COGs
Synpcc7942_0238	SYNPCC7942_RS01210	Chromosome	Non-essential	233143	234324	Reverse		hypothetical protein	COG2836	S	Function unknown
Synpcc7942_0239	SYNPCC7942_RS01215	Chromosome	Non-essential	234331	234669	Reverse	petJ	cytochrome C6 soluble cytochrome f	COG2010	C	Energy production and conversion
Synpcc7942_0240	SYNPCC7942_RS01220	Chromosome	Non-essential	234851	235342	Reverse	apcD	allophycocyanin alpha-B subunit apoprotein		Y	Not in COGs
Synpcc7942_0241	SYNPCC7942_RS01225	Chromosome	Non-essential	235487	236854	Forward	rumA	23S rRNA m5U-1939 methyltransferase	COG2265	J	Translation, ribosomal structure and biogenesis
Synpcc7942_0242	SYNPCC7942_RS01235	Chromosome	Non-essential	237166	238275	Reverse		calcium/sodium antiporter	COG0530	P	Inorganic ion transport and metabolism
Synpcc7942_0243	SYNPCC7942_RS01240	Chromosome	Non-essential	238379	238522	Reverse	hliC	high light inducible polypeptide HliC		Y	Not in COGs
Synpcc7942_0244	SYNPCC7942_RS01245	Chromosome	Non-essential	238622	241156	Reverse	glgP	glycogen/starch/alpha-glucan phosphorylase	COG0058	G	Carbohydrate transport and metabolism
Synpcc7942_0245	SYNPCC7942_RS01250	Chromosome	Non-essential	241168	242229	Reverse	gap1	glyceraldehyde-3-phosphate dehydrogese	COG0057	G	Carbohydrate transport and metabolism
Synpcc7942_0246	SYNPCC7942_RS01255	Chromosome	Non-essential	242421	243500	Forward		ABC-type amino acid transport/signal transduction system, periplasmic component/domain	COG0834	ET	Amino acid transport and metabolism;Signal transduction mechanisms
Synpcc7942_0247	SYNPCC7942_RS01260	Chromosome	Non-essential	243507	244640	Forward	bgtB	ABC-type amino acid transport system, permease component	COG4597	E	Amino acid transport and metabolism
Synpcc7942_0248	SYNPCC7942_RS01265	Chromosome	Non-essential	244642	245832	Forward		ABC-type amino acid transport system, permease component	COG0765	E	Amino acid transport and metabolism
Synpcc7942_0249	SYNPCC7942_RS01270	Chromosome	Non-essential	245851	246636	Forward	bgtA	ABC-type polar amino acid transport system, ATPase component	COG1126	E	Amino acid transport and metabolism
Synpcc7942_0250	SYNPCC7942_RS01275	Chromosome	Non-essential	246639	247106	Forward		Pentapeptide repeat-containing protein	COG1357	S	Function unknown
Synpcc7942_0251	SYNPCC7942_RS01280	Chromosome	Non-essential	247110	247880	Forward		DNA polymerase-3 subunit epsilon; 3'-5' exonuclease	COG2176	L	Replication, recombination and repair
Synpcc7942_0252	SYNPCC7942_RS01285	Chromosome	Non-essential	247909	248136	Reverse	cp12	hypothetical protein	COG0517	T	Signal transduction mechanisms
Synpcc7942_0253	SYNPCC7942_RS01290	Chromosome	Non-essential	248171	248629	Reverse		hypothetical protein		Y	Not in COGs
Synpcc7942_0254	SYNPCC7942_RS01295	Chromosome	Essential	248859	251429	Forward	gyrA	DNA gyrase subunit A	COG0188	L	Replication, recombination and repair
Synpcc7942_0255	SYNPCC7942_RS01300	Chromosome	Non-essential	251503	252783	Reverse		Predicted ATPase, AAA+ superfamily	COG2607	R	General function prediction only
Synpcc7942_0256	SYNPCC7942_RS01305	Chromosome	Non-essential	252903	254099	Forward	ama	amidohydrolase	COG1473	R	General function prediction only
Synpcc7942_0257	SYNPCC7942_RS01310	Chromosome	Essential	254096	254845	Reverse		membrane protein	COG1836	R	General function prediction only
Synpcc7942_0258	SYNPCC7942_RS01315	Chromosome	Non-essential	254894	255334	Forward		glyoxalase	COG3565	R	General function prediction only
Synpcc7942_0259	SYNPCC7942_RS01320	Chromosome	Non-essential	255474	255806	Forward		hypothetical protein		Y	Not in COGs
Synpcc7942_0260	SYNPCC7942_RS01325	Chromosome	Essential	255961	258435	Reverse	clpC	ATP-dependent Clp protease	COG0542	O	Posttranslational modification, protein turnover, chaperones
Synpcc7942_0261	SYNPCC7942_RS01330	Chromosome	Non-essential	258579	259178	Reverse	rimI	alanine acetyltransferase	COG0454;COG0456	KRJ	Transcription;General function prediction only;Translation, ribosomal structure and biogenesis
Synpcc7942_0262	SYNPCC7942_RS01335	Chromosome	Essential	259226	260620	Forward	lysA	diaminopimelate decarboxylase	COG0019	E	Amino acid transport and metabolism
Synpcc7942_0263	SYNPCC7942_RS01340	Chromosome	Non-essential	260700	261620	Forward		TIGR00159 family protein	COG1624	T	Signal transduction mechanisms
Synpcc7942_0264	SYNPCC7942_RS01345	Chromosome	Essential	261617	262372	Forward	uppS	UDP pyrophosphate synthase	COG0020	I	Lipid transport and metabolism
Synpcc7942_0265	SYNPCC7942_RS01350	Chromosome	Non-essential	262385	262660	Reverse		DUF3143 domain-containing protein		Y	Not in COGs
Synpcc7942_0266	SYNPCC7942_RS01355	Chromosome	Non-essential	262638	263195	Reverse	dnaJ4	molecular chaperone DnaJ	COG0484	O	Posttranslational modification, protein turnover, chaperones
Synpcc7942_0267	SYNPCC7942_RS01360	Chromosome	Non-essential	263757	264485	Forward	gidB	16S rRNA methyltransferase	COG0357	J	Translation, ribosomal structure and biogenesis
Synpcc7942_0268	SYNPCC7942_RS01365	Chromosome	Non-essential	264482	264964	Reverse		MEKHLA domain-containing protein		Y	Not in COGs
Synpcc7942_0269	SYNPCC7942_RS01370	Chromosome	Non-essential	264976	265935	Reverse		alpha/beta fold hydrolase	COG2267	I	Lipid transport and metabolism
Synpcc7942_0270	SYNPCC7942_RS01375	Chromosome	Non-essential	265957	267168	Forward		glycosyltransferase	COG0457;COG0463	RM	General function prediction only;Cell wall/membrane/envelope biogenesis
Synpcc7942_0271	SYNPCC7942_RS01380	Chromosome	Essential	267165	267896	Forward	cobA	uroporphyrinogen-III C-methyltransferase	COG0007	H	Coenzyme transport and metabolism
Synpcc7942_0272	SYNPCC7942_RS01385	Chromosome	Essential	267889	268683	Forward	hemD	uroporphyrinogen-III synthase	COG1587	H	Coenzyme transport and metabolism
Synpcc7942_0273	SYNPCC7942_RS01390	Chromosome	Essential	268662	269291	Forward	coaE	dephospho-CoA kinase	COG0237	H	Coenzyme transport and metabolism
Synpcc7942_0274	SYNPCC7942_RS01395	Chromosome	Essential	269329	269667	Forward		nucleotidyl transferase	COG1669	R	General function prediction only
Synpcc7942_0275	SYNPCC7942_RS01400	Chromosome	Non-essential	269657	269989	Forward		DUF86 domain-containing protein	COG2361	V	Defense mechanisms
Synpcc7942_0276	SYNPCC7942_RS01405	Chromosome	Non-essential	270001	271461	Reverse	glcD	glycolate oxidase subunit GlcD	COG0277	C	Energy production and conversion
Synpcc7942_0277	SYNPCC7942_RS01410	Chromosome	Essential	271493	273532	Reverse	ligA	NAD-dependent DNA ligase LigA	COG0272	L	Replication, recombination and repair
Synpcc7942_0278	SYNPCC7942_RS01415	Chromosome	Non-essential	273657	274154	Forward	hoxE	NADP-dependent nickel-iron dehydrogenase diaphorase component subunit HoxE	COG1905	C	Energy production and conversion
Synpcc7942_0279	SYNPCC7942_RS01420	Chromosome	Non-essential	274154	275758	Forward	hoxF	NADP-dependent nickel-iron dehydrogenase flavin-containing subunit	COG1894	C	Energy production and conversion
Synpcc7942_0280	SYNPCC7942_RS01425	Chromosome	Non-essential	275768	277033	Reverse	cinA	competence/damage-inducible protein cinA	COG1058;COG1546	LH	Replication, recombination and repair;Coenzyme transport and metabolism
Synpcc7942_0281	SYNPCC7942_RS01430	Chromosome	Essential	277043	278116	Reverse		glycosyl transferase	COG0472	M	Cell wall/membrane/envelope biogenesis
Synpcc7942_0282	SYNPCC7942_RS01435	Chromosome	Essential	278139	279422	Reverse	glyA	serine hydroxymethyltransferase	COG0112	E	Amino acid transport and metabolism
Synpcc7942_0283	SYNPCC7942_RS01440	Chromosome	Non-essential	279619	280623	Reverse		dihydrouridine synthase TIM-barrel protein nifR3	COG0042	J	Translation, ribosomal structure and biogenesis
Synpcc7942_0284	SYNPCC7942_RS01445	Chromosome	Essential	280701	281009	Forward	ccmK3	carbon dioxide-concentrating protein CcmK	COG4577	QC	Secondary metabolites biosynthesis, transport and catabolism;Energy production and conversion
Synpcc7942_0285	SYNPCC7942_RS01450	Chromosome	Essential	281054	281395	Forward	ccmK4	chain a, carbon dioxide-concentrating protein CcmK	COG4577	QC	Secondary metabolites biosynthesis, transport and catabolism;Energy production and conversion
Synpcc7942_0286	SYNPCC7942_RS01455	Chromosome	Non-essential	281480	281842	Forward		protein of unknown function DUF1823		Y	Not in COGs
Synpcc7942_0287	SYNPCC7942_RS13610	Chromosome	Non-essential	281897	282592	Forward		potassium channel family protein	COG1340	S	Function unknown
Synpcc7942_0288	SYNPCC7942_RS01465	Chromosome	Essential	282604	283962	Reverse	glmU	bifunctional N-acetylglucosamine-1-phosphate uridyltransferase/glucosamine-1-phosphate acetyltransferase	COG1207	M	Cell wall/membrane/envelope biogenesis
Synpcc7942_0289	SYNPCC7942_RS01470	Chromosome	Essential	284148	286994	Forward	secA	preprotein translocase subunit SecA	COG0653	U	Intracellular trafficking, secretion, and vesicular transport
Synpcc7942_0290	SYNPCC7942_RS01475	Chromosome	Essential	287003	288139	Forward	pyrD	dihydroorotate oxidase A	COG0167	F	Nucleotide transport and metabolism
Synpcc7942_0291	SYNPCC7942_RS01485	Chromosome	Non-essential	288312	288530	Forward		Protein of unknown function DUF2555	COG3536	S	Function unknown
Synpcc7942_0292	SYNPCC7942_RS01490	Chromosome	Essential	288534	289760	Forward	dfp	Phosphopantothenate-cysteine ligase /Phosphopantothenoylcysteine decarboxylase	COG0452	H	Coenzyme transport and metabolism
Synpcc7942_0293	SYNPCC7942_RS01495	Chromosome	Non-essential	289757	290095	Reverse		hypothetical protein		Y	Not in COGs
Synpcc7942_0294	SYNPCC7942_RS01500	Chromosome	Beneficial	290394	291227	Forward	psbO	Photosystem II manganese-stabilizing polypeptide		Y	Not in COGs
Synpcc7942_0295	SYNPCC7942_RS01505	Chromosome	Beneficial	291417	292604	Forward	sat	sulfate adenylyltransferase	COG2046	P	Inorganic ion transport and metabolism
Synpcc7942_0296	SYNPCC7942_RS01510	Chromosome	Beneficial	292726	294765	Forward		caspase family protein	COG4249	R	General function prediction only
Synpcc7942_0297	SYNPCC7942_RS01515	Chromosome	Essential	294872	296713	Forward	ftsH	cell division protein FtsH	COG0465	O	Posttranslational modification, protein turnover, chaperones
Synpcc7942_0298	SYNPCC7942_RS01520	Chromosome	Essential	296980	297627	Reverse		rod shape-determining protein MreD	COG2891	M	Cell wall/membrane/envelope biogenesis
Synpcc7942_0299	SYNPCC7942_RS01525	Chromosome	Essential	297624	298373	Reverse	mreC	rod shape-determining protein MreC	COG1792	DZ	Cell cycle control, cell division, chromosome partitioning;Cytoskeleton
Synpcc7942_0300	SYNPCC7942_RS01530	Chromosome	Essential	298398	299435	Reverse	mreB	rod shape-determining protein MreB	COG1077	DZ	Cell cycle control, cell division, chromosome partitioning;Cytoskeleton
Synpcc7942_0301	SYNPCC7942_RS01535	Chromosome	Ambiguous	299628	299990	Forward	ssb	single-stranded DNA-binding protein	COG0629	L	Replication, recombination and repair
Synpcc7942_0302	SYNPCC7942_RS01540	Chromosome	Non-essential	300008	301447	Reverse	ComEA	competence protein ComE	COG1502	I	Lipid transport and metabolism
Synpcc7942_0303	SYNPCC7942_RS01545	Chromosome	Non-essential	301609	302697	Forward		potassium transporter TrkA	COG1226	P	Inorganic ion transport and metabolism
Synpcc7942_0304	SYNPCC7942_RS01550	Chromosome	Non-essential	302833	303480	Forward		hypothetical protein	COG5031	H	Coenzyme transport and metabolism
Synpcc7942_0305	SYNPCC7942_RS01555	Chromosome	Non-essential	303815	304045	Forward		addiction module component		Y	Not in COGs
Synpcc7942_0306	SYNPCC7942_RS01560	Chromosome	Non-essential	304042	304332	Forward	chlP	type II toxin-antitoxin system RelE/ParE family toxin	COG3668	X	Mobilome; prophages, transposons
Synpcc7942_0307	SYNPCC7942_RS01565	Chromosome	Non-essential	304710	305936	Reverse	napA	sodium proton antiporter	COG0475	P	Inorganic ion transport and metabolism
Synpcc7942_0308	SYNPCC7942_RS01570	Chromosome	Non-essential	305969	307108	Reverse	chpX	CO2 hydration protein	COG2441	R	General function prediction only
Synpcc7942_0309	SYNPCC7942_RS01575	Chromosome	Non-essential	307139	309043	Reverse	ndhF4	NADPH-quinone oxidoreductase subunit 5	COG1009	C	Energy production and conversion
Synpcc7942_0310	SYNPCC7942_RS01580	Chromosome	Essential	309473	310417	Reverse	ispE	4-diphosphocytidyl-2-C-methyl-D-erythritol kinase	COG1947	I	Lipid transport and metabolism
Synpcc7942_0311	SYNPCC7942_RS01585	Chromosome	Non-essential	310414	311253	Reverse	ksgA	dimethyladenosine transferase	COG0030	J	Translation, ribosomal structure and biogenesis
Synpcc7942_0312	SYNPCC7942_RS01590	Chromosome	Non-essential	311280	311708	Reverse		putative endonuclease	COG0792	L	Replication, recombination and repair
Synpcc7942_0313	SYNPCC7942_RS01595	Chromosome	Non-essential	311762	312274	Forward		Pentapeptide repeat-containing protein	COG1357	S	Function unknown
Synpcc7942_0314	SYNPCC7942_RS01600	Chromosome	Non-essential	312403	313032	Reverse		succinate dehydrogenase subunit C		Y	Not in COGs
Synpcc7942_0315	SYNPCC7942_RS01605	Chromosome	Essential	313079	314374	Reverse	purB	adenylosuccinate lyase	COG0015	F	Nucleotide transport and metabolism
Synpcc7942_0316	SYNPCC7942_RS01610	Chromosome	Non-essential	314432	314623	Reverse	digD	hypothetical protein		Y	Not in COGs
Synpcc7942_0317	SYNPCC7942_RS01615	Chromosome	Non-essential	314897	315355	Forward		hypothetical protein		Y	Not in COGs
Synpcc7942_0318	SYNPCC7942_RS01620	Chromosome	Non-essential	315642	316097	Forward		hypothetical protein		Y	Not in COGs
Synpcc7942_0319	SYNPCC7942_RS01625	Chromosome	Non-essential	316162	316980	Forward		TlyA family RNA methyltransferase/putative hemolysin	COG1189	J	Translation, ribosomal structure and biogenesis
Synpcc7942_0320	SYNPCC7942_RS01630	Chromosome	Essential	317010	318008	Forward	galE	UDP-galactose-4-epimerase	COG1087	M	Cell wall/membrane/envelope biogenesis
Synpcc7942_0321	SYNPCC7942_RS01635	Chromosome	Essential	318147	318485	Reverse	glnB	nitrogen regulatory protein P-II family	COG0347	TE	Signal transduction mechanisms;Amino acid transport and metabolism
Synpcc7942_0322	SYNPCC7942_RS01640	Chromosome	Essential	318679	320049	Reverse	ycf44	cytochrome C biogenesis protein CcsB	COG1333	CO	Energy production and conversion;Posttranslational modification, protein turnover, chaperones
Synpcc7942_0323	SYNPCC7942_RS01645	Chromosome	Essential	320046	320804	Reverse	ccdA	cytochrome C biogenesis protein	COG0785	CO	Energy production and conversion;Posttranslational modification, protein turnover, chaperones
Synpcc7942_0324	SYNPCC7942_RS01650	Chromosome	Essential	320824	322008	Reverse	ftsW	cell division protein FtsW	COG0772	D	Cell cycle control, cell division, chromosome partitioning
Synpcc7942_0325	SYNPCC7942_RS01655	Chromosome	Ambiguous	322093	322296	Reverse	apcC	phycobilisome core linker protein		Y	Not in COGs
Synpcc7942_0326	SYNPCC7942_RS01660	Chromosome	Essential	322388	322873	Reverse	apcB	allophycocyanin beta subunit apoprotein		Y	Not in COGs
Synpcc7942_0327	SYNPCC7942_RS01665	Chromosome	Essential	322930	323415	Reverse	apcA	allophycocyanin alpha subunit apoprotein		Y	Not in COGs
Synpcc7942_0328	SYNPCC7942_RS01670	Chromosome	Essential	323781	325898	Reverse	apcE	phycobilisome core-membrane linker protein	COG0448	G	Carbohydrate transport and metabolism
Synpcc7942_0329	SYNPCC7942_RS01675	Chromosome	Non-essential	326113	327357	Forward		methyltransferase domain-containing protein	COG2227	H	Coenzyme transport and metabolism
Synpcc7942_0330	SYNPCC7942_RS01680	Chromosome	Essential	327394	327900	Forward	atp1	ATP synthase subunit I		Y	Not in COGs
Synpcc7942_0331	SYNPCC7942_RS01685	Chromosome	Essential	327956	328711	Forward	atpI	ATP synthase F0F1 subunit A	COG0356	C	Energy production and conversion
Synpcc7942_0332	SYNPCC7942_RS01690	Chromosome	Essential	328854	329099	Forward	atpH	ATP F0F1 synthase subunit C	COG0636	C	Energy production and conversion
Synpcc7942_0333	SYNPCC7942_RS01695	Chromosome	Essential	329244	329720	Forward	atpG	ATP synthase F0F1 subunit B'	COG0711	C	Energy production and conversion
Synpcc7942_0334	SYNPCC7942_RS01700	Chromosome	Essential	329764	330279	Forward	atpF	ATP synthase F0F1 subunit B	COG0711	C	Energy production and conversion
Synpcc7942_0335	SYNPCC7942_RS01705	Chromosome	Essential	330289	330831	Forward	atpD	ATP synthase F0F1 subunit delta	COG0712	C	Energy production and conversion
Synpcc7942_0336	SYNPCC7942_RS01710	Chromosome	Essential	330878	332395	Forward	atpA	ATP F0F1 synthase subunit alpha	COG0056	C	Energy production and conversion
Synpcc7942_0337	SYNPCC7942_RS01715	Chromosome	Essential	332458	333408	Forward	atpC	ATP synthase F0F1 subunit gamma	COG0224	C	Energy production and conversion
Synpcc7942_0338	SYNPCC7942_RS01720	Chromosome	Non-essential	333517	333834	Forward	petF	2Fe-2S-binding protein	COG1018	C	Energy production and conversion
Synpcc7942_0339	SYNPCC7942_RS01730	Chromosome	Beneficial	333995	335074	Forward		Protein of unknown function DUF3326	COG0388	C	Energy production and conversion
Synpcc7942_0340	SYNPCC7942_RS01735	Chromosome	Non-essential	335071	335652	Forward		CPBP family intramembrane metalloprotease	COG1266	O	Posttranslational modification, protein turnover, chaperones
Synpcc7942_0341	SYNPCC7942_RS01740	Chromosome	Non-essential	335633	336205	Forward		hypothetical protein		Y	Not in COGs
Synpcc7942_0342	SYNPCC7942_RS01745	Chromosome	Non-essential	336363	336590	Forward		hypothetical protein		Y	Not in COGs
Synpcc7942_0343	SYNPCC7942_RS01750	Chromosome	Beneficial	336654	337055	Forward	psb27	photosystem II Psb27 protein		Y	Not in COGs
Synpcc7942_0344	SYNPCC7942_RS01755	Chromosome	Non-essential	337408	338451	Reverse		Peptidase family M23	COG0739	M	Cell wall/membrane/envelope biogenesis
Synpcc7942_0345	SYNPCC7942_RS01760	Chromosome	Essential	338536	339306	Reverse	birA	biotin--acetyl-CoA-carboxylase ligase	COG0340	H	Coenzyme transport and metabolism
Synpcc7942_0346	SYNPCC7942_RS01765	Chromosome	Beneficial	339352	340131	Forward		peptidoglycan editing factor PgeF	COG1496	P	Inorganic ion transport and metabolism
Synpcc7942_0347	SYNPCC7942_RS14135	Chromosome	Non-essential	340288	340452	Forward		hypothetical protein		Y	Not in COGs
Synpcc7942_0348	SYNPCC7942_RS01770	Chromosome	Essential	340698	341768	Reverse	recA	RecA protein	COG0468	L	Replication, recombination and repair
Synpcc7942_0349	SYNPCC7942_RS01775	Chromosome	Non-essential	341883	342443	Reverse		Protein of unknown function DUF3611	COG3038	C	Energy production and conversion
Synpcc7942_0350	SYNPCC7942_RS01780	Chromosome	Non-essential	342880	343671	Forward		ATP-binding cassette domain-containing protein	COG1127	M	Cell wall/membrane/envelope biogenesis
Synpcc7942_0351	SYNPCC7942_RS01785	Chromosome	Non-essential	343699	344832	Forward	ycf22	phospholipid/cholesterol/gamma-HCH transport system substrate-binding protein	COG1463	M	Cell wall/membrane/envelope biogenesis
Synpcc7942_0352	SYNPCC7942_RS01790	Chromosome	Non-essential	344823	345350	Reverse		peptide-methionine R-S-oxide reductase	COG0229	O	Posttranslational modification, protein turnover, chaperones
Synpcc7942_0353	SYNPCC7942_RS01795	Chromosome	Non-essential	345470	346432	Forward		bile acid Na symporter, BASS family	COG0385	R	General function prediction only
Synpcc7942_0354	SYNPCC7942_RS01800	Chromosome	Non-essential	346832	348460	Reverse	bgl	beta-glucosidase	COG1472	G	Carbohydrate transport and metabolism
Synpcc7942_0355	SYNPCC7942_RS01805	Chromosome	Non-essential	348457	348870	Reverse	rbfA	ribosome-binding factor A	COG0858	J	Translation, ribosomal structure and biogenesis
Synpcc7942_0356	SYNPCC7942_RS01810	Chromosome	Ambiguous	348922	349146	Reverse	ycf33	Protein of unknown function DUF751		Y	Not in COGs
Synpcc7942_0357	SYNPCC7942_RS01820	Chromosome	Essential	349875	351278	Reverse	ictB	putative inorganic carbon hco3- transporter	COG3307	M	Cell wall/membrane/envelope biogenesis
Synpcc7942_0358	SYNPCC7942_RS01825	Chromosome	Non-essential	351309	351950	Reverse	dc13	tRNA guanine-N7--methyltransferase	COG0220	J	Translation, ribosomal structure and biogenesis
Synpcc7942_0359	SYNPCC7942_RS01830	Chromosome	Non-essential	352026	353207	Forward		3',5'-cyclic AMP phosphodiesterase CpdA	COG1409	T	Signal transduction mechanisms
Synpcc7942_0360	SYNPCC7942_RS01835	Chromosome	Non-essential	353103	354299	Reverse		Small ligand-binding sensory domain FIST	COG4398	T	Signal transduction mechanisms
Synpcc7942_0361	SYNPCC7942_RS01840	Chromosome	Non-essential	354532	354759	Forward	cp12	CP12 domain-containing protein	COG0517	T	Signal transduction mechanisms
Synpcc7942_0362	SYNPCC7942_RS01845	Chromosome	Beneficial	354884	355483	Forward		Protein of unknown function DUF3177		Y	Not in COGs
Synpcc7942_0363	SYNPCC7942_RS01850	Chromosome	Non-essential	355509	355793	Forward		hypothetical protein		Y	Not in COGs
Synpcc7942_0364	SYNPCC7942_RS01855	Chromosome	Non-essential	355865	356416	Forward		phycobiliprotein lyase		Y	Not in COGs
Synpcc7942_0365	SYNPCC7942_RS01860	Chromosome	Non-essential	356676	357305	Forward	cheY	response regulator; cheY family	COG2199;COG3706	TK	Signal transduction mechanisms;Transcription
Synpcc7942_0366	SYNPCC7942_RS01865	Chromosome	Non-essential	357549	359732	Forward	ltnT	sulfate permease, SulP family	COG0659	P	Inorganic ion transport and metabolism
Synpcc7942_0367	SYNPCC7942_RS01870	Chromosome	Non-essential	359767	360690	Reverse		bile acid Na symporter, BASS family	COG0385	R	General function prediction only
Synpcc7942_0368	SYNPCC7942_RS01875	Chromosome	Non-essential	360828	362063	Forward	xseA	Exodeoxyribonuclease VII large subunit	COG1570	L	Replication, recombination and repair
Synpcc7942_0369	SYNPCC7942_RS01880	Chromosome	Non-essential	362147	363601	Forward	aoxB	monoamine oxidase	COG1231	E	Amino acid transport and metabolism
Synpcc7942_0370	SYNPCC7942_RS01885	Chromosome	Non-essential	363763	365067	Forward	metY	O-acetylhomoserine sulfhydrylase	COG2873	E	Amino acid transport and metabolism
Synpcc7942_0371	SYNPCC7942_RS01890	Chromosome	Non-essential	365116	366015	Forward	metA	homoserine O-succinyltransferase	COG1897	E	Amino acid transport and metabolism
Synpcc7942_0372	SYNPCC7942_RS13670	Chromosome	Non-essential	366053	366853	Forward		hypothetical protein	COG1708	R	General function prediction only
Synpcc7942_0373	SYNPCC7942_RS01900	Chromosome	Non-essential	366738	368024	Reverse		Ribosomal protein L16 Arg81 hydroxylase, contains JmjC domain	COG2850	J	Translation, ribosomal structure and biogenesis
Synpcc7942_0374	SYNPCC7942_RS01905	Chromosome	Essential	368290	368574	Reverse		hypothetical protein		Y	Not in COGs
Synpcc7942_0375	SYNPCC7942_RS01910	Chromosome	Non-essential	368929	370344	Reverse	ymxG	zinc protease	COG0612	R	General function prediction only
Synpcc7942_0376	SYNPCC7942_RS01915	Chromosome	Non-essential	370341	371867	Reverse	pqqE	zinc protease	COG0612	R	General function prediction only
Synpcc7942_0377	SYNPCC7942_RS01920	Chromosome	Non-essential	371868	372206	Reverse	rpoD4	RNA polymerase sigma factor RpoD4		Y	Not in COGs
Synpcc7942_0378	SYNPCC7942_RS01925	Chromosome	Non-essential	372532	373326	Forward	ycf63	phospholipid/cholesterol/gamma-HCH transport system permease protein	COG0767	M	Cell wall/membrane/envelope biogenesis
Synpcc7942_0379	SYNPCC7942_RS01930	Chromosome	Non-essential	373380	373763	Forward		Protein of unknown function DUF3119		Y	Not in COGs
Synpcc7942_0380	SYNPCC7942_RS01935	Chromosome	Essential	373785	374828	Forward		Protein of unknown function DUF3086	COG5217	Y	Not in COGs
Synpcc7942_0381	SYNPCC7942_RS01945	Chromosome	Non-essential	375032	375346	Reverse		DUF2752 domain-containing protein		Y	Not in COGs
Synpcc7942_0382	SYNPCC7942_RS01950	Chromosome	Non-essential	375456	375722	Reverse		TM2 domain-containing protein	COG2314	R	General function prediction only
Synpcc7942_0383	SYNPCC7942_RS01955	Chromosome	Non-essential	375762	376448	Reverse		hypothetical protein	COG5523	S	Function unknown
Synpcc7942_0384	SYNPCC7942_RS01960	Chromosome	Non-essential	376527	377237	Reverse		hypothetical protein	COG5523	S	Function unknown
Synpcc7942_0385	SYNPCC7942_RS01965	Chromosome	Essential	377321	378694	Reverse	chlP	geranylgeranyl reductase	COG0644	C	Energy production and conversion
Synpcc7942_0386	SYNPCC7942_RS01970	Chromosome	Essential	378981	380390	Forward		conserved hypothetical protein, cofD-related	COG0391	GH	Carbohydrate transport and metabolism;Coenzyme transport and metabolism
Synpcc7942_0387	SYNPCC7942_RS01975	Chromosome	Ambiguous	380395	380901	Forward		tRNA threonylcarbamoyladenosine biosynthesis protein TsaE	COG0802	J	Translation, ribosomal structure and biogenesis
Synpcc7942_0388	SYNPCC7942_RS01980	Chromosome	Beneficial	380870	381991	Reverse	rfaG	Glycosyltransferase involved in cell wall bisynthesis	COG0438	M	Cell wall/membrane/envelope biogenesis
Synpcc7942_0389	SYNPCC7942_RS01985	Chromosome	Non-essential	382085	382285	Forward		hypothetical protein		Y	Not in COGs
Synpcc7942_0390	SYNPCC7942_RS01990	Chromosome	Non-essential	382303	383454	Reverse	chrA	chromate transporter	COG2059	P	Inorganic ion transport and metabolism
Synpcc7942_0391	SYNPCC7942_RS01995	Chromosome	Non-essential	383545	385125	Reverse		Predicted dienelactone hydrolase	COG4188	R	General function prediction only
Synpcc7942_0392	SYNPCC7942_RS02000	Chromosome	Non-essential	385350	386528	Reverse	mltA	murein transglycosylase	COG2821	M	Cell wall/membrane/envelope biogenesis
Synpcc7942_0393	SYNPCC7942_RS02005	Chromosome	Essential	386677	387357	Forward		Protein of unknown function DUF2993		Y	Not in COGs
Synpcc7942_0394	SYNPCC7942_RS02010	Chromosome	Non-essential	387354	388220	Reverse	cdsA	phosphatidate cytidylyltransferase	COG4589	R	General function prediction only
Synpcc7942_0395	SYNPCC7942_RS02015	Chromosome	Non-essential	388494	389618	Forward		hypothetical protein	COG2963	X	Mobilome; prophages, transposons
Synpcc7942_0396	SYNPCC7942_RS02020	Chromosome	Essential	389953	391494	Forward	purH	IMP cyclohydrolase /phosphoribosylaminoimidazolecarboxamide formyltransferase	COG0138	F	Nucleotide transport and metabolism
Synpcc7942_0397	SYNPCC7942_RS02025	Chromosome	Non-essential	391532	392923	Forward	lim17	Alkaline and neutral invertase	COG3408	G	Carbohydrate transport and metabolism
Synpcc7942_0398	SYNPCC7942_RS02030	Chromosome	Non-essential	392990	393448	Forward		Protein of unknown function DUF4079		Y	Not in COGs
Synpcc7942_0399	SYNPCC7942_RS02035	Chromosome	Beneficial	393793	394545	Reverse		L-ascorbate metabolism protein UlaG, beta-lactamase superfamily	COG2220	G	Carbohydrate transport and metabolism
Synpcc7942_0400	SYNPCC7942_RS02040	Chromosome	Essential	394579	395181	Reverse	trpG	anthranilate synthase, component II	COG0512	EH	Amino acid transport and metabolism;Coenzyme transport and metabolism
Synpcc7942_0401	SYNPCC7942_RS02045	Chromosome	Beneficial	395246	395731	Reverse	dgkA	diacylglycerol kinase family protein	COG0818	I	Lipid transport and metabolism
Synpcc7942_0402	SYNPCC7942_RS02050	Chromosome	Essential	396872	397396	Reverse		probable rRNA maturation factor	COG0319	J	Translation, ribosomal structure and biogenesis
Synpcc7942_0403	SYNPCC7942_RS02055	Chromosome	Non-essential	397398	397577	Reverse		Protein of unknown function DUF3285		Y	Not in COGs
Synpcc7942_0404	SYNPCC7942_RS02060	Chromosome	Essential	397595	398662	Reverse	prfB	bacterial peptide chain release factor 2 bRF-2	COG1186	J	Translation, ribosomal structure and biogenesis
Synpcc7942_0405	SYNPCC7942_RS02065	Chromosome	Essential	398870	399868	Forward	holA	DNA polymerase III, delta subunit	COG1466	L	Replication, recombination and repair
Synpcc7942_0406	SYNPCC7942_RS02070	Chromosome	Essential	399953	400354	Forward		protein of unknown function DUF4168		Y	Not in COGs
Synpcc7942_0407	SYNPCC7942_RS02075	Chromosome	Non-essential	400429	400671	Reverse	psaK1	Photosystem I reaction center subunit PsaK		Y	Not in COGs
Synpcc7942_0408	SYNPCC7942_RS02080	Chromosome	Essential	400768	401421	Forward	trpF	phosphoribosylanthranilate isomerase	COG0135	E	Amino acid transport and metabolism
Synpcc7942_0409	SYNPCC7942_RS02085	Chromosome	Essential	401464	401748	Reverse		hypothetical protein		Y	Not in COGs
Synpcc7942_0410	SYNPCC7942_RS02090	Chromosome	Essential	401750	402022	Reverse		Ribonuclease toxin, BrnT, of type II toxin-antitoxin system	COG2929	S	Function unknown
Synpcc7942_0411	SYNPCC7942_RS02095	Chromosome	Essential	402191	402991	Reverse	trpA	tryptophan synthase, alpha chain	COG0159	E	Amino acid transport and metabolism
Synpcc7942_0412	SYNPCC7942_RS02100	Chromosome	Non-essential	403022	403351	Reverse		Protein of unknown function DUF3007		Y	Not in COGs
Synpcc7942_0413	SYNPCC7942_RS02105	Chromosome	Non-essential	403352	403564	Reverse	ndhL	NADPH-quinone oxidoreductase		Y	Not in COGs
Synpcc7942_0414	SYNPCC7942_RS02115	Chromosome	Non-essential	404016	405188	Forward		Uncharacterized conserved protein, DUF39 family	COG1900	E	Amino acid transport and metabolism
Synpcc7942_0415	SYNPCC7942_RS02120	Chromosome	Non-essential	405168	406145	Reverse		Pentapeptide repeat-containing protein	COG1357	S	Function unknown
Synpcc7942_0416	SYNPCC7942_RS02125	Chromosome	Non-essential	406431	406772	Forward		hypothetical protein		Y	Not in COGs
Synpcc7942_0417	SYNPCC7942_RS02130	Chromosome	Non-essential	406851	408359	Forward		AAA -type ATPase, SpoVK/Ycf46/Vps4 family	COG0464	MDT	Cell wall/membrane/envelope biogenesis;Cell cycle control, cell division, chromosome partitioning;Signal transduction mechanisms
Synpcc7942_0418	SYNPCC7942_RS02135	Chromosome	Non-essential	408494	408844	Forward		Protein of unknown function DUF1257		Y	Not in COGs
Synpcc7942_0419	SYNPCC7942_RS02140	Chromosome	Essential	408941	409903	Reverse	bioB	biotin synthase	COG0502	H	Coenzyme transport and metabolism
Synpcc7942_0420	SYNPCC7942_RS02145	Chromosome	Non-essential	409951	411516	Reverse		hypothetical protein	COG0212	H	Coenzyme transport and metabolism
Synpcc7942_0421	SYNPCC7942_RS02150	Chromosome	Non-essential	411548	411946	Reverse		MAPEG domain containing protein	COG3788	S	Function unknown
Synpcc7942_0422	SYNPCC7942_RS02155	Chromosome	Non-essential	412147	413289	Forward		hypothetical protein		Y	Not in COGs
Synpcc7942_0423	SYNPCC7942_RS02160	Chromosome	Non-essential	413396	413614	Reverse		hypothetical protein		Y	Not in COGs
Synpcc7942_0424	SYNPCC7942_RS02165	Chromosome		413873	414955	Forward	psbAI	photosystem II P680 reaction center D1 protein		Y	Not in COGs
Synpcc7942_0425	SYNPCC7942_RS02170	Chromosome	Non-essential	415064	415441	Reverse		Protein of unknown function DUF760		Y	Not in COGs
Synpcc7942_0426	SYNPCC7942_RS02175	Chromosome	Non-essential	415535	416086	Reverse	scpB	segregation and condensation protein B	COG1386	K	Transcription
Synpcc7942_0427	SYNPCC7942_RS02180	Chromosome	Non-essential	416103	416951	Reverse		ABC-2 type transport system ATP-binding protein	COG1131	V	Defense mechanisms
Synpcc7942_0428	SYNPCC7942_RS02185	Chromosome	Beneficial	416982	418610	Reverse	leuA	2-isopropylmalate synthase	COG0119	E	Amino acid transport and metabolism
Synpcc7942_0429	SYNPCC7942_RS02190	Chromosome	Non-essential	418681	419283	Reverse		hypothetical protein		Y	Not in COGs
Synpcc7942_0430	SYNPCC7942_RS02195	Chromosome	Essential	419382	421292	Forward	dxs	1-deoxy-D-xylulose-5-phosphate synthase	COG1154	HI	Coenzyme transport and metabolism;Lipid transport and metabolism
Synpcc7942_0431	SYNPCC7942_RS02200	Chromosome	Non-essential	421289	422557	Forward		FAD-dependent oxidoreductase	COG0644	C	Energy production and conversion
Synpcc7942_0432	SYNPCC7942_RS02205	Chromosome	Non-essential	422547	423245	Forward		D-alanyl-D-alanine dipeptidase	COG2173	M	Cell wall/membrane/envelope biogenesis
Synpcc7942_0433	SYNPCC7942_RS02210	Chromosome	Non-essential	423632	424840	Forward		hypothetical protein		Y	Not in COGs
Synpcc7942_0434	SYNPCC7942_RS02220	Chromosome	Non-essential	425057	426064	Forward		permease	COG0701	S	Function unknown
Synpcc7942_0435	SYNPCC7942_RS02225	Chromosome	Non-essential	426075	426830	Forward		uncharacterized membrane protein	COG3689	S	Function unknown
Synpcc7942_0436	SYNPCC7942_RS02230	Chromosome	Non-essential	426845	427150	Forward		HNH endonuclease	COG1403	V	Defense mechanisms
Synpcc7942_0437	SYNPCC7942_RS02240	Chromosome	Non-essential	427463	428029	Forward		glutathione peroxidase	COG4469	R	General function prediction only
Synpcc7942_0438	SYNPCC7942_RS13920	Chromosome	Non-essential	427989	428495	Forward		hypothetical protein		Y	Not in COGs
Synpcc7942_0439	SYNPCC7942_RS02245	Chromosome	Essential	428611	429300	Reverse	chlM	Mg-protoporphyrin IX methyltransferase	COG2227	H	Coenzyme transport and metabolism
Synpcc7942_0440	SYNPCC7942_RS02250	Chromosome	Essential	429346	430560	Reverse	nagA	N-acetylglucosamine-6-phosphate deacetylase	COG1820	G	Carbohydrate transport and metabolism
Synpcc7942_0441	SYNPCC7942_RS02255	Chromosome	Ambiguous	430628	431191	Forward	purE	5-carboxyaminoimidazole ribonucleotide mutase	COG0041	F	Nucleotide transport and metabolism
Synpcc7942_0442	SYNPCC7942_RS02260	Chromosome	Non-essential	431458	432951	Forward	amt1	ammonium transporter	COG0004	P	Inorganic ion transport and metabolism
Synpcc7942_0443	SYNPCC7942_RS02265	Chromosome	Non-essential	433076	434317	Reverse		S-layer homology domain-containing protein	COG2948	U	Intracellular trafficking, secretion, and vesicular transport
Synpcc7942_0444	SYNPCC7942_RS02270	Chromosome	Non-essential	434357	435040	Reverse		TrbI/VirB10 family protein	COG2948	U	Intracellular trafficking, secretion, and vesicular transport
Synpcc7942_0445	SYNPCC7942_RS02275	Chromosome	Non-essential	435383	436438	Reverse	oppC	ABC-type dipeptide/oligopeptide/nickel transportsystems permease components-like protein	COG1173	EP	Amino acid transport and metabolism;Inorganic ion transport and metabolism
Synpcc7942_0446	SYNPCC7942_RS02280	Chromosome	Essential	436519	436821	Reverse	rpsN	30S ribosomal protein S14	COG0199	J	Translation, ribosomal structure and biogenesis
Synpcc7942_0447	SYNPCC7942_RS02285	Chromosome	Non-essential	436851	437537	Reverse	nth	D-apurinic or apyrimidinic site lyase / endonuclease III	COG0177	L	Replication, recombination and repair
Synpcc7942_0448	SYNPCC7942_RS02290	Chromosome	Non-essential	437534	438628	Reverse		RIP metalloprotease RseP	COG0750	OK	Posttranslational modification, protein turnover, chaperones;Transcription
Synpcc7942_0449	SYNPCC7942_RS02295	Chromosome	Essential	438675	439961	Reverse	serS	serine--tRNA ligase	COG0172	J	Translation, ribosomal structure and biogenesis
Synpcc7942_0450	SYNPCC7942_RS02300	Chromosome	Essential	440050	440295	Reverse	nifU	nitrogen fixation protein NifU family protein	COG0694	O	Posttranslational modification, protein turnover, chaperones
Synpcc7942_0451	SYNPCC7942_RS02305	Chromosome	Non-essential	440670	441299	Forward		esterase	COG0400	R	General function prediction only
Synpcc7942_0452	SYNPCC7942_RS02310	Chromosome	Non-essential	441357	441728	Reverse		Protein of unknown function DUF3155		Y	Not in COGs
Synpcc7942_0453	SYNPCC7942_RS02315	Chromosome	Essential	442022	443236	Forward		GAF sensor signal transduction histidine kinase	COG0642;COG2205	T	Signal transduction mechanisms
Synpcc7942_0454	SYNPCC7942_RS02320	Chromosome	Essential	443217	443972	Reverse	cobS	cobalamin-5'-phosphate synthase	COG0368	H	Coenzyme transport and metabolism
Synpcc7942_0455	SYNPCC7942_RS02325	Chromosome	Beneficial	444001	445155	Forward	tgt	tRNA-guanine transglycosylase	COG0343	J	Translation, ribosomal structure and biogenesis
Synpcc7942_0456	SYNPCC7942_RS13675	Chromosome	Ambiguous	445209	445346	Forward	psbK	photosystem II reaction center protein K		Y	Not in COGs
Synpcc7942_0457	SYNPCC7942_RS02330	Chromosome	Non-essential	445562	446179	Forward		hypothetical protein		Y	Not in COGs
Synpcc7942_0458	SYNPCC7942_RS02335	Chromosome	Non-essential	446215	447051	Reverse	fghA	S-formylglutathione hydrolase	COG0627	V	Defense mechanisms
Synpcc7942_0459	SYNPCC7942_RS02340	Chromosome	Non-essential	447057	448166	Reverse		S-hydroxymethylglutathione dehydrogenase / alcohol dehydrogenase	COG1062	C	Energy production and conversion
Synpcc7942_0460	SYNPCC7942_RS02345	Chromosome	Non-essential	448306	448779	Reverse		Acetyltransferase GNAT family protein	COG0454;COG0456	KRJ	Transcription;General function prediction only;Translation, ribosomal structure and biogenesis
Synpcc7942_0461	SYNPCC7942_RS02350	Chromosome	Non-essential	448876	449313	Reverse		hypothetical protein		Y	Not in COGs
Synpcc7942_0462	SYNPCC7942_RS02355	Chromosome	Non-essential	449370	449957	Reverse		Uncharacterized conserved protein, DUF924 family	COG3803	S	Function unknown
Synpcc7942_0463	SYNPCC7942_RS02360	Chromosome	Non-essential	449957	450448	Reverse		protein tyrosine phosphatase	COG0394	T	Signal transduction mechanisms
Synpcc7942_0464	SYNPCC7942_RS02365	Chromosome	Non-essential	450539	450880	Reverse		YbaB/EbfC family nucleoid-associated protein	COG0718	K	Transcription
Synpcc7942_0465	SYNPCC7942_RS02370	Chromosome	Non-essential	451023	451748	Reverse		Protein of unknown function DUF4079		Y	Not in COGs
Synpcc7942_0466	SYNPCC7942_RS02375	Chromosome	Non-essential	451838	454087	Forward		cellulose synthase UDP-forming	COG1215	N	Cell motility
Synpcc7942_0467	SYNPCC7942_RS02380	Chromosome	Beneficial	454004	454837	Reverse		Predicted Zn-dependent protease	COG5549	O	Posttranslational modification, protein turnover, chaperones
Synpcc7942_0468	SYNPCC7942_RS02385	Chromosome	Essential	454806	455045	Reverse	secG	preprotein translocase subunit SecG	COG1314	U	Intracellular trafficking, secretion, and vesicular transport
Synpcc7942_0469	SYNPCC7942_RS02390	Chromosome	Essential	455066	456664	Reverse	yibO	phosphoglycerate mutase	COG0696	G	Carbohydrate transport and metabolism
Synpcc7942_0470	SYNPCC7942_RS02400	Chromosome	Non-essential	457211	457744	Forward		hypothetical protein		Y	Not in COGs
Synpcc7942_0471	SYNPCC7942_RS02405	Chromosome	Non-essential	457882	458712	Forward	lacG	carbohydrate ABC transporter membrane protein 2,CUT1 family	COG0395	G	Carbohydrate transport and metabolism
Synpcc7942_0472	SYNPCC7942_RS02410	Chromosome	Non-essential	458795	459019	Forward		Exodeoxyribonuclease VII small subunit	COG1722	L	Replication, recombination and repair
Synpcc7942_0473	SYNPCC7942_RS02415	Chromosome	Non-essential	459096	460202	Forward		NADH flavin oxidoreductase	COG1902	C	Energy production and conversion
Synpcc7942_0474	SYNPCC7942_RS14140	Chromosome	Essential	460296	460433	Reverse		hypothetical protein		Y	Not in COGs
Synpcc7942_0475	SYNPCC7942_RS02420	Chromosome	Essential	460449	460553	Reverse	petN	cytochrome b6-f complex subunit PetN		Y	Not in COGs
Synpcc7942_0476	SYNPCC7942_RS02425	Chromosome	Non-essential	460552	460962	Forward	clpS	ATP-dependent Clp protease adaptor ClpS2	COG2127	O	Posttranslational modification, protein turnover, chaperones
Synpcc7942_0477	SYNPCC7942_RS02430	Chromosome	Non-essential	460994	461293	Reverse	ylmG	YggT family protein	COG0762	O	Posttranslational modification, protein turnover, chaperones
Synpcc7942_0478	SYNPCC7942_RS02435	Chromosome	Essential	461324	461935	Reverse	lepB	signal peptidase I Serine peptidase. MEROPS family S26A	COG0681	U	Intracellular trafficking, secretion, and vesicular transport
Synpcc7942_0479	SYNPCC7942_RS02440	Chromosome	Non-essential	461935	463749	Reverse	lepA	GTP-binding protein LepA	COG0481	J	Translation, ribosomal structure and biogenesis
Synpcc7942_0480	SYNPCC7942_RS02445	Chromosome	Non-essential	463901	465634	Forward		GAF sensor signal transduction histidine kinase	COG0642;COG2205	T	Signal transduction mechanisms
Synpcc7942_0481	SYNPCC7942_RS02450	Chromosome	Non-essential	465713	466828	Forward		Trypsin-like peptidase domain-containing protein	COG0265	O	Posttranslational modification, protein turnover, chaperones
Synpcc7942_0482	SYNPCC7942_RS02455	Chromosome	Essential	467004	468773	Reverse		cell division protein FtsI penicillin-binding protein 3	COG0768	DM	Cell cycle control, cell division, chromosome partitioning;Cell wall/membrane/envelope biogenesis
Synpcc7942_0483	SYNPCC7942_RS02460	Chromosome	Ambiguous	468776	469219	Reverse		hypothetical protein	COG4191	T	Signal transduction mechanisms
Synpcc7942_0484	SYNPCC7942_RS02465	Chromosome	Beneficial	469432	470874	Reverse		CPBP family intramembrane metalloprotease	COG1266	O	Posttranslational modification, protein turnover, chaperones
Synpcc7942_0485	SYNPCC7942_RS02470	Chromosome	Essential	470975	472312	Forward	gpmB	probable phosphoglycerate mutase	COG0406	G	Carbohydrate transport and metabolism
Synpcc7942_0486	SYNPCC7942_RS02475	Chromosome	Essential	472319	473554	Forward	pyrC	dihydroorotase	COG0044	F	Nucleotide transport and metabolism
Synpcc7942_0487	SYNPCC7942_RS02480	Chromosome	Beneficial	473510	474172	Reverse	lepB	signal peptidase I Serine peptidase. MEROPS family S26A	COG0681	U	Intracellular trafficking, secretion, and vesicular transport
Synpcc7942_0488	SYNPCC7942_RS02485	Chromosome	Essential	474316	475644	Forward		dihydroorotase	COG0044	F	Nucleotide transport and metabolism
Synpcc7942_0489	SYNPCC7942_RS02490	Chromosome	Non-essential	475665	477044	Reverse	aldA	aldehyde dehydrogenase NAD	COG1012	I	Lipid transport and metabolism
Synpcc7942_0490	SYNPCC7942_RS02495	Chromosome	Non-essential	477380	479440	Forward		diguanylate cyclase	COG2199;COG3706;COG5001	TK	Signal transduction mechanisms;Transcription
Synpcc7942_0491	SYNPCC7942_RS13925	Chromosome	Non-essential	479700	479837	Forward		hypothetical protein		Y	Not in COGs
Synpcc7942_0492	SYNPCC7942_RS02505	Chromosome	Essential	479877	480824	Reverse	ribF	bifunctional riboflavin kinase/FMN adenylyltransferase	COG0196	H	Coenzyme transport and metabolism
Synpcc7942_0493	SYNPCC7942_RS02510	Chromosome	Non-essential	480967	482451	Forward		polyphosphate AMP phosphotransferase	COG2326	C	Energy production and conversion
Synpcc7942_0494	SYNPCC7942_RS02515	Chromosome	Non-essential	482631	482984	Reverse		RES family NAD+ phosphorylase	COG5654	S	Function unknown
Synpcc7942_0495	SYNPCC7942_RS02520	Chromosome	Non-essential	482981	483517	Reverse		DUF2384 domain-containing protein	COG5642	S	Function unknown
Synpcc7942_0496	SYNPCC7942_RS02525	Chromosome	Non-essential	483634	484323	Reverse		Class I SAM-dependent methyltransferase	COG0500	QR	Secondary metabolites biosynthesis, transport and catabolism;General function prediction only
Synpcc7942_0497	SYNPCC7942_RS14145	Chromosome	Non-essential	484328	484504	Reverse		hypothetical protein		Y	Not in COGs
Synpcc7942_0498	SYNPCC7942_RS02530	Chromosome	Non-essential	484585	487098	Forward		mannose-1-phosphate guanylyltransferase / phosphomannomutase	COG1109;COG1208	GJM	Carbohydrate transport and metabolism;Translation, ribosomal structure and biogenesis;Cell wall/membrane/envelope biogenesis
Synpcc7942_0499	SYNPCC7942_RS02535	Chromosome	Non-essential	487375	488427	Reverse		methyltransferase	COG0500;COG2226	QRH	Secondary metabolites biosynthesis, transport and catabolism;General function prediction only;Coenzyme transport and metabolism
Synpcc7942_0500	SYNPCC7942_RS02540	Chromosome	Non-essential	488470	488823	Reverse		hypothetical protein		Y	Not in COGs
Synpcc7942_0501	SYNPCC7942_RS02545	Chromosome	Non-essential	488833	489483	Reverse		nucleoside-diphosphate-sugar epimerase-like protein	COG0702	R	General function prediction only
Synpcc7942_0502	SYNPCC7942_RS02550	Chromosome	Non-essential	489508	490074	Reverse		Protein N-acetyltransferase, RimJ/RimL family	COG1670	JO	Translation, ribosomal structure and biogenesis;Posttranslational modification, protein turnover, chaperones
Synpcc7942_0503	SYNPCC7942_RS02555	Chromosome	Non-essential	490074	490382	Reverse		TIGR03792 family protein	COG2329	H	Coenzyme transport and metabolism
Synpcc7942_0504	SYNPCC7942_RS02560	Chromosome	Essential	490382	491698	Reverse	hemA	glutamyl-tRNA reductase	COG0373	H	Coenzyme transport and metabolism
Synpcc7942_0505	SYNPCC7942_RS02565	Chromosome	Essential	491830	492867	Reverse	glpX	D-fructose 1,6-bisphosphatase /sedoheptulose 1,7-bisphosphatase	COG1494	G	Carbohydrate transport and metabolism
Synpcc7942_0506	SYNPCC7942_RS02570	Chromosome	Essential	493021	493749	Forward	pyrH	uridylate kinase	COG0528	F	Nucleotide transport and metabolism
Synpcc7942_0507	SYNPCC7942_RS02575	Chromosome	Essential	493736	494284	Forward	frr	ribosome recycling factor	COG0233	J	Translation, ribosomal structure and biogenesis
Synpcc7942_0508	SYNPCC7942_RS02580	Chromosome	Non-essential	494291	495421	Forward		geranylgeranyl reductase family	COG0644	C	Energy production and conversion
Synpcc7942_0509	SYNPCC7942_RS02585	Chromosome	Non-essential	495460	495933	Forward		hypothetical protein		Y	Not in COGs
Synpcc7942_0510	SYNPCC7942_RS02590	Chromosome	Non-essential	495930	496580	Reverse	serB	2-hydroxy-3-keto-5-methylthiopentenyl-1-phosphat e phosphatase	COG4359	E	Amino acid transport and metabolism
Synpcc7942_0511	SYNPCC7942_RS02595	Chromosome	Essential	496602	497579	Reverse	ccsA	cytochrome c-type biogenesis protein CcsB	COG0755	O	Posttranslational modification, protein turnover, chaperones
Synpcc7942_0512	SYNPCC7942_RS02600	Chromosome	Essential	497624	498808	Reverse	ycf84	YjgP/YjgQ family permease	COG0795	MN	Cell wall/membrane/envelope biogenesis;Cell motility
Synpcc7942_0513	SYNPCC7942_RS02605	Chromosome	Essential	498901	499629	Reverse		lipopolysaccharide export system ATP-binding protein	COG1137	M	Cell wall/membrane/envelope biogenesis
Synpcc7942_0514	SYNPCC7942_RS02610	Chromosome	Essential	499683	500105	Reverse		hypothetical protein	COG1934	M	Cell wall/membrane/envelope biogenesis
Synpcc7942_0515	SYNPCC7942_RS02615	Chromosome	Non-essential	500143	500565	Reverse		hypothetical protein	COG1547	S	Function unknown
Synpcc7942_0516	SYNPCC7942_RS02620	Chromosome	Essential	500562	501884	Reverse	ctpB	C-terminal processing peptidase-2. Serine peptidase. MEROPS family S41A	COG0793	O	Posttranslational modification, protein turnover, chaperones
Synpcc7942_0517	SYNPCC7942_RS02625	Chromosome	Non-essential	502006	504333	Reverse	recJ	putative exonuclease, RecJ-like	COG0608	L	Replication, recombination and repair
Synpcc7942_0518	SYNPCC7942_RS02630	Chromosome	Non-essential	504393	505556	Forward		permease	COG0628	R	General function prediction only
Synpcc7942_0519	SYNPCC7942_RS02635	Chromosome	Non-essential	505620	506138	Forward		hypothetical protein		Y	Not in COGs
Synpcc7942_0520	SYNPCC7942_RS02640	Chromosome	Non-essential	506188	506829	Forward		hypothetical protein	COG4577	QC	Secondary metabolites biosynthesis, transport and catabolism;Energy production and conversion
Synpcc7942_0521	SYNPCC7942_RS02645	Chromosome	Non-essential	506835	507422	Forward		Pentapeptide repeat-containing protein	COG1357	S	Function unknown
Synpcc7942_0522	SYNPCC7942_RS02655	Chromosome	Non-essential	507941	508312	Forward		hypothetical protein		Y	Not in COGs
Synpcc7942_0523	SYNPCC7942_RS02660	Chromosome	Non-essential	508314	508703	Reverse		Uncharacterized conserved protein, MAPEG superfamily	COG3686	S	Function unknown
Synpcc7942_0524	SYNPCC7942_RS02665	Chromosome	Non-essential	508795	509202	Reverse		exter cyclase	COG5485	R	General function prediction only
Synpcc7942_0525	SYNPCC7942_RS02670	Chromosome	Essential	509226	510332	Reverse	aroB	3-dehydroquinate synthase	COG0337	E	Amino acid transport and metabolism
Synpcc7942_0526	SYNPCC7942_RS02675	Chromosome	Non-essential	510412	511293	Forward	lacF	carbohydrate ABC transporter membrane protein 1,CUT1 family	COG1175	G	Carbohydrate transport and metabolism
Synpcc7942_0527	SYNPCC7942_RS02680	Chromosome	Non-essential	511398	512234	Reverse		hypothetical protein		Y	Not in COGs
Synpcc7942_0528	SYNPCC7942_RS02685	Chromosome	Non-essential	512589	513512	Reverse		Lipopolysaccharide biosynthesis protein, LPS	COG1442	M	Cell wall/membrane/envelope biogenesis
Synpcc7942_0529	SYNPCC7942_RS02690	Chromosome	Non-essential	513612	514331	Forward	nagB	6-phosphogluconolactonase	COG0363	G	Carbohydrate transport and metabolism
Synpcc7942_0530	SYNPCC7942_RS02695	Chromosome	Non-essential	514335	515288	Forward		epoxyqueuosine reductase	COG1600	J	Translation, ribosomal structure and biogenesis
Synpcc7942_0531	SYNPCC7942_RS02700	Chromosome	Beneficial	515313	516176	Forward		TPR repeat-containing protein	COG0457	R	General function prediction only
Synpcc7942_0532	SYNPCC7942_RS02705	Chromosome	Non-essential	516414	516767	Reverse		hypothetical protein	COG4634	R	General function prediction only
Synpcc7942_0533	SYNPCC7942_RS02710	Chromosome	Essential	516764	517000	Reverse		Uncharacterized conserved protein, DUF433 family	COG2442	V	Defense mechanisms
Synpcc7942_0534	SYNPCC7942_RS02715	Chromosome	Essential	517016	518941	Reverse	glmS	glutamine--fructose-6-phosphate transaminase	COG0449	M	Cell wall/membrane/envelope biogenesis
Synpcc7942_0535	SYNPCC7942_RS02720	Chromosome	Essential	519088	519333	Reverse	psaC	photosystem I subunit VII	COG1143	C	Energy production and conversion
Synpcc7942_0536	SYNPCC7942_RS02725	Chromosome	Essential	519792	520034	Forward	acpP	acyl carrier protein	COG0236	I	Lipid transport and metabolism
Synpcc7942_0537	SYNPCC7942_RS02730	Chromosome	Essential	520102	521355	Forward	fabF	3-oxoacyl-[acyl-carrier-protein] synthase II	COG0304	IQ	Lipid transport and metabolism;Secondary metabolites biosynthesis, transport and catabolism
Synpcc7942_0538	SYNPCC7942_RS02735	Chromosome	Essential	521502	523508	Forward	tktA	transketolase	COG0021	G	Carbohydrate transport and metabolism
Synpcc7942_0539	SYNPCC7942_RS02740	Chromosome	Non-essential	523604	524353	Forward		CAAX protease self-immunity	arCOG10178	Y	Not in COGs
Synpcc7942_0540	SYNPCC7942_RS02745	Chromosome	Non-essential	524367	524828	Forward		Predicted nucleic acid-binding protein, containsPIN domain	COG1569	R	General function prediction only
Synpcc7942_0541	SYNPCC7942_RS02750	Chromosome	Essential	524832	525062	Forward		hypothetical protein		Y	Not in COGs
Synpcc7942_0542	SYNPCC7942_RS02760	Chromosome	Essential	525360	526253	Forward	lipA	lipoic acid synthetase	COG0320	H	Coenzyme transport and metabolism
Synpcc7942_0543	SYNPCC7942_RS02765	Chromosome	Non-essential	526250	526813	Reverse		NADPH-dependent FMN reductase	COG0431	C	Energy production and conversion
Synpcc7942_0544	SYNPCC7942_RS02770	Chromosome	Non-essential	526892	527161	Forward		hypothetical protein	COG2350	QR	Secondary metabolites biosynthesis, transport and catabolism;General function prediction only
Synpcc7942_0545	SYNPCC7942_RS02775	Chromosome	Non-essential	527143	527835	Forward		hypothetical protein		Y	Not in COGs
Synpcc7942_0546	SYNPCC7942_RS02780	Chromosome	Non-essential	527876	530023	Forward	nha4	sodium proton antiporter	COG0475;COG0589	PT	Inorganic ion transport and metabolism;Signal transduction mechanisms
Synpcc7942_0547	SYNPCC7942_RS02785	Chromosome	Non-essential	530057	530566	Reverse		hypothetical protein		Y	Not in COGs
Synpcc7942_0548	SYNPCC7942_RS02790	Chromosome	Non-essential	530623	531783	Reverse		hypothetical protein		Y	Not in COGs
Synpcc7942_0549	SYNPCC7942_RS02795	Chromosome	Essential	531884	532645	Forward		DUF475 domain-containing protein	COG0861	P	Inorganic ion transport and metabolism
Synpcc7942_0550	SYNPCC7942_RS02800	Chromosome	Non-essential	532654	533037	Forward		hypothetical protein		Y	Not in COGs
Synpcc7942_0551	SYNPCC7942_RS02805	Chromosome	Non-essential	533570	533941	Forward		hypothetical protein		Y	Not in COGs
Synpcc7942_0552	SYNPCC7942_RS02810	Chromosome	Essential	534067	535185	Forward	nfrC	UDP-N-Acetylglucosamine 2-epimerase	COG0381	M	Cell wall/membrane/envelope biogenesis
Synpcc7942_0553	SYNPCC7942_RS02815	Chromosome	Non-essential	535182	536534	Reverse		efflux RND transporter periplasmic adaptor subunit	COG0845	MV	Cell wall/membrane/envelope biogenesis;Defense mechanisms
Synpcc7942_0554	SYNPCC7942_RS02820	Chromosome	Non-essential	536594	537685	Forward	ychF	redox-regulated ATPase YchF	COG0012	J	Translation, ribosomal structure and biogenesis
Synpcc7942_0555	SYNPCC7942_RS02825	Chromosome	Non-essential	537790	538509	Forward		zinc metalloprotease	COG1451	R	General function prediction only
Synpcc7942_0556	SYNPCC7942_RS02830	Chromosome	Non-essential	538506	539219	Reverse	srrB	two component transcriptional regulator, winged helix family	COG0745	TK	Signal transduction mechanisms;Transcription
Synpcc7942_0557	SYNPCC7942_RS02835	Chromosome	Non-essential	539414	539605	Forward		hypothetical protein		Y	Not in COGs
Synpcc7942_0558	SYNPCC7942_RS02840	Chromosome	Non-essential	539683	540297	Forward		hypothetical protein	COG2214	K	Transcription
Synpcc7942_0559	SYNPCC7942_RS02845	Chromosome	Non-essential	540349	541242	Reverse	hslO	molecular chaperone Hsp33	COG1281	O	Posttranslational modification, protein turnover, chaperones
Synpcc7942_0560	SYNPCC7942_RS02850	Chromosome	Essential	541275	541979	Reverse		ABC transporter ATP-binding protein	COG1122	PR	Inorganic ion transport and metabolism;General function prediction only
Synpcc7942_0561	SYNPCC7942_RS02855	Chromosome	Non-essential	542054	543049	Forward		tetracopeptide repeat protein	COG0457	R	General function prediction only
Synpcc7942_0562	SYNPCC7942_RS02860	Chromosome	Non-essential	543141	543596	Forward		Protein of unknown function DUF3531		Y	Not in COGs
Synpcc7942_0563	SYNPCC7942_RS02865	Chromosome	Non-essential	543654	545654	Reverse	uvrB	Excinuclease ABC subunit B	COG0556	L	Replication, recombination and repair
Synpcc7942_0564	SYNPCC7942_RS02870	Chromosome	Non-essential	545774	546487	Forward		putative ABC transport system ATP-binding protein	COG1136	M	Cell wall/membrane/envelope biogenesis
Synpcc7942_0565	SYNPCC7942_RS02875	Chromosome	Non-essential	546588	547250	Forward		FHA domain-containing protein	COG1716	T	Signal transduction mechanisms
Synpcc7942_0566	SYNPCC7942_RS02880	Chromosome	Non-essential	547247	548017	Forward		HAD family hydrolase	COG0561	HR	Coenzyme transport and metabolism;General function prediction only
Synpcc7942_0567	SYNPCC7942_RS02885	Chromosome	Non-essential	548019	549368	Reverse		FAD-linked oxidase	COG0277	C	Energy production and conversion
Synpcc7942_0568	SYNPCC7942_RS02890	Chromosome	Non-essential	549371	550687	Reverse	codA	cytosine deaminase	COG0402	FR	Nucleotide transport and metabolism;General function prediction only
Synpcc7942_0569	SYNPCC7942_RS02895	Chromosome	Non-essential	550718	551653	Reverse	rpoD4	RNA polymerase sigma factor RpoD	COG0568	K	Transcription
Synpcc7942_0570	SYNPCC7942_RS02900	Chromosome	Essential	551878	553221	Reverse	dnaE	DNA polymerase III subunit alpha	COG0587	L	Replication, recombination and repair
Synpcc7942_0571	SYNPCC7942_RS02905	Chromosome	Beneficial	553324	554697	Reverse		glycoside/pentoside/hexuronide cation symporter,GPH family	COG2211	G	Carbohydrate transport and metabolism
Synpcc7942_0572	SYNPCC7942_RS02910	Chromosome	Non-essential	554694	555134	Reverse		glyoxylase I family protein	COG0346	Q	Secondary metabolites biosynthesis, transport and catabolism
Synpcc7942_0573	SYNPCC7942_RS02920	Chromosome	Non-essential	555297	555533	Reverse		hypothetical protein		Y	Not in COGs
Synpcc7942_0574	SYNPCC7942_RS02925	Chromosome	Non-essential	555612	556442	Forward		protein of unknown function DUF3598		Y	Not in COGs
Synpcc7942_0575	SYNPCC7942_RS02930	Chromosome	Non-essential	556414	556977	Reverse		hypothetical protein		Y	Not in COGs
Synpcc7942_0576	SYNPCC7942_RS02935	Chromosome	Essential	557299	558060	Forward	thiG	thiazole synthase	COG2022	H	Coenzyme transport and metabolism
Synpcc7942_0577	SYNPCC7942_RS13930	Chromosome	Non-essential	558144	558314	Forward		NAD-dependent epimerase/dehydratase family protein		Y	Not in COGs
Synpcc7942_0578	SYNPCC7942_RS02940	Chromosome	Beneficial	558408	559616	Forward	sqdB	UDP-sulfoquinovose synthase	COG0451	M	Cell wall/membrane/envelope biogenesis
Synpcc7942_0579	SYNPCC7942_RS02945	Chromosome	Beneficial	559632	560765	Forward	sqdX	Glycosyltransferase involved in cell wall bisynthesis	COG0438	M	Cell wall/membrane/envelope biogenesis
Synpcc7942_0580	SYNPCC7942_RS02950	Chromosome	Essential	560720	562537	Reverse	ftsI	peptidoglycan glycosyltransferase	COG0768	DM	Cell cycle control, cell division, chromosome partitioning;Cell wall/membrane/envelope biogenesis
Synpcc7942_0581	SYNPCC7942_RS02955	Chromosome	Non-essential	562634	562981	Reverse		hypothetical protein		Y	Not in COGs
Synpcc7942_0582	SYNPCC7942_RS02960	Chromosome	Non-essential	563020	564024	Reverse		alpha/beta fold hydrolase	COG0429	R	General function prediction only
Synpcc7942_0583	SYNPCC7942_RS02965	Chromosome	Essential	564123	565217	Forward	chlI	protoporphyrin IX magnesium-chelatase	COG1239	H	Coenzyme transport and metabolism
Synpcc7942_0584	SYNPCC7942_RS02970	Chromosome	Essential	565354	566079	Reverse	rpiA	ribose-5-phosphate isomerase	COG0120	G	Carbohydrate transport and metabolism
Synpcc7942_0585	SYNPCC7942_RS02975	Chromosome	Non-essential	566168	567388	Reverse		serine protease	COG0265	O	Posttranslational modification, protein turnover, chaperones
Synpcc7942_0586	SYNPCC7942_RS02980	Chromosome	Non-essential	567539	568306	Reverse		3',5'-cyclic-nucleotide phosphodiesterase	COG1409	T	Signal transduction mechanisms
Synpcc7942_0587	SYNPCC7942_RS03010	Chromosome	Essential	573854	576583	Forward	valS	valyl-tRNA synthetase	COG0525	J	Translation, ribosomal structure and biogenesis
Synpcc7942_0588	SYNPCC7942_RS03015	Chromosome	Non-essential	576665	577840	Reverse	purT	phosphoribosylglycinamide formyltransferase	COG0027	F	Nucleotide transport and metabolism
Synpcc7942_0589	SYNPCC7942_RS03020	Chromosome	Ambiguous	578208	578573	Forward		Fe-S cluster oxidoreductase protein	COG0727	R	General function prediction only
Synpcc7942_0590	SYNPCC7942_RS03025	Chromosome	Non-essential	578620	578967	Forward		Putative Ca+/H+ antiporter	COG2119	R	General function prediction only
Synpcc7942_0591	SYNPCC7942_RS03030	Chromosome	Non-essential	578972	579298	Forward		Putative Ca+/H+ antiporter	COG2119	R	General function prediction only
Synpcc7942_0592	SYNPCC7942_RS03035	Chromosome	Non-essential	579312	580394	Reverse	pfkA	6-phosphofructokinase	COG0205	G	Carbohydrate transport and metabolism
Synpcc7942_0593	SYNPCC7942_RS13615	Chromosome	Non-essential	580422	581174	Reverse		Protein of unknown function DUF3887		Y	Not in COGs
Synpcc7942_0594	SYNPCC7942_RS03045	Chromosome	Non-essential	581205	582881	Reverse		CocE/NonD family hydrolase	COG2936	R	General function prediction only
Synpcc7942_0595	SYNPCC7942_RS03050	Chromosome	Non-essential	582850	583398	Reverse		Protein of unknown function DUF2808	COG0265	O	Posttranslational modification, protein turnover, chaperones
Synpcc7942_0596	SYNPCC7942_RS03055	Chromosome	Non-essential	583496	584428	Forward		methyltransferase domain-containing protein	COG0500;COG2226	QRH	Secondary metabolites biosynthesis, transport and catabolism;General function prediction only;Coenzyme transport and metabolism
Synpcc7942_0597	SYNPCC7942_RS03060	Chromosome	Essential	584425	585264	Reverse	menB	1,4-Dihydroxy-2-naphthoyl-CoA synthase	COG0447	H	Coenzyme transport and metabolism
Synpcc7942_0598	SYNPCC7942_RS03065	Chromosome	Essential	585701	587473	Forward		peptidoglycan DD-metalloendopeptidase family protein	COG0739	M	Cell wall/membrane/envelope biogenesis
Synpcc7942_0599	SYNPCC7942_RS03075	Chromosome	Non-essential	587802	588404	Reverse		transcriptional regulator /transcriptional regulator, TetR family	COG1309	K	Transcription
Synpcc7942_0600	SYNPCC7942_RS03080	Chromosome	Non-essential	588528	590060	Reverse	prkE	serine/threonine protein kinase	COG0515	T	Signal transduction mechanisms
Synpcc7942_0601	SYNPCC7942_RS03085	Chromosome	Non-essential	590130	590390	Reverse		hypothetical protein	COG0610	V	Defense mechanisms
Synpcc7942_0602	SYNPCC7942_RS03090	Chromosome	Non-essential	590846	591454	Reverse		hypothetical protein		Y	Not in COGs
Synpcc7942_0603	SYNPCC7942_RS03095	Chromosome	Beneficial	591459	592751	Reverse	glgC	glucose-1-phosphate adenylyltransferase	COG0448	G	Carbohydrate transport and metabolism
Synpcc7942_0604	SYNPCC7942_RS03100	Chromosome	Essential	592950	593633	Forward	rpe	ribulose-5-phosphate 3-epimerase	COG0036	G	Carbohydrate transport and metabolism
Synpcc7942_0605	SYNPCC7942_RS03105	Chromosome	Non-essential	593711	594694	Reverse		putative membrane protein	COG3781	P	Inorganic ion transport and metabolism
Synpcc7942_0606	SYNPCC7942_RS03110	Chromosome	Non-essential	594687	595367	Reverse	aat	leucyl/phenylalanyl-tRNA--protein transferase	COG2360	O	Posttranslational modification, protein turnover, chaperones
Synpcc7942_0607	SYNPCC7942_RS03115	Chromosome	Non-essential	595393	595707	Forward		hypothetical protein		Y	Not in COGs
Synpcc7942_0608	SYNPCC7942_RS03120	Chromosome	Non-essential	595756	596298	Forward		acireductone dioxygenase apoprotein	COG1791	E	Amino acid transport and metabolism
Synpcc7942_0609	SYNPCC7942_RS03125	Chromosome	Non-essential	596382	597872	Forward	ndhD4	NADH dehydrogenase subunit M	COG1008	C	Energy production and conversion
Synpcc7942_0610	SYNPCC7942_RS03130	Chromosome	Non-essential	597977	599776	Forward		mechanosensitive ion channel	COG0668	M	Cell wall/membrane/envelope biogenesis
Synpcc7942_0611	SYNPCC7942_RS03135	Chromosome	Non-essential	599815	602205	Forward	mutS	DNA mismatch repair protein MutS2	COG1193	L	Replication, recombination and repair
Synpcc7942_0612	SYNPCC7942_RS03140	Chromosome	Essential	602209	603369	Reverse	gltA	citrate synthase	COG0372	C	Energy production and conversion
Synpcc7942_0613	SYNPCC7942_RS03145	Chromosome	Non-essential	603504	603992	Reverse	sixA	phosphohistidine phosphatase, SixA	COG2062	T	Signal transduction mechanisms
Synpcc7942_0614	SYNPCC7942_RS03150	Chromosome	Beneficial	603996	605675	Reverse		Protein of unknown function DUF3352	COG3040	M	Cell wall/membrane/envelope biogenesis
Synpcc7942_0615	SYNPCC7942_RS03155	Chromosome	Non-essential	605836	606180	Forward		Rhodanese-related sulfurtransferase	COG0607	P	Inorganic ion transport and metabolism
Synpcc7942_0616	SYNPCC7942_RS03160	Chromosome	Non-essential	606238	607299	Forward	hrcA	heat-inducible transcription repressor HrcA	COG1420	K	Transcription
Synpcc7942_0617	SYNPCC7942_RS03165	Chromosome	Non-essential	607311	607688	Reverse		hypothetical protein		Y	Not in COGs
Synpcc7942_0618	SYNPCC7942_RS03170	Chromosome	Essential	607820	609100	Forward	ahcY	S-adenosyl-L-homocysteine hydrolase	COG0499	H	Coenzyme transport and metabolism
Synpcc7942_0619	SYNPCC7942_RS03175	Chromosome	Non-essential	609153	609788	Forward		DedA family protein, putative membrane protein	COG0586	M	Cell wall/membrane/envelope biogenesis
Synpcc7942_0620	SYNPCC7942_RS03180	Chromosome	Non-essential	609866	610570	Forward		DUF541 domain-containing protein	COG2968	S	Function unknown
Synpcc7942_0621	SYNPCC7942_RS03185	Chromosome	Non-essential	610715	611893	Forward		hypothetical protein	COG0574	G	Carbohydrate transport and metabolism
Synpcc7942_0622	SYNPCC7942_RS03190	Chromosome	Beneficial	611915	613912	Forward		ABC transporter ATP-binding protein	COG4178	R	General function prediction only
Synpcc7942_0623	SYNPCC7942_RS03195	Chromosome	Non-essential	613972	615351	Forward	trxB	thioredoxin reductase NADPH	COG0492	O	Posttranslational modification, protein turnover, chaperones
Synpcc7942_0624	SYNPCC7942_RS03200	Chromosome	Beneficial	615361	616419	Forward	ldpA	Fe-S-cluster-containing hydrogenase component 2	COG1149	R	General function prediction only
Synpcc7942_0625	SYNPCC7942_RS03205	Chromosome	Non-essential	616419	618185	Forward	ycf45	AAA family ATPase	COG3854	D	Cell cycle control, cell division, chromosome partitioning
Synpcc7942_0626	SYNPCC7942_RS03210	Chromosome	Essential	618362	620221	Forward	ilvD	dihydroxyacid dehydratase	COG0129	EG	Amino acid transport and metabolism;Carbohydrate transport and metabolism
Synpcc7942_0627	SYNPCC7942_RS03220	Chromosome	Beneficial	620462	621226	Forward		HAD family hydrolase	COG0546	C	Energy production and conversion
Synpcc7942_0628	SYNPCC7942_RS03225	Chromosome	Beneficial	621277	622137	Forward		spermidine synthase	COG0421	E	Amino acid transport and metabolism
Synpcc7942_0629	SYNPCC7942_RS03230	Chromosome	Non-essential	622134	622340	Reverse		hypothetical protein		Y	Not in COGs
Synpcc7942_0630	SYNPCC7942_RS03235	Chromosome	Non-essential	622432	623574	Forward		DUF3747 family protein	COG3324	R	General function prediction only
Synpcc7942_0631	SYNPCC7942_RS03240	Chromosome	Essential	623876	624262	Reverse	rplL	LSU ribosomal protein L12P	COG0222	J	Translation, ribosomal structure and biogenesis
Synpcc7942_0632	SYNPCC7942_RS03245	Chromosome	Essential	624322	624849	Reverse	rplJ	LSU ribosomal protein L10P	COG0244	J	Translation, ribosomal structure and biogenesis
Synpcc7942_0633	SYNPCC7942_RS03250	Chromosome	Essential	625078	625791	Reverse	rplA	LSU ribosomal protein L1P	COG0081	J	Translation, ribosomal structure and biogenesis
Synpcc7942_0634	SYNPCC7942_RS03255	Chromosome	Essential	625866	626291	Reverse	rplK	LSU ribosomal protein L11P	COG0080	J	Translation, ribosomal structure and biogenesis
Synpcc7942_0635	SYNPCC7942_RS03260	Chromosome	Essential	626299	626916	Reverse	nusG	transcription antitermination protein nusG	COG0250	K	Transcription
Synpcc7942_0636	SYNPCC7942_RS03265	Chromosome	Essential	626925	627170	Reverse	secE	protein translocase subunit secE/sec61 gamma	COG0690	U	Intracellular trafficking, secretion, and vesicular transport
Synpcc7942_0637	SYNPCC7942_RS03270	Chromosome	Essential	627275	629962	Reverse	clpB	ATP-dependent Clp protease ATP-binding subunit ClpB	COG0542	O	Posttranslational modification, protein turnover, chaperones
Synpcc7942_0638	SYNPCC7942_RS03275	Chromosome	Non-essential	630050	630463	Reverse	gloA	lactoylglutathione lyase	COG0346	Q	Secondary metabolites biosynthesis, transport and catabolism
Synpcc7942_0639	SYNPCC7942_RS03280	Chromosome	Essential	630677	631969	Forward	eno	enolase	COG0148	G	Carbohydrate transport and metabolism
Synpcc7942_0640	SYNPCC7942_RS03285	Chromosome	Non-essential	632225	633991	Forward		ATP-binding cassette, subfamily B	COG1132	V	Defense mechanisms
Synpcc7942_0641	SYNPCC7942_RS03290	Chromosome	Non-essential	634089	635996	Reverse	sdhA	succinate dehydrogenase subunit A	COG1053	C	Energy production and conversion
Synpcc7942_0642	SYNPCC7942_RS03295	Chromosome	Non-essential	636125	636670	Reverse	prxQ	peroxiredoxin	COG1225	O	Posttranslational modification, protein turnover, chaperones
Synpcc7942_0643	SYNPCC7942_RS03300	Chromosome	Non-essential	636762	636965	Forward		copper chaperone/heavy metal transporter	COG2608	P	Inorganic ion transport and metabolism
Synpcc7942_0644	SYNPCC7942_RS03305	Chromosome	Non-essential	637075	639339	Forward	cikA	GAF domain protein	COG0642;COG2205	T	Signal transduction mechanisms
Synpcc7942_0645	SYNPCC7942_RS03310	Chromosome	Essential	639457	640758	Forward	hemL	glutamate-1-semialdehyde 2,1-aminomutase	COG0001	H	Coenzyme transport and metabolism
Synpcc7942_0646	SYNPCC7942_RS03315	Chromosome	Non-essential	640765	640992	Forward		hypothetical protein		Y	Not in COGs
Synpcc7942_0647	SYNPCC7942_RS03320	Chromosome	Non-essential	641196	641738	Forward		Lipoprotein-anchoring transpeptidase ErfK/SrfK	COG1376	M	Cell wall/membrane/envelope biogenesis
Synpcc7942_0648	SYNPCC7942_RS13685	Chromosome	Non-essential	641843	642694	Forward		trypsin-like peptidase domain-containing protein	COG3591	O	Posttranslational modification, protein turnover, chaperones
Synpcc7942_0649	SYNPCC7942_RS03325	Chromosome	Essential	642767	643966	Reverse	rpoD1	RNA polymerase sigma factor RpoD	COG0568	K	Transcription
Synpcc7942_0650	SYNPCC7942_RS03330	Chromosome	Non-essential	644174	644659	Reverse	nat	GNAT family N-acetyltransferase	COG0454;COG0456	KRJ	Transcription;General function prediction only;Translation, ribosomal structure and biogenesis
Synpcc7942_0651	SYNPCC7942_RS03335	Chromosome	Essential	644741	647161	Forward	priA	primosome assembly protein PriA	COG1198	L	Replication, recombination and repair
Synpcc7942_0652	SYNPCC7942_RS03340	Chromosome	Non-essential	647124	648713	Reverse		FAD-binding oxidoreductase	COG0644	C	Energy production and conversion
Synpcc7942_0653	SYNPCC7942_RS03345	Chromosome	Essential	648710	649441	Reverse	cdv1	peptidylprolyl isomerase	COG0652	O	Posttranslational modification, protein turnover, chaperones
Synpcc7942_0654	SYNPCC7942_RS03350	Chromosome	Essential	649443	650009	Reverse	ycf4	photosystem I assembly protein		Y	Not in COGs
Synpcc7942_0655	SYNPCC7942_RS03355	Chromosome		650232	651290	Forward	psbDI	Photosystem II D2 protein		Y	Not in COGs
Synpcc7942_0656	SYNPCC7942_RS03360	Chromosome	Essential	651274	652659	Forward	psbC	Photosystem II reaction center protein		Y	Not in COGs
Synpcc7942_0657	SYNPCC7942_RS03365	Chromosome	Essential	653047	653388	Reverse		protein of unknown function DUF1815		Y	Not in COGs
Synpcc7942_0658	SYNPCC7942_RS03370	Chromosome	Non-essential	653558	653770	Reverse		Protein of unknown function DUF2839		Y	Not in COGs
Synpcc7942_0659	SYNPCC7942_RS03375	Chromosome	Non-essential	653854	655359	Reverse		ATP-dependent DNA helicase DinG	COG1199	L	Replication, recombination and repair
Synpcc7942_0660	SYNPCC7942_RS03380	Chromosome	Ambiguous	655417	656253	Forward	tyrA	arogenate dehydrogenase NADP	COG0287	E	Amino acid transport and metabolism
Synpcc7942_0661	SYNPCC7942_RS03385	Chromosome	Non-essential	656270	657874	Forward		hypothetical protein	COG0457	R	General function prediction only
Synpcc7942_0662	SYNPCC7942_RS03390	Chromosome	Non-essential	657943	658857	Forward		FecR family protein	COG3712	PT	Inorganic ion transport and metabolism;Signal transduction mechanisms
Synpcc7942_0663	SYNPCC7942_RS03395	Chromosome	Non-essential	658977	660875	Forward	cya2	adenylate/guanylate cyclase	COG2114;COG4252	T	Signal transduction mechanisms
Synpcc7942_0664	SYNPCC7942_RS03400	Chromosome	Non-essential	660875	662224	Forward		Cyclic nucleotide-binding domain-containing protein	COG0664;COG3264	TM	Signal transduction mechanisms;Cell wall/membrane/envelope biogenesis
Synpcc7942_0665	SYNPCC7942_RS03405	Chromosome	Non-essential	662232	662978	Reverse		creatinase	COG1402	H	Coenzyme transport and metabolism
Synpcc7942_0666	SYNPCC7942_RS03410	Chromosome	Non-essential	663141	663761	Forward		DnaJ domain-containing protein	COG0484	O	Posttranslational modification, protein turnover, chaperones
Synpcc7942_0667	SYNPCC7942_RS03415	Chromosome	Non-essential	663985	664296	Forward		hypothetical protein		Y	Not in COGs
Synpcc7942_0668		Chromosome	Non-essential	664306	664446	Reverse		hypothetical protein		Y	Not in COGs
Synpcc7942_0669	SYNPCC7942_RS03425	Chromosome	Non-essential	664525	665124	Forward	mpg	DNA-3-methyladenine glycosylase	COG2094	L	Replication, recombination and repair
Synpcc7942_0670	SYNPCC7942_RS03430	Chromosome	Essential	665121	666137	Forward	pyrB	aspartate carbamoyltransferase	COG0540	F	Nucleotide transport and metabolism
Synpcc7942_0671	SYNPCC7942_RS03435	Chromosome	Non-essential	666156	666653	Forward		small multidrug export protein	COG2426	S	Function unknown
Synpcc7942_0672	SYNPCC7942_RS03440	Chromosome	Non-essential	666869	667849	Forward	rpoD3	RNA polymerase sigma factor SigA3	COG0568	K	Transcription
Synpcc7942_0673	SYNPCC7942_RS03445	Chromosome	Non-essential	667849	668931	Forward	mutT	A/G-specific DNA-adenine glycosylase	COG0494;COG1194	VL	Defense mechanisms;Replication, recombination and repair
Synpcc7942_0674	SYNPCC7942_RS03450	Chromosome	Essential	669272	670300	Forward	hemF	coproporphyrinogen oxidase	COG0408	H	Coenzyme transport and metabolism
Synpcc7942_0675	SYNPCC7942_RS03455	Chromosome	Non-essential	670297	670818	Reverse		CCB1 domain-containing protein		Y	Not in COGs
Synpcc7942_0676	SYNPCC7942_RS03460	Chromosome	Essential	670914	672119	Forward		hypothetical protein	COG4370	S	Function unknown
Synpcc7942_0677	SYNPCC7942_RS03465	Chromosome	Non-essential	672082	672462	Reverse	pex	PadR family transcriptional regulator	COG1695	K	Transcription
Synpcc7942_0678	SYNPCC7942_RS03470	Chromosome	Non-essential	672767	673402	Forward	rnd	ribonuclease D	COG0349	J	Translation, ribosomal structure and biogenesis
Synpcc7942_0679	SYNPCC7942_RS03480	Chromosome	Non-essential	673785	674108	Forward	rbp1	RNA-binding protein RbpA	COG0724	J	Translation, ribosomal structure and biogenesis
Synpcc7942_0680	SYNPCC7942_RS03485	Chromosome	Non-essential	674334	675149	Forward		sterol C5-desaturase	COG3000	I	Lipid transport and metabolism
Synpcc7942_0681	SYNPCC7942_RS03490	Chromosome	Essential	675164	675862	Reverse	ispD	2-C-methyl-D-erythritol 4-phosphate cytidylyltransferase	COG1211	I	Lipid transport and metabolism
Synpcc7942_0682	SYNPCC7942_RS03495	Chromosome	Essential	675946	676905	Forward		glycosyltransferase family 9 protein	COG0859	M	Cell wall/membrane/envelope biogenesis
Synpcc7942_0683	SYNPCC7942_RS03500	Chromosome	Non-essential	676942	677967	Forward		potassium channel protein	COG1226	P	Inorganic ion transport and metabolism
Synpcc7942_0684	SYNPCC7942_RS03505	Chromosome	Essential	678025	678774	Forward	fabG	3-ketoacyl-ACP reductase	COG1028	I	Lipid transport and metabolism
Synpcc7942_0685	SYNPCC7942_RS03510	Chromosome	Non-essential	678881	680548	Forward	groEL	molecular chaperone GroEL	COG0459	O	Posttranslational modification, protein turnover, chaperones
Synpcc7942_0686	SYNPCC7942_RS03520	Chromosome	Non-essential	680978	682138	Forward		FO synthase subunit 2	COG1060	H	Coenzyme transport and metabolism
Synpcc7942_0687	SYNPCC7942_RS03525	Chromosome	Non-essential	682128	683747	Forward		Protein of unknown function DUF3352	COG3827	D	Cell cycle control, cell division, chromosome partitioning
Synpcc7942_0688	SYNPCC7942_RS03530	Chromosome	Non-essential	683722	684060	Forward		ArsR family transcriptional regulator	COG0640	K	Transcription
Synpcc7942_0689	SYNPCC7942_RS03535	Chromosome	Essential	684051	684884	Reverse		CPBP family intramembrane metalloprotease	COG1266	O	Posttranslational modification, protein turnover, chaperones
Synpcc7942_0690	SYNPCC7942_RS03540	Chromosome	Non-essential	684868	685155	Reverse	clpS	ATP-dependent Clp protease adaptor protein ClpS	COG2127	O	Posttranslational modification, protein turnover, chaperones
Synpcc7942_0691	SYNPCC7942_RS13620	Chromosome	Non-essential	685290	685634	Forward		hypothetical protein		Y	Not in COGs
Synpcc7942_0692	SYNPCC7942_RS03550	Chromosome	Non-essential	685631	686185	Reverse		Alpha/beta hydrolase		Y	Not in COGs
Synpcc7942_0693	SYNPCC7942_RS03555	Chromosome	Non-essential	686247	687032	Reverse		HAD family hydrolase	COG0546	C	Energy production and conversion
Synpcc7942_0694	SYNPCC7942_RS03560	Chromosome	Essential	687133	688056	Reverse	rps1	30S ribosomal protein S1	COG0539	J	Translation, ribosomal structure and biogenesis
Synpcc7942_0695	SYNPCC7942_RS03565	Chromosome	Non-essential	688334	688840	Reverse		NrdR family transcriptional regulator	COG1327	K	Transcription
Synpcc7942_0696	SYNPCC7942_RS03570	Chromosome	Ambiguous	689050	689145	Reverse	psbT	photosystem II reaction center protein T		Y	Not in COGs
Synpcc7942_0697	SYNPCC7942_RS03575	Chromosome	Essential	689222	690748	Reverse	psbB	Photosystem II CP47 chlorophyll apoprotein		Y	Not in COGs
Synpcc7942_0698	SYNPCC7942_RS03580	Chromosome	Non-essential	691085	691519	Forward		ferredoxin	COG0633	C	Energy production and conversion
Synpcc7942_0699	SYNPCC7942_RS03585	Chromosome	Essential	691619	691726	Forward	psbM	photosystem II reaction center protein M		Y	Not in COGs
Synpcc7942_0700	SYNPCC7942_RS03590	Chromosome	Non-essential	691824	692657	Reverse		Nucleotide-binding universal stress protein, UspA family	COG0589	T	Signal transduction mechanisms
Synpcc7942_0701	SYNPCC7942_RS03595	Chromosome	Non-essential	692799	693260	Forward		acyl-CoA thioester hydrolase	COG0824	I	Lipid transport and metabolism
Synpcc7942_0702	SYNPCC7942_RS03600	Chromosome	Non-essential	693257	694045	Forward		SAM-dependent chlorinase/fluorinase	COG1912	HV	Coenzyme transport and metabolism;Defense mechanisms
Synpcc7942_0703	SYNPCC7942_RS03605	Chromosome	Non-essential	694072	695280	Forward	dprA	DNA processing protein	COG0758	L	Replication, recombination and repair
Synpcc7942_0704	SYNPCC7942_RS03610	Chromosome	Non-essential	695313	695948	Forward	act	Vat family streptogramin A O-acetyltransferase	COG0110	R	General function prediction only
Synpcc7942_0705	SYNPCC7942_RS03615	Chromosome	Non-essential	695935	696570	Forward		Transglutaminase-like superfamily protein	COG1305	O	Posttranslational modification, protein turnover, chaperones
Synpcc7942_0706	SYNPCC7942_RS03620	Chromosome	Non-essential	696577	697191	Reverse	cobL	precorrin-6B methylase	COG2242	H	Coenzyme transport and metabolism
Synpcc7942_0707	SYNPCC7942_RS03625	Chromosome	Beneficial	697172	698641	Reverse	cad	aminotransferase class I/II-fold pyridoxal phosphate-dependent enzyme	COG1982	E	Amino acid transport and metabolism
Synpcc7942_0708	SYNPCC7942_RS03630	Chromosome	Non-essential	698735	700459	Forward		AarF/ABC1/UbiB kinase family protein	COG0661	HT	Coenzyme transport and metabolism;Signal transduction mechanisms
Synpcc7942_0709	SYNPCC7942_RS03635	Chromosome	Non-essential	700511	700840	Forward		hypothetical protein	COG0346	Q	Secondary metabolites biosynthesis, transport and catabolism
Synpcc7942_0710	SYNPCC7942_RS03640	Chromosome	Essential	700843	701481	Reverse		Protein of unknown function DUF3318		Y	Not in COGs
Synpcc7942_0711	SYNPCC7942_RS03645	Chromosome	Essential	701604	704897	Forward	carB	carbamoyl phosphate synthase large subunit	COG0458	EF	Amino acid transport and metabolism;Nucleotide transport and metabolism
Synpcc7942_0712	SYNPCC7942_RS03650	Chromosome	Beneficial	705073	706350	Reverse		S41 family peptidase	COG0793	O	Posttranslational modification, protein turnover, chaperones
Synpcc7942_0713	SYNPCC7942_RS03655	Chromosome	Essential	706450	707673	Reverse	ispG	4-hydroxy-3-methylbut-2-en-1-yl diphosphate synthase	COG0821	I	Lipid transport and metabolism
Synpcc7942_0714	SYNPCC7942_RS03660	Chromosome	Non-essential	707744	709450	Reverse	amiA	N-acetylmuramoyl-L-alanine amidase	COG0860	M	Cell wall/membrane/envelope biogenesis
Synpcc7942_0715	SYNPCC7942_RS03670	Chromosome	Essential	709872	711179	Forward	murZ	UDP-N-acetylglucosamine 1-carboxyvinyltransferase	COG0766	M	Cell wall/membrane/envelope biogenesis
Synpcc7942_0716	SYNPCC7942_RS03680	Chromosome	Non-essential	711446	712546	Forward		tyrosine-type recombinase/integrase	COG0582	LX	Replication, recombination and repair;Mobilome; prophages, transposons
Synpcc7942_0717	SYNPCC7942_RS03695	Chromosome	Non-essential	713127	713651	Reverse	dcd	dCTP deamise	COG0717	F	Nucleotide transport and metabolism
Synpcc7942_0718	SYNPCC7942_RS03700	Chromosome	Non-essential	713678	714331	Reverse		hypothetical protein		Y	Not in COGs
Synpcc7942_0719	SYNPCC7942_RS03705	Chromosome	Non-essential	714328	714831	Reverse		hypothetical protein		Y	Not in COGs
Synpcc7942_0720	SYNPCC7942_RS03715	Chromosome	Non-essential	715051	715389	Reverse		hypothetical protein		Y	Not in COGs
Synpcc7942_0721	SYNPCC7942_RS03725	Chromosome	Non-essential	715592	715882	Reverse		hypothetical protein		Y	Not in COGs
Synpcc7942_0722	SYNPCC7942_RS03730	Chromosome	Non-essential	715943	717025	Reverse		RecT family protein		Y	Not in COGs
Synpcc7942_0723	SYNPCC7942_RS03740	Chromosome	Essential	717322	718005	Reverse		hypothetical protein		Y	Not in COGs
Synpcc7942_0724	SYNPCC7942_RS03745	Chromosome	Non-essential	718004	718447	Forward		hypothetical protein		Y	Not in COGs
Synpcc7942_0725	SYNPCC7942_RS03750	Chromosome	Non-essential	718666	720075	Forward		DEAD/DEAH box helicase-like protein	COG1061	KL	Transcription;Replication, recombination and repair
Synpcc7942_0726	SYNPCC7942_RS03755	Chromosome	Non-essential	720068	720430	Forward		VRR-NUC domain-containing protein		Y	Not in COGs
Synpcc7942_0727	SYNPCC7942_RS03760	Chromosome	Non-essential	720423	722966	Forward		putative phage primase	COG4643;COG5519	XR	Mobilome; prophages, transposons;General function prediction only
Synpcc7942_0728	SYNPCC7942_RS03765	Chromosome	Non-essential	723236	723781	Forward		hypothetical protein		Y	Not in COGs
Synpcc7942_0729	SYNPCC7942_RS03770	Chromosome	Non-essential	723806	724411	Forward		hypothetical protein		Y	Not in COGs
Synpcc7942_0730	SYNPCC7942_RS03775	Chromosome	Non-essential	724626	725165	Forward		hypothetical protein		Y	Not in COGs
Synpcc7942_0731	SYNPCC7942_RS03780	Chromosome	Non-essential	725474	727354	Forward		phage terminase large subunit	COG5525	X	Mobilome; prophages, transposons
Synpcc7942_0732	SYNPCC7942_RS03785	Chromosome	Non-essential	727482	727691	Forward		hypothetical protein		Y	Not in COGs
Synpcc7942_0733	SYNPCC7942_RS03790	Chromosome	Non-essential	727691	729154	Forward		Phage portal protein, lambda	COG5511	X	Mobilome; prophages, transposons
Synpcc7942_0734	SYNPCC7942_RS03795	Chromosome	Non-essential	729177	731051	Forward		hypothetical protein	COG3740	X	Mobilome; prophages, transposons
Synpcc7942_0735	SYNPCC7942_RS03800	Chromosome	Non-essential	731099	731428	Forward		DUF2190 family protein	COG5471	X	Mobilome; prophages, transposons
Synpcc7942_0736	SYNPCC7942_RS03805	Chromosome	Non-essential	731434	731745	Forward		hypothetical protein		Y	Not in COGs
Synpcc7942_0737	SYNPCC7942_RS03810	Chromosome	Non-essential	731738	732376	Forward		hypothetical protein		Y	Not in COGs
Synpcc7942_0738	SYNPCC7942_RS13625	Chromosome	Non-essential	732710	733270	Forward		Phage baseplate assembly protein V	COG4540	X	Mobilome; prophages, transposons
Synpcc7942_0739	SYNPCC7942_RS03830	Chromosome	Non-essential	733536	733880	Forward		phage baseplate protein	COG3628	X	Mobilome; prophages, transposons
Synpcc7942_0740	SYNPCC7942_RS03835	Chromosome	Non-essential	733877	734716	Forward		GPJ of phage P2-like protein	COG3948	X	Mobilome; prophages, transposons
Synpcc7942_0741	SYNPCC7942_RS03840	Chromosome	Non-essential	734713	735552	Forward		Phage tail protein I	COG4385	X	Mobilome; prophages, transposons
Synpcc7942_0742	SYNPCC7942_RS03845	Chromosome	Non-essential	735651	736136	Forward		hypothetical protein		Y	Not in COGs
Synpcc7942_0743	SYNPCC7942_RS03850	Chromosome	Non-essential	736140	738155	Forward		hypothetical protein		Y	Not in COGs
Synpcc7942_0744	SYNPCC7942_RS03855	Chromosome	Non-essential	738159	739610	Forward		hypothetical protein		Y	Not in COGs
Synpcc7942_0745	SYNPCC7942_RS03860	Chromosome	Non-essential	739615	740778	Forward		phage tail protein	COG4675	X	Mobilome; prophages, transposons
Synpcc7942_0746	SYNPCC7942_RS03865	Chromosome	Non-essential	740782	741288	Forward		hypothetical protein		Y	Not in COGs
Synpcc7942_0747	SYNPCC7942_RS03870	Chromosome	Non-essential	741396	742820	Forward		hypothetical protein	COG3497	X	Mobilome; prophages, transposons
Synpcc7942_0748	SYNPCC7942_RS03875	Chromosome	Non-essential	742817	743320	Forward		Phage major tail tube protein	COG3498	X	Mobilome; prophages, transposons
Synpcc7942_0749	SYNPCC7942_RS03880	Chromosome	Non-essential	743324	743614	Forward		phage tail assembly protein		Y	Not in COGs
Synpcc7942_0750	SYNPCC7942_RS03885	Chromosome	Non-essential	743738	746590	Forward		Phage tail tape measure protein TP901, core region	COG5283;COG5412	X	Mobilome; prophages, transposons
Synpcc7942_0751	SYNPCC7942_RS03890	Chromosome	Non-essential	746590	747510	Forward		phage tail protein	COG3499	X	Mobilome; prophages, transposons
Synpcc7942_0752	SYNPCC7942_RS03895	Chromosome	Non-essential	747510	747722	Forward		phage tail protein	COG5004	X	Mobilome; prophages, transposons
Synpcc7942_0753	SYNPCC7942_RS03900	Chromosome	Non-essential	747719	749161	Forward		phage late control gene D protein GPD	COG3500	X	Mobilome; prophages, transposons
Synpcc7942_0754	SYNPCC7942_RS03905	Chromosome	Non-essential	749183	749431	Reverse		hypothetical protein		Y	Not in COGs
Synpcc7942_0755	SYNPCC7942_RS03910	Chromosome	Non-essential	749431	750009	Forward		Peptidase_M15_3 domain-containing protein	COG3108	S	Function unknown
Synpcc7942_0756	SYNPCC7942_RS03920	Chromosome	Non-essential	750406	750870	Forward		chain A, D20c mutant of T4 lysozyme	COG3772	M	Cell wall/membrane/envelope biogenesis
Synpcc7942_0757	SYNPCC7942_RS03925	Chromosome	Non-essential	751142	751957	Forward		hypothetical protein	arCOG04954	Y	Not in COGs
Synpcc7942_0758	SYNPCC7942_RS13690	Chromosome	Essential	751959	752381	Forward		DUG488 domain containing protein	COG5483	S	Function unknown
Synpcc7942_0759	SYNPCC7942_RS03930	Chromosome	Essential	752574	753953	Forward		hypothetical protein		Y	Not in COGs
Synpcc7942_0760	SYNPCC7942_RS03935	Chromosome	Non-essential	753963	754553	Forward		hypothetical protein		Y	Not in COGs
Synpcc7942_0761	SYNPCC7942_RS03940	Chromosome	Non-essential	754779	755507	Reverse		conserved hypothetical protein DUF2971	arCOG07807	Y	Not in COGs
Synpcc7942_0762	SYNPCC7942_RS03950	Chromosome	Essential	756010	756561	Reverse		DUF4065 phage-associated HTH antitoxin XRE family	COG3600	X	Mobilome; prophages, transposons
Synpcc7942_0763	SYNPCC7942_RS03955	Chromosome	Non-essential	756989	757387	Reverse		XRE family antitoxin, phage immunity repressor protein C	COG3655	K	Transcription
Synpcc7942_0764	SYNPCC7942_RS03960	Chromosome	Non-essential	757356	757595	Reverse		XRE family antitoxin, phage immunity repressor protein C	COG3655	K	Transcription
Synpcc7942_0765	SYNPCC7942_RS03965	Chromosome	Non-essential	758049	758327	Forward		tetraacyldisaccharide-1-P-4-kinase, tRNA methylation domain		Y	Not in COGs
Synpcc7942_0766	SYNPCC7942_RS03970	Chromosome	Non-essential	758390	759037	Forward		Bro-N domain, phage antirepressor protein	COG3645	X	Mobilome; prophages, transposons
Synpcc7942_0767	SYNPCC7942_RS03975	Chromosome	Non-essential	759413	759847	Forward		transcription termination factor Rho		Y	Not in COGs
Synpcc7942_0768	SYNPCC7942_RS03985	Chromosome	Non-essential	760522	761178	Forward		Ubiquinone biosynthesis protein Coq4	COG5031	H	Coenzyme transport and metabolism
Synpcc7942_0769	SYNPCC7942_RS03990	Chromosome	Non-essential	761226	762128	Forward		hypothetical protein		Y	Not in COGs
Synpcc7942_0770	SYNPCC7942_RS03995	Chromosome	Non-essential	762159	763643	Forward		5'-nucleotidase	COG0737	FV	Nucleotide transport and metabolism;Defense mechanisms
Synpcc7942_0771	SYNPCC7942_RS04000	Chromosome	Non-essential	763640	764854	Reverse		glutathione S-transferase	COG0625	O	Posttranslational modification, protein turnover, chaperones
Synpcc7942_0772	SYNPCC7942_RS04005	Chromosome	Non-essential	764984	765577	Reverse		CpeT/CpcT family DUF1001		Y	Not in COGs
Synpcc7942_0773	SYNPCC7942_RS04010	Chromosome	Non-essential	765592	766140	Reverse	ycf52	GNAT family N-acetyltransferase	COG0454;COG0456	KRJ	Transcription;General function prediction only;Translation, ribosomal structure and biogenesis
Synpcc7942_0774	SYNPCC7942_RS04015	Chromosome	Non-essential	766216	767103	Forward		alpha/beta hydrolase	COG2267	I	Lipid transport and metabolism
Synpcc7942_0775	SYNPCC7942_RS04020	Chromosome	Essential	767242	767721	Reverse		divergent PAP2 family protein	COG1963	R	General function prediction only
Synpcc7942_0776	SYNPCC7942_RS04025	Chromosome	Essential	767721	768626	Reverse	crtE	farnesyl-diphosphate synthase	COG0142	H	Coenzyme transport and metabolism
Synpcc7942_0777	SYNPCC7942_RS04030	Chromosome	Essential	768669	769538	Reverse	folD	bifunctional 5,10-methylene-tetrahydrofolate dehydrogese/ 5,10-methylene-tetrahydrofolate cyclohydrolase	COG0190	H	Coenzyme transport and metabolism
Synpcc7942_0778	SYNPCC7942_RS04035	Chromosome	Essential	769574	770038	Forward		hypothetical protein		Y	Not in COGs
Synpcc7942_0779	SYNPCC7942_RS04040	Chromosome	Beneficial	770131	772593	Forward		HDIG domain-containing protein	COG1480	T	Signal transduction mechanisms
Synpcc7942_0780	SYNPCC7942_RS04045	Chromosome	Non-essential	772585	773958	Reverse		serine/threonine protein kinase	COG0515	T	Signal transduction mechanisms
Synpcc7942_0781	SYNPCC7942_RS04050	Chromosome	Non-essential	774004	776520	Reverse	ppsA	phosphoenolpyruvate synthase	COG0574;COG1080	G	Carbohydrate transport and metabolism
Synpcc7942_0782	SYNPCC7942_RS04055	Chromosome	Non-essential	776760	778556	Reverse		ATP-binding cassette, subfamily B	COG1132	V	Defense mechanisms
Synpcc7942_0783	SYNPCC7942_RS04060	Chromosome	Essential	778589	779245	Reverse	hisG	ATP phosphoribosyltransferase homohexameric	COG0040	E	Amino acid transport and metabolism
Synpcc7942_0784	SYNPCC7942_RS13710	Chromosome	Non-essential	779531	779848	Forward		hypothetical protein		Y	Not in COGs
Synpcc7942_0785	SYNPCC7942_RS04065	Chromosome	Non-essential	779781	781919	Forward	ponA	penicillin-binding protein 1A	COG0744	M	Cell wall/membrane/envelope biogenesis
Synpcc7942_0786	SYNPCC7942_RS04070	Chromosome	Non-essential	782076	782942	Forward		hypothetical protein		Y	Not in COGs
Synpcc7942_0787	SYNPCC7942_RS04075	Chromosome	Non-essential	783007	783885	Forward	phoA	metallophosphoesterase	COG1409	T	Signal transduction mechanisms
Synpcc7942_0788	SYNPCC7942_RS04080	Chromosome	Non-essential	783954	784748	Reverse	gst1	glutathione S-transferase	COG0625	O	Posttranslational modification, protein turnover, chaperones
Synpcc7942_0789	SYNPCC7942_RS04085	Chromosome	Non-essential	784844	785167	Reverse		hypothetical protein		Y	Not in COGs
Synpcc7942_0790	SYNPCC7942_RS04090	Chromosome	Non-essential	785282	785710	Reverse	rbp3	RNA-binding region RNP-1	COG0724	J	Translation, ribosomal structure and biogenesis
Synpcc7942_0791	SYNPCC7942_RS04095	Chromosome	Essential	785973	787211	Reverse	pcnB	polyA polymerase/tRNA nucleotidyltransferase CCA-adding enzyme	COG0617	J	Translation, ribosomal structure and biogenesis
Synpcc7942_0792	SYNPCC7942_RS04100	Chromosome	Non-essential	787255	788490	Reverse		Predicted arabinose efflux permease, MFS family	COG0477;COG2814	GEPR	Carbohydrate transport and metabolism;Amino acid transport and metabolism;Inorganic ion transport and metabolism;General function prediction only
Synpcc7942_0793	SYNPCC7942_RS04105	Chromosome	Non-essential	788593	789261	Reverse		PspA/IM30 family protein	COG1842	KT	Transcription;Signal transduction mechanisms
Synpcc7942_0794	SYNPCC7942_RS04110	Chromosome	Ambiguous	789460	790233	Reverse		PspA/IM30 family protein	COG1842	KT	Transcription;Signal transduction mechanisms
Synpcc7942_0795	SYNPCC7942_RS04115	Chromosome	Non-essential	790436	791047	Reverse		hypothetical protein		Y	Not in COGs
Synpcc7942_0796	SYNPCC7942_RS04120	Chromosome	Essential	791175	791720	Forward		DUG721 superfamily protein	COG5512	R	General function prediction only
Synpcc7942_0797	SYNPCC7942_RS04125	Chromosome	Non-essential	792025	792270	Forward		hypothetical protein		Y	Not in COGs
Synpcc7942_0798	SYNPCC7942_RS04130	Chromosome	Essential	792319	792804	Reverse	ruvC	Holliday junction endonuclease RuvC	COG0817	L	Replication, recombination and repair
Synpcc7942_0799	SYNPCC7942_RS04135	Chromosome	Essential	792810	794384	Reverse		Radical SAM superfamily enzyme YgiQ, UPF0313 family	COG1032	R	General function prediction only
Synpcc7942_0800	SYNPCC7942_RS04140	Chromosome	Beneficial	794455	795048	Reverse	cpcT	CpeT/CpcT family DUF1001		Y	Not in COGs
Synpcc7942_0801	SYNPCC7942_RS04145	Chromosome	Essential	795207	795812	Forward	sodB	superoxide dismutase, Fe-Mn family	COG0605	P	Inorganic ion transport and metabolism
Synpcc7942_0802	SYNPCC7942_RS04150	Chromosome	Non-essential	795917	796504	Forward		allophycocyanin alpha chain-like protein		Y	Not in COGs
Synpcc7942_0803	SYNPCC7942_RS04155	Chromosome	Non-essential	796507	797289	Reverse		ABC-2 type transport system permease protein	COG3694	R	General function prediction only
Synpcc7942_0804	SYNPCC7942_RS04160	Chromosome	Essential	797288	798349	Forward	pdxA	4-hydroxythreonine-4-phosphate dehydrogenase PdxA	COG1995	H	Coenzyme transport and metabolism
Synpcc7942_0805	SYNPCC7942_RS04165	Chromosome	Non-essential	798349	799095	Forward		MBL fold metallo-hydrolase	COG2220	G	Carbohydrate transport and metabolism
Synpcc7942_0806	SYNPCC7942_RS04170	Chromosome	Non-essential	799095	799826	Forward		16S rRNA uracil1498-N3-methyltransferase	COG1385	J	Translation, ribosomal structure and biogenesis
Synpcc7942_0807	SYNPCC7942_RS04175	Chromosome	Non-essential	799840	800679	Forward		Rpn family recombination-promoting nuclease/putative transposase	COG5464	L	Replication, recombination and repair
Synpcc7942_0808	SYNPCC7942_RS04180	Chromosome	Non-essential	800851	802980	Reverse	sps	HAD family hydrolase	COG0438;COG0561	MHR	Cell wall/membrane/envelope biogenesis;Coenzyme transport and metabolism;General function prediction only
Synpcc7942_0809	SYNPCC7942_RS04185	Chromosome	Non-essential	803073	804815	Forward		hypothetical protein	COG1807	M	Cell wall/membrane/envelope biogenesis
Synpcc7942_0810	SYNPCC7942_RS04190	Chromosome	Non-essential	804853	805086	Forward		hypothetical protein		Y	Not in COGs
Synpcc7942_0811	SYNPCC7942_RS04195	Chromosome	Non-essential	805186	806769	Forward	nha1	sodium/proton antiporter, CPA1 family	COG0025	P	Inorganic ion transport and metabolism
Synpcc7942_0812	SYNPCC7942_RS04200	Chromosome	Non-essential	806893	807813	Forward		J domain containing protein	COG2214	K	Transcription
Synpcc7942_0813	SYNPCC7942_RS04205	Chromosome	Essential	807839	809101	Forward	hisS	ATP phosphoribosyltransferase	COG3705	E	Amino acid transport and metabolism
Synpcc7942_0814	SYNPCC7942_RS04210	Chromosome	Essential	809134	809358	Forward		ferredoxin-like protein	COG1146	F	Nucleotide transport and metabolism
Synpcc7942_0815	SYNPCC7942_RS04215	Chromosome	Non-essential	809365	810096	Forward	livF	ABC transporter ATP-binding protein	COG0410	E	Amino acid transport and metabolism
Synpcc7942_0816	SYNPCC7942_RS04220	Chromosome	Non-essential	810181	812226	Reverse		diguanylate cyclase/phosphodiesterase	COG5001	T	Signal transduction mechanisms
Synpcc7942_0817	SYNPCC7942_RS04225	Chromosome	Non-essential	812331	812723	Reverse		Fur family transcriptional regulator, ferric uptake regulator	COG0735	P	Inorganic ion transport and metabolism
Synpcc7942_0818	SYNPCC7942_RS04230	Chromosome	Essential	812955	813224	Forward	purS	phosphoribosylformylglycinamidine synthase	COG1828	F	Nucleotide transport and metabolism
Synpcc7942_0819	SYNPCC7942_RS04235	Chromosome	Essential	813221	813886	Forward	purL	phosphoribosylformylglycinamidine synthase subunit I	COG0047	F	Nucleotide transport and metabolism
Synpcc7942_0820	SYNPCC7942_RS04240	Chromosome	Beneficial	813960	814394	Forward		hypothetical protein		Y	Not in COGs
Synpcc7942_0821	SYNPCC7942_RS04245	Chromosome	Non-essential	814476	816077	Forward	ddpA	peptide/nickel transport system substrate-binding protein	COG0747	E	Amino acid transport and metabolism
Synpcc7942_0822	SYNPCC7942_RS04250	Chromosome	Non-essential	816064	817089	Forward	appB	peptide/nickel transport system permease protein	COG0601	EP	Amino acid transport and metabolism;Inorganic ion transport and metabolism
Synpcc7942_0823	SYNPCC7942_RS04255	Chromosome	Non-essential	817171	818214	Forward		AI-2E family transporter	COG0628	R	General function prediction only
Synpcc7942_0824	SYNPCC7942_RS04260	Chromosome	Non-essential	818189	819895	Forward		DUF2156 domin-containing protein	COG2898	I	Lipid transport and metabolism
Synpcc7942_0825	SYNPCC7942_RS04265	Chromosome	Beneficial	819956	820693	Reverse		NlpC/P60 family protein	COG0791	M	Cell wall/membrane/envelope biogenesis
Synpcc7942_0826	SYNPCC7942_RS04270	Chromosome	Non-essential	820693	821628	Forward		Beta-lactamase class A	COG2367	V	Defense mechanisms
Synpcc7942_0827	SYNPCC7942_RS04275	Chromosome	Essential	821757	822803	Reverse	cobW	cobalamin biosynthesis protein CobW	COG0523	R	General function prediction only
Synpcc7942_0828	SYNPCC7942_RS04280	Chromosome	Non-essential	822873	823241	Reverse		DUF2237 domain-containing protein	COG3651	S	Function unknown
Synpcc7942_0829	SYNPCC7942_RS04285	Chromosome	Non-essential	823506	823838	Forward		lipoproteins-like	COG0797	M	Cell wall/membrane/envelope biogenesis
Synpcc7942_0830	SYNPCC7942_RS04290	Chromosome	Non-essential	823942	825330	Forward	asnC	asparaginyl-tRNA synthetase	COG0017	J	Translation, ribosomal structure and biogenesis
Synpcc7942_0831	SYNPCC7942_RS04295	Chromosome	Non-essential	825403	826005	Reverse		HD domain-containing protein	COG0317	TK	Signal transduction mechanisms;Transcription
Synpcc7942_0833	SYNPCC7942_RS04310	Chromosome	Beneficial	827112	828182	Forward		hypothetical protein		Y	Not in COGs
Synpcc7942_0834	SYNPCC7942_RS04315	Chromosome	Non-essential	828582	829235	Forward		Alpha/beta hydrolase	COG4188	R	General function prediction only
Synpcc7942_0835	SYNPCC7942_RS04320	Chromosome	Ambiguous	829661	830788	Forward	ruvB	Holliday junction DNA helicase subunit RuvB	COG2255	L	Replication, recombination and repair
Synpcc7942_0836	SYNPCC7942_RS04325	Chromosome	Non-essential	831166	832182	Reverse		AIR synthase-related protein, sll0787 family	COG2144	R	General function prediction only
Synpcc7942_0837	SYNPCC7942_RS04330	Chromosome	Non-essential	832179	832811	Reverse		GNAT family N-acetyltransferase	COG0454;COG0456	KRJ	Transcription;General function prediction only;Translation, ribosomal structure and biogenesis
Synpcc7942_0838	SYNPCC7942_RS04335	Chromosome	Non-essential	832860	833957	Reverse		radical SAM protein, MSMEG_0568 family	COG2516	R	General function prediction only
Synpcc7942_0839	SYNPCC7942_RS04340	Chromosome	Non-essential	833950	834954	Reverse	merR	Nitrilase	COG0388	C	Energy production and conversion
Synpcc7942_0840	SYNPCC7942_RS04345	Chromosome	Non-essential	834991	835473	Reverse		MSMEG_0572 family protein	COG2044	R	General function prediction only
Synpcc7942_0841	SYNPCC7942_RS04350	Chromosome	Non-essential	835671	837011	Forward		putative flavoprotein involved in K transport	COG2072	P	Inorganic ion transport and metabolism
Synpcc7942_0842	SYNPCC7942_RS04355	Chromosome	Non-essential	837065	838405	Reverse	gor	NADPH-glutathione reductase	COG1249	C	Energy production and conversion
Synpcc7942_0843	SYNPCC7942_RS04360	Chromosome	Non-essential	838504	838935	Reverse		hypothetical protein		Y	Not in COGs
Synpcc7942_0844	SYNPCC7942_RS04365	Chromosome	Non-essential	839099	839809	Reverse		phosphoesterase PHP-like protein	COG0613	F	Nucleotide transport and metabolism
Synpcc7942_0845		Chromosome	Non-essential	839873	840079	Forward		hypothetical protein		Y	Not in COGs
Synpcc7942_0846	SYNPCC7942_RS04370	Chromosome	Non-essential	840263	841081	Reverse		D-hexose-6-phosphate mutarotase	COG0676	G	Carbohydrate transport and metabolism
Synpcc7942_0847	SYNPCC7942_RS04375	Chromosome	Non-essential	841120	842232	Reverse	pilT	twitching motility protein PilT	COG2805	NW	Cell motility;Extracellular structures
Synpcc7942_0848	SYNPCC7942_RS04380	Chromosome	Non-essential	842336	845347	Reverse	uvrA	Excinuclease ABC subunit A	COG0178	L	Replication, recombination and repair
Synpcc7942_0849	SYNPCC7942_RS04385	Chromosome	Essential	845822	846409	Reverse		protoporphyrinogen oxidase HemJ	COG1981	H	Coenzyme transport and metabolism
Synpcc7942_0850	SYNPCC7942_RS04390	Chromosome	Ambiguous	846479	846679	Reverse		Protein of unknown function DUF2811		Y	Not in COGs
Synpcc7942_0851	SYNPCC7942_RS04395	Chromosome	Essential	847233	848258	Forward	purM	phosphoribosylformylglycinamidine cyclo-ligase	COG0150	F	Nucleotide transport and metabolism
Synpcc7942_0853	SYNPCC7942_RS04400	Chromosome	Essential	848870	850105	Forward	dapL1	L,L-diaminopimelate aminotransferase	COG0436	E	Amino acid transport and metabolism
Synpcc7942_0854	SYNPCC7942_RS04405	Chromosome	Non-essential	850233	852629	Forward		hypothetical protein	COG4354	S	Function unknown
Synpcc7942_0855	SYNPCC7942_RS04410	Chromosome	Non-essential	853629	854882	Forward	pixG	response regulator	COG0745	TK	Signal transduction mechanisms;Transcription
Synpcc7942_0856	SYNPCC7942_RS04415	Chromosome	Non-essential	854933	855295	Forward	pixH	twitching motility two-component system responseregulator PilH	COG0745	TK	Signal transduction mechanisms;Transcription
Synpcc7942_0857	SYNPCC7942_RS04420	Chromosome	Non-essential	855315	855821	Forward	pixI-1	chemotaxis protein CheW	COG0835	T	Signal transduction mechanisms
Synpcc7942_0858	SYNPCC7942_RS04425	Chromosome	Non-essential	855893	860113	Forward	pixJ1	methyl-accepting chemotaxis sensory transducer with phytochrome sensor	COG0840;COG2203	T	Signal transduction mechanisms
Synpcc7942_0859	SYNPCC7942_RS04430	Chromosome	Non-essential	860118	862976	Forward	pixL	CheA signal transduction histidine kinase	COG0643;COG2198	T	Signal transduction mechanisms
Synpcc7942_0860	SYNPCC7942_RS04435	Chromosome	Non-essential	862987	863946	Forward	pixI-2	chemotaxis protein CheW	COG0835	T	Signal transduction mechanisms
Synpcc7942_0861	SYNPCC7942_RS04440	Chromosome	Ambiguous	864180	865469	Reverse		bifunctional sterol desaturase/short chain dehydrogenase	COG1028;COG3000	I	Lipid transport and metabolism
Synpcc7942_0862	SYNPCC7942_RS04445	Chromosome	Non-essential	865596	865973	Forward	ebsA	hypothetical protein		Y	Not in COGs
Synpcc7942_0863	SYNPCC7942_RS04450	Chromosome	Non-essential	866027	867208	Forward		phosphotransacetylase family protein	COG0857	R	General function prediction only
Synpcc7942_0864	SYNPCC7942_RS04455	Chromosome	Beneficial	867395	867913	Forward		hypothetical protein	COG0758	L	Replication, recombination and repair
Synpcc7942_0865	SYNPCC7942_RS04460	Chromosome	Non-essential	867986	868477	Forward		YajQ family cyclic di-GMP-binding protein	COG1666	T	Signal transduction mechanisms
Synpcc7942_0866	SYNPCC7942_RS04465	Chromosome	Non-essential	868540	869121	Forward		hypothetical protein		Y	Not in COGs
Synpcc7942_0867	SYNPCC7942_RS04470	Chromosome	Non-essential	869229	869504	Forward		hypothetical protein	COG3937	QT	Secondary metabolites biosynthesis, transport and catabolism;Signal transduction mechanisms
Synpcc7942_0868	SYNPCC7942_RS04475	Chromosome	Non-essential	869505	871253	Forward		AarF/ABC1/UbiB kinase family protein	COG0661	HT	Coenzyme transport and metabolism;Signal transduction mechanisms
Synpcc7942_0869	SYNPCC7942_RS04480	Chromosome	Essential	871262	871852	Forward		DNA uptake protein ComE	COG1555	L	Replication, recombination and repair
Synpcc7942_0870	SYNPCC7942_RS04485	Chromosome	Ambiguous	871886	872113	Reverse		addiction module toxin HicA family	COG1724	R	General function prediction only
Synpcc7942_0871	SYNPCC7942_RS04490	Chromosome	Essential	872106	872315	Reverse		type II toxin-antitoxin system HicB family antitoxin	COG1598	V	Defense mechanisms
Synpcc7942_0872	SYNPCC7942_RS04495	Chromosome	Non-essential	872362	872940	Forward		hypothetical protein		Y	Not in COGs
Synpcc7942_0873	SYNPCC7942_RS04500	Chromosome	Non-essential	873108	874196	Reverse		hypothetical protein		Y	Not in COGs
Synpcc7942_0874	SYNPCC7942_RS04505	Chromosome	Non-essential	874390	877449	Reverse		Superfamily II DNA or RNA helicase, SNF2 family	COG0553	KL	Transcription;Replication, recombination and repair
Synpcc7942_0875	SYNPCC7942_RS04510	Chromosome	Non-essential	877453	877956	Reverse		hypothetical protein		Y	Not in COGs
Synpcc7942_0876	SYNPCC7942_RS04515	Chromosome	Essential	878045	880675	Forward	alaS	alanyl-tRNA synthetase	COG0013	J	Translation, ribosomal structure and biogenesis
Synpcc7942_0877	SYNPCC7942_RS04520	Chromosome	Non-essential	880867	883485	Forward	rps12	radical SAM-linked protein/radical SAM family uncharacterized protein	COG1032;COG5011	RS	General function prediction only;Function unknown
Synpcc7942_0878	SYNPCC7942_RS04525	Chromosome	Ambiguous	883835	886261	Forward	rne	Rne/Rng family ribonuclease	COG1530	J	Translation, ribosomal structure and biogenesis
Synpcc7942_0879	SYNPCC7942_RS04530	Chromosome	Non-essential	886245	886892	Forward	rhnB	RNase HII	COG0164	L	Replication, recombination and repair
Synpcc7942_0880	SYNPCC7942_RS04535	Chromosome	Non-essential	886915	887472	Reverse		Protein of unknown function DUF1997		Y	Not in COGs
Synpcc7942_0881	SYNPCC7942_RS04540	Chromosome	Essential	887552	888427	Forward	pheA	prephenate dehydratase	COG0077	E	Amino acid transport and metabolism
Synpcc7942_0882	SYNPCC7942_RS04545	Chromosome	Non-essential	888440	889096	Reverse	lon	ATP-dependent Lon protease	COG2802	S	Function unknown
Synpcc7942_0883	SYNPCC7942_RS04550	Chromosome	Essential	889306	889623	Reverse	rpsJ	SSU ribosomal protein S10P	COG0051	J	Translation, ribosomal structure and biogenesis
Synpcc7942_0884	SYNPCC7942_RS04555	Chromosome	Essential	889697	890926	Reverse	EF-Tu	translation elongation factor 1A EF-1A/EF-Tu	COG0050	J	Translation, ribosomal structure and biogenesis
Synpcc7942_0885	SYNPCC7942_RS04560	Chromosome	Essential	890953	893037	Reverse	fus	translation elongation factor 2 EF-2/EF-G	COG0480	J	Translation, ribosomal structure and biogenesis
Synpcc7942_0886	SYNPCC7942_RS04565	Chromosome	Essential	893112	893582	Reverse	rps7	SSU ribosomal protein S7P	COG0049	J	Translation, ribosomal structure and biogenesis
Synpcc7942_0887	SYNPCC7942_RS04570	Chromosome	Essential	893750	894124	Reverse	rps12	SSU ribosomal protein S12P	COG0048	J	Translation, ribosomal structure and biogenesis
Synpcc7942_0888	SYNPCC7942_RS04575	Chromosome	Non-essential	894280	894639	Reverse		mannose-6-phosphate isomerase, type 2	COG0662	G	Carbohydrate transport and metabolism
Synpcc7942_0889	SYNPCC7942_RS04580	Chromosome	Essential	894636	896453	Reverse		Predicted protein DUF2233	COG4632	G	Carbohydrate transport and metabolism
Synpcc7942_0890	SYNPCC7942_RS04585	Chromosome	Essential	896748	901358	Forward	glsF	glutamate synthase ferredoxin	COG0067;COG0069;COG0070	E	Amino acid transport and metabolism
Synpcc7942_0891	SYNPCC7942_RS04590	Chromosome	Non-essential	901736	902035	Forward		protein of unknown function DUF1830		Y	Not in COGs
Synpcc7942_0892	SYNPCC7942_RS04595	Chromosome	Non-essential	902109	903119	Reverse	cofG	7,8-didemethyl-8-hydroxy-5-deazariboflavin synthase subunit CofG	COG1060	H	Coenzyme transport and metabolism
Synpcc7942_0893	SYNPCC7942_RS04600	Chromosome		903201	904283	Forward	psbAIII	photosystem II P680 reaction center D1 protein		Y	Not in COGs
Synpcc7942_0894	SYNPCC7942_RS04605	Chromosome	Essential	904845	905417	Reverse	aroK	shikimate kinase	COG0703	E	Amino acid transport and metabolism
Synpcc7942_0895	SYNPCC7942_RS04610	Chromosome	Essential	905485	906657	Reverse		Pyridine nucleotide-disulphide oxidoreductase, dimerisation domain	COG1249	C	Energy production and conversion
Synpcc7942_0896	SYNPCC7942_RS04615	Chromosome	Non-essential	906832	907638	Forward	minD	septum site-determining protein MinD	COG2894	D	Cell cycle control, cell division, chromosome partitioning
Synpcc7942_0897	SYNPCC7942_RS04620	Chromosome	Essential	907653	907928	Forward	minE	cell division topological specificity factor MinE	COG0851	D	Cell cycle control, cell division, chromosome partitioning
Synpcc7942_0898	SYNPCC7942_RS04625	Chromosome	Non-essential	907925	908317	Forward		2Fe-2S ferredoxin	COG3411	C	Energy production and conversion
Synpcc7942_0899	SYNPCC7942_RS04635	Chromosome	Non-essential	908498	909295	Reverse		hypothetical protein		Y	Not in COGs
Synpcc7942_0900	SYNPCC7942_RS04640	Chromosome	Non-essential	909440	909643	Reverse	gifA	hypothetical protein		Y	Not in COGs
Synpcc7942_0901	SYNPCC7942_RS04645	Chromosome	Non-essential	909858	910676	Forward		alpha/beta fold hydrolase	COG2267	I	Lipid transport and metabolism
Synpcc7942_0902	SYNPCC7942_RS04650	Chromosome	Non-essential	910735	911694	Reverse		calcium-binding protein	COG2931	Q	Secondary metabolites biosynthesis, transport and catabolism
Synpcc7942_0903	SYNPCC7942_RS04655	Chromosome	Essential	911756	914341	Reverse	acnB	aconitase	COG1049	C	Energy production and conversion
Synpcc7942_0904	SYNPCC7942_RS04660	Chromosome	Non-essential	914613	915158	Forward		hypothetical protein		Y	Not in COGs
Synpcc7942_0905	SYNPCC7942_RS13970	Chromosome	Non-essential	915588	916130	Forward		hypothetical protein		Y	Not in COGs
Synpcc7942_0906	SYNPCC7942_RS04665	Chromosome	Ambiguous	916283	916747	Forward		hypothetical protein		Y	Not in COGs
Synpcc7942_0907	SYNPCC7942_RS13980	Chromosome	Non-essential	916954	917166	Forward		hypothetical protein		Y	Not in COGs
Synpcc7942_0908	SYNPCC7942_RS04670	Chromosome	Non-essential	917280	917987	Forward		hypothetical protein		Y	Not in COGs
Synpcc7942_0909	SYNPCC7942_RS04675	Chromosome	Non-essential	918135	918491	Forward	ycf57	iron-sulfur cluster assembly protein	COG0316	O	Posttranslational modification, protein turnover, chaperones
Synpcc7942_0910	SYNPCC7942_RS04680	Chromosome	Non-essential	918560	918988	Forward		Tetratricopeptide repeat-containing protein	COG0457	R	General function prediction only
Synpcc7942_0911	SYNPCC7942_RS04685	Chromosome	Non-essential	918998	919249	Forward		hypothetical protein		Y	Not in COGs
Synpcc7942_0912	SYNPCC7942_RS04690	Chromosome	Essential	919325	921283	Forward	dnaX	DNA polymerase-3 subunit gamma/tau	COG2812	L	Replication, recombination and repair
Synpcc7942_0913	SYNPCC7942_RS04695	Chromosome	Non-essential	921286	921780	Reverse		putative acetyltransferase	COG0454;COG0456	KRJ	Transcription;General function prediction only;Translation, ribosomal structure and biogenesis
Synpcc7942_0914	SYNPCC7942_RS04700	Chromosome	Non-essential	921780	922391	Reverse		tRNA-ms[2]io[6]A-hydroxylase	COG4445	J	Translation, ribosomal structure and biogenesis
Synpcc7942_0915	SYNPCC7942_RS04705	Chromosome	Essential	922388	922837	Reverse	aroQ	3-dehydroquinate dehydratase	COG0757	E	Amino acid transport and metabolism
Synpcc7942_0916	SYNPCC7942_RS13870	Chromosome	Non-essential	922848	922976	Reverse		hypothetical protein		Y	Not in COGs
Synpcc7942_0917	SYNPCC7942_RS04720	Chromosome	Non-essential	923527	923793	Reverse		NIL domain-containing protein	COG1135	E	Amino acid transport and metabolism
Synpcc7942_0918	SYNPCC7942_RS04725	Chromosome	Non-essential	924079	926028	Forward	aas	long-chain acyl-CoA synthetase	COG1022	I	Lipid transport and metabolism
Synpcc7942_0919	SYNPCC7942_RS04730	Chromosome	Non-essential	926077	926523	Forward		YlqD protein		Y	Not in COGs
Synpcc7942_0920	SYNPCC7942_RS04735	Chromosome	Non-essential	926720	926974	Reverse	psaK1	photosystem I subunit 10		Y	Not in COGs
Synpcc7942_0921	SYNPCC7942_RS04740	Chromosome	Non-essential	927092	927394	Reverse		Protein of unknown function DUF3593		Y	Not in COGs
Synpcc7942_0922	SYNPCC7942_RS04745	Chromosome	Non-essential	927391	928293	Reverse	gltX	glutamyl-Q tRNAAsp synthetase	COG0008	J	Translation, ribosomal structure and biogenesis
Synpcc7942_0923	SYNPCC7942_RS04750	Chromosome	Non-essential	928293	929168	Reverse	mtaP	methylthioadenosine phosphorylase	COG0005	F	Nucleotide transport and metabolism
Synpcc7942_0924	SYNPCC7942_RS04755	Chromosome	Essential	929220	931214	Reverse	nblS	multi-sensor signal transduction histidine kinase	COG5002	T	Signal transduction mechanisms
Synpcc7942_0925	SYNPCC7942_RS04760	Chromosome	Essential	931278	932579	Reverse	purD	phosphoribosylamine--glycine ligase	COG0151	F	Nucleotide transport and metabolism
Synpcc7942_0926	SYNPCC7942_RS04765	Chromosome	Essential	932734	933993	Forward		Tetratricopeptide repeat-containing protein	COG0457	R	General function prediction only
Synpcc7942_0927	SYNPCC7942_RS04770	Chromosome	Essential	934021	934746	Forward	purC	phosphoribosylaminoimidazole-succinocarboxamide synthase	COG0152	F	Nucleotide transport and metabolism
Synpcc7942_0928	SYNPCC7942_RS04775	Chromosome	Essential	934864	937029	Forward		outer membrane protein insertion porin family	COG4775	M	Cell wall/membrane/envelope biogenesis
Synpcc7942_0929	SYNPCC7942_RS04780	Chromosome	Essential	937039	937893	Forward	lpxC	UDP-3-O-[3-hydroxymyristoyl] N-acetylglucosaminedeacetylase	COG0774	M	Cell wall/membrane/envelope biogenesis
Synpcc7942_0930	SYNPCC7942_RS04785	Chromosome	Essential	937912	938379	Forward	fabZ	3-hydroxyacyl-[acyl-carrier-protein] dehydratase	COG0764	I	Lipid transport and metabolism
Synpcc7942_0931	SYNPCC7942_RS04790	Chromosome	Essential	938386	939192	Forward	lpxA	acyl-[acyl-carrier-protein]--UDP-N-acetylglucosa mine O-acyltransferase	COG1043	M	Cell wall/membrane/envelope biogenesis
Synpcc7942_0932	SYNPCC7942_RS04795	Chromosome	Essential	939193	940392	Forward	lpxB	lipid-A-disaccharide synthase	COG0763	M	Cell wall/membrane/envelope biogenesis
Synpcc7942_0933	SYNPCC7942_RS04800	Chromosome	Ambiguous	940410	940925	Reverse	narM	nitrate reductase associated protein		Y	Not in COGs
Synpcc7942_0934	SYNPCC7942_RS04805	Chromosome	Non-essential	940995	942056	Forward	trp	Anthranilate phosphoribosyltransferase	COG0547	E	Amino acid transport and metabolism
Synpcc7942_0935	SYNPCC7942_RS04810	Chromosome	Non-essential	942068	942838	Reverse		sulfite exporter TauE/SafE family protein	COG0730	P	Inorganic ion transport and metabolism
Synpcc7942_0936	SYNPCC7942_RS04815	Chromosome	Non-essential	942843	943388	Reverse		Rhodanese-related sulfurtransferase	COG0607	P	Inorganic ion transport and metabolism
Synpcc7942_0937	SYNPCC7942_RS04820	Chromosome	Non-essential	943435	944127	Reverse		Glyoxylase, beta-lactamase superfamily II	COG0491	R	General function prediction only
Synpcc7942_0938	SYNPCC7942_RS04825	Chromosome	Non-essential	944220	944540	Forward		transcriptional regulator, ArsR family	COG0640	K	Transcription
Synpcc7942_0939	SYNPCC7942_RS04830	Chromosome	Ambiguous	944618	945244	Forward	cysC	adenylylsulfate kinase	COG0529	P	Inorganic ion transport and metabolism
Synpcc7942_0940	SYNPCC7942_RS04835	Chromosome	Non-essential	945289	945639	Reverse		transcriptional regulator, XRE family		Y	Not in COGs
Synpcc7942_0941	SYNPCC7942_RS04840	Chromosome	Non-essential	946064	947773	Reverse		ATP-binding cassette, subfamily F, member 3	COG0488	R	General function prediction only
Synpcc7942_0942	SYNPCC7942_RS04845	Chromosome	Essential	947957	949849	Reverse	ftsH	membrane protease FtsH catalytic subunit	COG0465	O	Posttranslational modification, protein turnover, chaperones
Synpcc7942_0943	SYNPCC7942_RS04850	Chromosome	Essential	950237	951505	Forward	argD	acetylornithine aminotransferase apoenzyme	COG4992	E	Amino acid transport and metabolism
Synpcc7942_0944	SYNPCC7942_RS04855	Chromosome	Essential	951502	952740	Forward	folC	dihydrofolate synthase / folylpolyglutamate synthase	COG0285	H	Coenzyme transport and metabolism
Synpcc7942_0945	SYNPCC7942_RS04860	Chromosome	Non-essential	952793	953806	Reverse		radical SAM/Cys-rich domain-containing protein	COG0535	DH	Cell cycle control, cell division, chromosome partitioning;Coenzyme transport and metabolism
Synpcc7942_0946	SYNPCC7942_RS04865	Chromosome	Non-essential	954141	955628	Forward	aoxA	UDP-galactopyranose mutase	COG1231	E	Amino acid transport and metabolism
Synpcc7942_0947	SYNPCC7942_RS04870	Chromosome	Non-essential	955647	956714	Reverse	ggtA	carbohydrate ABC transporter ATP-binding protein, CUT1 family	COG3842	E	Amino acid transport and metabolism
Synpcc7942_0948	SYNPCC7942_RS04875	Chromosome	Non-essential	956719	957546	Reverse		carbohydrate ABC transporter membrane protein 2,CUT1 family	COG0395	G	Carbohydrate transport and metabolism
Synpcc7942_0949	SYNPCC7942_RS04880	Chromosome	Non-essential	957546	958424	Reverse		carbohydrate ABC transporter membrane protein 1,CUT1 family	COG1175	G	Carbohydrate transport and metabolism
Synpcc7942_0950	SYNPCC7942_RS04885	Chromosome	Non-essential	958421	959737	Reverse		carbohydrate ABC transporter substrate-binding protein, CUT1 family	COG1653	G	Carbohydrate transport and metabolism
Synpcc7942_0951	SYNPCC7942_RS04890	Chromosome	Beneficial	959837	960685	Forward	nadC	nicotinate-nucleotide pyrophosphorylase [carboxylating]	COG0157	H	Coenzyme transport and metabolism
Synpcc7942_0952	SYNPCC7942_RS04895	Chromosome	Non-essential	960829	961620	Reverse		PD-D/EXK nuclease superfamily protein	COG2887	L	Replication, recombination and repair
Synpcc7942_0953	SYNPCC7942_RS04900	Chromosome	Non-essential	961744	962208	Reverse		Predicted RNA-binding protein, contains PUA-likedomain	COG2947	R	General function prediction only
Synpcc7942_0954	SYNPCC7942_RS04905	Chromosome	Non-essential	962266	963300	Reverse		folate-binding protein	COG0354	O	Posttranslational modification, protein turnover, chaperones
Synpcc7942_0955	SYNPCC7942_RS04910	Chromosome	Non-essential	963272	963790	Reverse		hypothetical protein		Y	Not in COGs
Synpcc7942_0956	SYNPCC7942_RS04915	Chromosome	Non-essential	963926	965068	Forward		GTPase, G3E family	COG0523	R	General function prediction only
Synpcc7942_0957	SYNPCC7942_RS04920	Chromosome	Essential	965072	965719	Forward	cobO	cobIyrinic acid a,c-diamide adenosyltransferase	COG2109	H	Coenzyme transport and metabolism
Synpcc7942_0958	SYNPCC7942_RS04925	Chromosome	Non-essential	965726	966355	Reverse	purN	formyltetrahydrofolate-dependent phosphoribosylglycinamide formyltransferase	COG0299	F	Nucleotide transport and metabolism
Synpcc7942_0959	SYNPCC7942_RS04930	Chromosome	Essential	966530	967561	Reverse	obgE	GTP-binding protein	COG0536	DL	Cell cycle control, cell division, chromosome partitioning;Replication, recombination and repair
Synpcc7942_0960	SYNPCC7942_RS04935	Chromosome	Ambiguous	967661	968848	Forward		carbohydrate ABC transporter ATP-binding protein, CUT1 family	COG3839	G	Carbohydrate transport and metabolism
Synpcc7942_0961	SYNPCC7942_RS04940	Chromosome	Non-essential	968937	969950	Forward		transcriptional attenuator, LytR family	COG1316	M	Cell wall/membrane/envelope biogenesis
Synpcc7942_0962	SYNPCC7942_RS04945	Chromosome	Non-essential	969968	971323	Reverse	sun	16S rRNA cytosine967-C5-methyltransferase	COG0144;COG0781	JK	Translation, ribosomal structure and biogenesis;Transcription
Synpcc7942_0963	SYNPCC7942_RS04950	Chromosome	Non-essential	971259	971639	Reverse		methyltransferase	COG3695	K	Transcription
Synpcc7942_0964	SYNPCC7942_RS04955	Chromosome	Non-essential	971856	972374	Forward		hypothetical protein		Y	Not in COGs
Synpcc7942_0965	SYNPCC7942_RS04960	Chromosome	Non-essential	972388	973350	Forward	amt1	3'2', 5'-bisphosphate nucleotidase	COG1218	P	Inorganic ion transport and metabolism
Synpcc7942_0966	SYNPCC7942_RS04965	Chromosome	Non-essential	973359	973946	Reverse		hypothetical protein		Y	Not in COGs
Synpcc7942_0967	SYNPCC7942_RS04970	Chromosome	Essential	974099	975061	Forward	hemC	hydroxymethylbilane synthase	COG0181	H	Coenzyme transport and metabolism
Synpcc7942_0968	SYNPCC7942_RS04975	Chromosome	Ambiguous	975152	975358	Forward		hypothetical protein		Y	Not in COGs
Synpcc7942_0969	SYNPCC7942_RS04980	Chromosome	Non-essential	975368	976195	Reverse		carboxymethylenebutenolidase	COG0412	Q	Secondary metabolites biosynthesis, transport and catabolism
Synpcc7942_0970	SYNPCC7942_RS04985	Chromosome	Non-essential	976311	977882	Forward	crtD	C-3',4' desaturase CrtD	COG1233	Q	Secondary metabolites biosynthesis, transport and catabolism
Synpcc7942_0971	SYNPCC7942_RS04990	Chromosome	Non-essential	977903	979153	Reverse		DUF4912 domain-containing protein	COG3330	S	Function unknown
Synpcc7942_0972	SYNPCC7942_RS04995	Chromosome	Non-essential	979369	979761	Forward		2-iminobutanoate/2-iminopropanoate deaminase	COG0251	V	Defense mechanisms
Synpcc7942_0973	SYNPCC7942_RS05000	Chromosome	Non-essential	979758	980930	Reverse	ugd	UDPglucose 6-dehydrogenase	COG1004	M	Cell wall/membrane/envelope biogenesis
Synpcc7942_0974		Chromosome	Non-essential	980967	981137	Reverse	ugd	UDPglucose 6-dehydrogenase	COG1004	M	Cell wall/membrane/envelope biogenesis
Synpcc7942_0975	SYNPCC7942_RS05005	Chromosome	Non-essential	981254	982144	Reverse	mraW	16S rRNA cytosine1402-N4-methyltransferase	COG0275	J	Translation, ribosomal structure and biogenesis
Synpcc7942_0976	SYNPCC7942_RS05010	Chromosome	Ambiguous	982168	984897	Forward		tRNA nucleotidyltransferase CCA-adding enzyme	COG0517;COG0617;COG0618	TJF	Signal transduction mechanisms;Translation, ribosomal structure and biogenesis;Nucleotide transport and metabolism
Synpcc7942_0977	SYNPCC7942_RS05015	Chromosome	Essential	985009	986010	Reverse	prk	phosphoribulokinase	COG0572	F	Nucleotide transport and metabolism
Synpcc7942_0978	SYNPCC7942_RS05020	Chromosome	Essential	986415	987626	Forward	petH	ferredoxin--NADP reductase	COG0369	FP	Nucleotide transport and metabolism;Inorganic ion transport and metabolism
Synpcc7942_0979	SYNPCC7942_RS05030	Chromosome	Non-essential	988074	988577	Reverse		Uncharacterized damage-inducible protein DinB forms a four-helix bundle	COG2318	Q	Secondary metabolites biosynthesis, transport and catabolism
Synpcc7942_0980	SYNPCC7942_RS05035	Chromosome	Non-essential	988653	989276	Reverse		LysE family translocator	COG1280	E	Amino acid transport and metabolism
Synpcc7942_0981	SYNPCC7942_RS05040	Chromosome	Non-essential	989800	991494	Reverse		DUF87 domain-containing protein	COG0433	L	Replication, recombination and repair
Synpcc7942_0982	SYNPCC7942_RS05045	Chromosome	Non-essential	991553	992167	Forward		Polyketide_cyc domain-containing protein	COG2867	J	Translation, ribosomal structure and biogenesis
Synpcc7942_0983	SYNPCC7942_RS05050	Chromosome	Non-essential	992187	992873	Forward	deoC	deoxyribose-phosphate aldolase	COG0274	F	Nucleotide transport and metabolism
Synpcc7942_0984	SYNPCC7942_RS05055	Chromosome	Essential	992870	993670	Forward	recO	DNA replication and repair protein RecO	COG1381	L	Replication, recombination and repair
Synpcc7942_0985	SYNPCC7942_RS05060	Chromosome	Essential	993654	995036	Forward		Predicted arabinose efflux permease, MFS family	COG0477;COG2814	GEPR	Carbohydrate transport and metabolism;Amino acid transport and metabolism;Inorganic ion transport and metabolism;General function prediction only
Synpcc7942_0986	SYNPCC7942_RS05065	Chromosome	Essential	995080	996231	Forward		Glycosyltransferase involved in cell wall bisynthesis	COG0438	M	Cell wall/membrane/envelope biogenesis
Synpcc7942_0987	SYNPCC7942_RS05070	Chromosome	Essential	996280	996723	Reverse	fur	Fur family transcriptional regulator, ferric uptake regulator	COG0735	P	Inorganic ion transport and metabolism
Synpcc7942_0988	SYNPCC7942_RS05075	Chromosome	Essential	996948	997274	Reverse	ycf54	DUF2488 family protein		Y	Not in COGs
Synpcc7942_0989	SYNPCC7942_RS05080	Chromosome	Non-essential	997379	997873	Reverse		hypothetical protein		Y	Not in COGs
Synpcc7942_0990	SYNPCC7942_RS13875	Chromosome	Essential	997912	998454	Reverse	cobU	adenosylcobinamide kinase /adenosylcobinamide-phosphate guanylyltransferase	COG2087	H	Coenzyme transport and metabolism
Synpcc7942_0991	SYNPCC7942_RS05090	Chromosome	Non-essential	998464	999729	Reverse	pxcA	CemA family protein		Y	Not in COGs
Synpcc7942_0992	SYNPCC7942_RS05095	Chromosome	Non-essential	999802	1001799	Forward	pcx	proton extrusion protein PcxA	COG0210	L	Replication, recombination and repair
Synpcc7942_0993	SYNPCC7942_RS05100	Chromosome	Beneficial	1001766	1003154	Reverse		DUF697 domain-containing protein	COG3597	S	Function unknown
Synpcc7942_0994	SYNPCC7942_RS05105	Chromosome	Non-essential	1003177	1003746	Reverse		hypothetical protein		Y	Not in COGs
Synpcc7942_0995	SYNPCC7942_RS05110	Chromosome	Essential	1003866	1004204	Forward	ycf20	Protein of unknown function DUF565		Y	Not in COGs
Synpcc7942_0996	SYNPCC7942_RS05115	Chromosome	Non-essential	1004254	1005240	Forward		hypothetical protein	COG4240	R	General function prediction only
Synpcc7942_0997	SYNPCC7942_RS05120	Chromosome	Essential	1005256	1005432	Reverse	rpmF	LSU ribosomal protein L32P	COG0333	J	Translation, ribosomal structure and biogenesis
Synpcc7942_0998	SYNPCC7942_RS05125	Chromosome	Beneficial	1005621	1007519	Forward	ftsH	membrane protease FtsH catalytic subunit	COG0465	O	Posttranslational modification, protein turnover, chaperones
Synpcc7942_0999	SYNPCC7942_RS13725	Chromosome	Non-essential	1007581	1007880	Reverse		hypothetical protein		Y	Not in COGs
Synpcc7942_1000	SYNPCC7942_RS05130	Chromosome	Non-essential	1008139	1011369	Reverse		type I secretion C-terminal target domain-containing protein	COG2273;COG2374	GR	Carbohydrate transport and metabolism;General function prediction only
Synpcc7942_1001	SYNPCC7942_RS05135	Chromosome	Essential	1011886	1013679	Reverse	lysC	aspartate kinase	COG0527	E	Amino acid transport and metabolism
Synpcc7942_1002	SYNPCC7942_RS05140	Chromosome	Essential	1013888	1014316	Forward	psaD	photosystem I subunit 2		Y	Not in COGs
Synpcc7942_1003	SYNPCC7942_RS05145	Chromosome	Essential	1014434	1015987	Forward	trpE	anthranilate synthase, component I	COG0147	EH	Amino acid transport and metabolism;Coenzyme transport and metabolism
Synpcc7942_1004	SYNPCC7942_RS05150	Chromosome	Non-essential	1015963	1016316	Reverse		cupin 2 domain-containing protein	COG1917	R	General function prediction only
Synpcc7942_1005	SYNPCC7942_RS05155	Chromosome	Non-essential	1016315	1016944	Forward		HAD family phosphatase	COG1011	H	Coenzyme transport and metabolism
Synpcc7942_1006	SYNPCC7942_RS05160	Chromosome	Non-essential	1017044	1018123	Forward		Flp pilus assembly protein TadD, contains TPR repeats	COG0457	R	General function prediction only
Synpcc7942_1007	SYNPCC7942_RS05170	Chromosome	Non-essential	1018904	1020295	Reverse	fumC	fumarase, class II	COG0114	C	Energy production and conversion
Synpcc7942_1008	SYNPCC7942_RS05175	Chromosome	Non-essential	1020332	1021186	Reverse	purU	formyltetrahydrofolate deformylase	COG0788	F	Nucleotide transport and metabolism
Synpcc7942_1009	SYNPCC7942_RS05180	Chromosome	Ambiguous	1021351	1021950	Reverse		transcriptional regulator, XRE family	COG1426	D	Cell cycle control, cell division, chromosome partitioning
Synpcc7942_1010	SYNPCC7942_RS05185	Chromosome	Non-essential	1021969	1022700	Reverse		ribosomal large subunit pseudouridine synthase B	COG1187	J	Translation, ribosomal structure and biogenesis
Synpcc7942_1011	SYNPCC7942_RS05190	Chromosome	Non-essential	1022715	1023956	Reverse	sphS	PAS/PAC sensor signal transduction histidine kinase	COG5002	T	Signal transduction mechanisms
Synpcc7942_1012	SYNPCC7942_RS05195	Chromosome	Non-essential	1023969	1024742	Reverse	sphR	two component transcriptional regulator, winged helix family	COG0745	TK	Signal transduction mechanisms;Transcription
Synpcc7942_1013	SYNPCC7942_RS05205	Chromosome	Ambiguous	1025389	1025625	Reverse		hypothetical protein		Y	Not in COGs
Synpcc7942_1014	SYNPCC7942_RS05210	Chromosome	Non-essential	1025629	1028415	Reverse		CheA signal transduction histidine kinase	COG0643;COG0784	T	Signal transduction mechanisms
Synpcc7942_1015	SYNPCC7942_RS05215	Chromosome	Non-essential	1028418	1030937	Reverse		tetratricopeptide repeat protein	COG0840	T	Signal transduction mechanisms
Synpcc7942_1016	SYNPCC7942_RS05220	Chromosome	Non-essential	1030953	1031435	Reverse	cheW	CheW protein	COG0835	T	Signal transduction mechanisms
Synpcc7942_1017	SYNPCC7942_RS05230	Chromosome	Non-essential	1031697	1032458	Reverse		DNA-binding regulatory protein, YebC/PmpR family	COG0217	KJ	Transcription;Translation, ribosomal structure and biogenesis
Synpcc7942_1018	SYNPCC7942_RS05235	Chromosome	Non-essential	1032577	1033212	Forward		hypothetical protein	COG1595	K	Transcription
Synpcc7942_1019	SYNPCC7942_RS05240	Chromosome	Non-essential	1033300	1034799	Forward	malQ	4-alpha-glucanotransferase	COG1640	G	Carbohydrate transport and metabolism
Synpcc7942_1020	SYNPCC7942_RS05245	Chromosome	Essential	1034796	1035746	Forward	menC	O-succinylbenzoate synthase	COG4948	MR	Cell wall/membrane/envelope biogenesis;General function prediction only
Synpcc7942_1021	SYNPCC7942_RS05250	Chromosome	Essential	1035731	1037074	Forward	menE	O-succinylbenzoic acid--CoA ligase	COG0318	I	Lipid transport and metabolism
Synpcc7942_1022	SYNPCC7942_RS05255	Chromosome	Non-essential	1037049	1037837	Reverse		Protein of unknown function DUF1350	COG1073	T	Signal transduction mechanisms
Synpcc7942_1023	SYNPCC7942_RS13730	Chromosome	Non-essential	1037841	1038086	Reverse		hypothetical protein		Y	Not in COGs
Synpcc7942_1024	SYNPCC7942_RS05260	Chromosome	Non-essential	1038106	1039098	Reverse		Permease of the drug/metabolite transporter DMT superfamily	COG0697	GER	Carbohydrate transport and metabolism;Amino acid transport and metabolism;General function prediction only
Synpcc7942_1025	SYNPCC7942_RS05265	Chromosome	Non-essential	1039168	1039638	Forward		Tetratricopeptide repeat-containing protein	COG0457	R	General function prediction only
Synpcc7942_1026	SYNPCC7942_RS05270	Chromosome	Non-essential	1039971	1041725	Reverse	fbp	fibronectin binding protein-like	COG1293	JO	Translation, ribosomal structure and biogenesis;Posttranslational modification, protein turnover, chaperones
Synpcc7942_1027	SYNPCC7942_RS05275	Chromosome	Non-essential	1041851	1042114	Forward		DUF370 domain-containing protein	COG2052	M	Cell wall/membrane/envelope biogenesis
Synpcc7942_1028	SYNPCC7942_RS05280	Chromosome	Non-essential	1042384	1043256	Reverse		alpha/beta fold hydrolase	COG2267	I	Lipid transport and metabolism
Synpcc7942_1029	SYNPCC7942_RS05285	Chromosome	Beneficial	1043944	1044858	Forward	ilvE	branched chain amino acid aminotransferase apoenzyme	COG0115	EH	Amino acid transport and metabolism;Coenzyme transport and metabolism
Synpcc7942_1030	SYNPCC7942_RS05290	Chromosome	Essential	1044888	1046009	Forward	hisC	histidinol phosphate aminotransferase apoenzyme	COG0079	E	Amino acid transport and metabolism
Synpcc7942_1031	SYNPCC7942_RS05295	Chromosome	Non-essential	1046015	1046194	Reverse		hypothetical protein		Y	Not in COGs
Synpcc7942_1032	SYNPCC7942_RS05300	Chromosome	Non-essential	1046506	1047972	Forward		Uncharacterized conserved protein, circularly permuted ATPgrasp superfamily	COG2308	R	General function prediction only
Synpcc7942_1033	SYNPCC7942_RS05305	Chromosome	Non-essential	1047992	1048948	Forward		Uncharacterized conserved protein, Alpha-E superfamily	COG2307	S	Function unknown
Synpcc7942_1034	SYNPCC7942_RS05310	Chromosome	Beneficial	1048952	1049815	Forward		Transglutaminase-like enzyme, putative cysteine protease	COG1305	O	Posttranslational modification, protein turnover, chaperones
Synpcc7942_1035	SYNPCC7942_RS05315	Chromosome	Non-essential	1049766	1050560	Reverse		putative proteasome-type protease	COG3484	O	Posttranslational modification, protein turnover, chaperones
Synpcc7942_1036	SYNPCC7942_RS05320	Chromosome	Non-essential	1050754	1051257	Forward		hypothetical protein		Y	Not in COGs
Synpcc7942_1037	SYNPCC7942_RS05325	Chromosome	Essential	1051311	1053254	Forward	speA	arginine decarboxylase	COG1166	E	Amino acid transport and metabolism
Synpcc7942_1038	SYNPCC7942_RS05330	Chromosome	Non-essential	1053264	1053851	Forward		photosystem II oxygen-evolving enhancer protein 2		Y	Not in COGs
Synpcc7942_1039	SYNPCC7942_RS05335	Chromosome	Non-essential	1053877	1054353	Reverse		nuclear transport factor 2 family protein	COG3558	S	Function unknown
Synpcc7942_1040	SYNPCC7942_RS05340	Chromosome	Non-essential	1054722	1055279	Forward		GIY-YIG nuclease family protein		Y	Not in COGs
Synpcc7942_1041	SYNPCC7942_RS13985	Chromosome	Non-essential	1055349	1055621	Reverse		hypothetical protein		Y	Not in COGs
Synpcc7942_1042	SYNPCC7942_RS05345	Chromosome	Non-essential	1055645	1055980	Forward		hypothetical protein		Y	Not in COGs
Synpcc7942_1043	SYNPCC7942_RS05350	Chromosome	Non-essential	1055969	1056622	Reverse	vte5	phytol kinase	COG0170	OM	Posttranslational modification, protein turnover, chaperones;Cell wall/membrane/envelope biogenesis
Synpcc7942_1044	SYNPCC7942_RS05355	Chromosome	Essential	1056740	1057462	Reverse	thyX	thymidylate synthase FAD	COG1351	F	Nucleotide transport and metabolism
Synpcc7942_1045	SYNPCC7942_RS05360	Chromosome	Non-essential	1057543	1059114	Reverse		SpoIID/LytB domain protein	COG2385	M	Cell wall/membrane/envelope biogenesis
Synpcc7942_1046	SYNPCC7942_RS05365	Chromosome	Non-essential	1059261	1059689	Forward		hypothetical protein		Y	Not in COGs
Synpcc7942_1047	SYNPCC7942_RS05370	Chromosome		1060318	1060839	Forward	cpcB1	phycocyanin beta chain		Y	Not in COGs
Synpcc7942_1048	SYNPCC7942_RS05375	Chromosome		1060891	1061382	Forward	cpcA1	phycocyanin alpha chain		Y	Not in COGs
Synpcc7942_1049	SYNPCC7942_RS05380	Chromosome	Beneficial	1061488	1062309	Forward	cpcH	phycocyanin-associated rod linker protein	COG0237	H	Coenzyme transport and metabolism
[truncated: 1,623 more rows]
